# Supplementary material for: Multi-Omics Profiling Reveals Phenotypic and Functional Heterogeneity of Neutrophils in COVID-19
Source: Int J Mol Sci. 2024 Mar 29;25(7):3841. doi: 10.3390/ijms25073841 (PMC11011481; doi:10.3390/ijms25073841)
Supplement: Supplementary file 1 [file ijms-25-03841-s001.zip › Table S1.xlsx]

## Sheet: Sheet1
Supplementary Table S1. Clinical and sample characteristics of patients with COVID-19 and healthy donors.
scRNA-seq data
Condition		Healthy	Mild	Moderate	Severe	Fatal
Case Number		8	7	11	8	6
Age
	18-29 (years)	1 (12.5%)	2 (28.6%)	1 (9.1%)	0 (0%)	0 (0%)
	30-39 (years)	2 (25.0%)	2 (28.6%)	0 (0%)	2 (25.0%)	0 (0%)
	40-49 (years)	5 (62.5%)	0 (0%)	5 (45.5%)	2 (25.0%)	2 (33.3%)
	50-59 (years)	0 (0%)	1 (14.3%)	2 (18.2%)	1 (12.5%)	1 (16.7%)
	60-69 (years)	0 (0%)	1 (14.3%)	1 (9.1%)	2 (25.0%)	0 (0%)
	70-79 (years)	0 (0%)	1 (14.3%)	2 (18.2%)	0 (0%)	2 (33.3%)
	80+ (years)	0 (0%)	0 (0%)	0 (0%)	1 (12.5%)	1 (16.7%)
Gender
	Female	4 (50.0%)	6 (85.7%)	4 (36.4%)	2 (25.0%)	1 (16.7%)
	Male	4 (50.0%)	1 (14.3%)	7 (63.6%)	6 (75.0%)	5 (83.3%)
GSE157103_bulk
Condition		Healthy	2_7	8_13	14_19
Case Number		9	29	22	5
Age
	20-29 (years)	0 (0%)	0 (0%)	1 (4.5%)	0 (0%)
	30-39 (years)	1 (11.1%)	0 (0%)	3 (13.6%)	1 (20%)
	40-49 (years)	2 (22.2%)	2 (6.9%)	2 (9.1%)	0 (0%)
	50-59 (years)	2 (22.2%)	5 (17.2%)	4 (18.2%)	1 (20%)
	60-69 (years)	1 (11.1%)	12 (41.4%)	3 (13.6%)	1 (20%)
	70-79 (years)	1 (11.1%)	6 (20.7%)	7 (31.8%)	2 (40%)
	80+ (years)	2 (22.2%)	4 (13.8%)	2 (9.1%)	0 (0%)
Gender
	Female	6 (66.7%)	21 （72.4%）	10 （45.5%）	1 (20%)
	male	3 (33.3%)	8 （27.6%）	12 （54.5%）	4 (80%)
GSE171110_bulk
Condition		Healthy	Severe
Case Number		10	44
Age, Gender		Not available	Not available
GSE207015_proteome
Condition		Healthy	mild/moderate	severe/cirtical
Case Number		41	5	47
Age
	20-29 (years)	3 (7.3%)	2 (40%)	1 (2.1%)
	30-39 (years)	7 (17.1%)	1 (20%)	5 (10.6%)
	40-49 (years)	6 (14.6%)	0 (0%)	7 (14.9%)
	50-59 (years)	11 (26.8%)	1 (20%)	9 (19.1%)
	60-69 (years)	10 (24.4%)	1 (20%)	12 (25.5%)
	70-79 (years)	3 (7.3%)	0 (0%)	8 (17%)
	80+ (years)	1 (2.4%)	0 (0%)	5 (10.6%)
Gender
	Female	19 (46.3%)	5 (100%)	25 (53.2%)
	male	22 (53.7%)	0 (0%)	22 (46.8%)
