# Supplementary material for: Multi-Omics Profiling Reveals Phenotypic and Functional Heterogeneity of Neutrophils in COVID-19
Source: Int J Mol Sci. 2024 Mar 29;25(7):3841. doi: 10.3390/ijms25073841 (PMC11011481; doi:10.3390/ijms25073841)
Supplement: Supplementary file 1 [file ijms-25-03841-s001.zip › Table S2.xlsx]

## Sheet: Sheet1
Supplementary Table S2. Signatures of the eight neutrophil subtypes identified.
p_val	avg_log2FC	pct.1	pct.2	p_val_adj	cluster	gene
0	2.80868	0.461	0.052	0	C1	RSAD2
0	2.78434	0.705	0.19	0	C1	IFIT3
0	2.41726	0.399	0.058	0	C1	IFIT1
0	2.30236	0.564	0.182	0	C1	GBP5
0	2.27945	0.374	0.076	0	C1	ISG15
0	2.2785	0.554	0.109	0	C1	XAF1
0	2.26572	0.526	0.116	0	C1	GBP1
0	2.26227	0.688	0.278	0	C1	IFIT2
0	2.1717	0.427	0.085	0	C1	MX1
0	1.97001	0.378	0.06	0	C1	OAS3
0	1.94925	0.462	0.075	0	C1	EPSTI1
0	1.92748	0.351	0.052	0	C1	IFI44L
0	1.85918	0.877	0.439	0	C1	IFITM3
0	1.83219	0.572	0.209	0	C1	PARP14
0	1.82749	0.343	0.042	0	C1	OAS1
0	1.81813	0.387	0.057	0	C1	LY6E
0	1.81054	0.83	0.448	0	C1	RNF213
0	1.7538	0.473	0.143	0	C1	SAMD9L
0	1.67311	0.5	0.175	0	C1	APOL6
0	1.66547	0.554	0.178	0	C1	PARP9
0	1.64238	0.302	0.062	0	C1	OAS2
0	1.63822	0.298	0.044	0	C1	IFI44
0	1.6274	0.507	0.164	0	C1	TRIM22
0	1.56419	0.697	0.32	0	C1	GBP2
0	1.55475	0.563	0.213	0	C1	DDX60L
0	1.54617	0.581	0.251	0	C1	IFI16
0	1.51343	0.298	0.063	0	C1	FCGR1A
0	1.51334	0.701	0.33	0	C1	FFAR2
0	1.49405	0.284	0.071	0	C1	GBP4
0	1.4033	0.361	0.11	0	C1	DDX58
0	1.38004	0.303	0.071	0	C1	IFI6
0	1.37209	0.27	0.061	0	C1	IFIH1
0	1.33428	0.526	0.229	0	C1	STAT1
0	1.31692	0.575	0.26	0	C1	KCNJ15
0	1.29709	0.251	0.052	0	C1	FCGR1B
0	1.24623	0.433	0.166	0	C1	CARD16
0	1.24329	0.524	0.24	0	C1	TNFSF10
0	1.24201	0.55	0.273	0	C1	MAPK14
0	1.22787	0.266	0.078	0	C1	IRF7
0	1.22628	0.603	0.33	0	C1	IRF1
0	1.22623	0.499	0.229	0	C1	PIK3AP1
0	1.21677	0.325	0.106	0	C1	ZCCHC2
0	1.2119	0.473	0.212	0	C1	TAP1
0	1.20306	0.339	0.126	0	C1	EIF2AK2
0	1.19859	0.328	0.114	0	C1	PLSCR1
0	1.19854	0.803	0.51	0	C1	NEAT1
0	1.19796	0.513	0.217	0	C1	ALPL
0	1.19741	0.87	0.587	0	C1	ACSL1
0	1.19498	0.324	0.107	0	C1	UBE2L6
0	1.19471	0.349	0.109	0	C1	ZNRD1-AS1
0	1.18818	0.585	0.314	0	C1	SP100
0	1.16387	0.561	0.271	0	C1	LIMK2
0	1.15496	0.918	0.696	0	C1	SELL
0	1.15329	0.443	0.197	0	C1	TRIM25
0	1.14919	0.394	0.157	0	C1	CASP1
0	1.14379	0.289	0.108	0	C1	NBN
0	1.14009	0.546	0.252	0	C1	CREB5
0	1.13295	0.405	0.19	0	C1	SAMD9
0	1.12408	0.828	0.582	0	C1	FYB
0	1.11973	0.586	0.317	0	C1	DYSF
0	1.11358	0.375	0.145	0	C1	HSPA6
0	1.10379	0.312	0.112	0	C1	NAIP
0	1.10063	0.418	0.176	0	C1	IFITM1
0	1.09513	0.609	0.398	0	C1	NFKBIA
0	1.0888	0.962	0.719	0	C1	NAMPTL
0	1.07494	0.554	0.285	0	C1	BCL6
0	1.03973	0.389	0.212	0	C1	ZC3HAV1
0	1.02727	0.383	0.171	0	C1	NBPF10
0	1.02362	0.446	0.222	0	C1	SP110
0	1.02176	0.398	0.179	0	C1	CLEC2B
0	1.01792	0.978	0.77	0	C1	NAMPT
0	1.01022	0.289	0.109	0	C1	IL1RN
0	1.00899	1	0.99	0	C1	S100A9
0	2.27472	0.441	0.055	0	C2	IL7R
0	2.25515	0.79	0.197	0	C2	RPL3
0	2.18185	0.324	0.042	0	C2	GNLY
0	2.15945	0.706	0.156	0	C2	RPS4X
0	2.09925	0.743	0.17	0	C2	RPL4
0	2.06984	0.7	0.165	0	C2	RPL13
0	2.06234	0.565	0.09	0	C2	ETS1
0	2.04921	0.468	0.05	0	C2	TRBC2
0	1.96056	0.742	0.211	0	C2	RPL13A
0	1.95901	0.832	0.272	0	C2	EEF1A1
0	1.94074	0.803	0.264	0	C2	RPS6
0	1.92711	0.7	0.16	0	C2	AHNAK
0	1.92428	0.78	0.249	0	C2	RPS3
0	1.90505	0.681	0.158	0	C2	RPS18
0	1.83009	0.348	0.047	0	C2	CCL5
0	1.8213	0.746	0.202	0	C2	RPS12
0	1.80135	0.806	0.274	0	C2	RPS14
0	1.77758	0.731	0.23	0	C2	RPL19
0	1.77335	0.463	0.076	0	C2	GLTSCR2
0	1.7631	0.676	0.185	0	C2	RPS19
0	1.7607	0.68	0.192	0	C2	RPL18
0	1.75681	0.562	0.123	0	C2	RPS5
0	1.75444	0.664	0.187	0	C2	EEF2
0	1.75068	0.372	0.035	0	C2	ARL4C
0	1.74943	0.69	0.199	0	C2	RPL8
0	1.74597	0.617	0.152	0	C2	RPS8
0	1.74429	0.704	0.214	0	C2	RPS16
0	1.71645	0.707	0.223	0	C2	RPS2
0	1.69665	0.71	0.223	0	C2	RPL11
0	1.69423	0.362	0.035	0	C2	SPOCK2
0	1.68823	0.545	0.121	0	C2	RPL10
0	1.67758	0.646	0.177	0	C2	RPLP2
0	1.65649	0.384	0.043	0	C2	PTPRCAP
0	1.64638	0.521	0.118	0	C2	RPL18A
0	1.62699	0.638	0.192	0	C2	GNB2L1
0	1.61734	0.52	0.112	0	C2	RPL10A
0	1.59469	0.672	0.216	0	C2	RPL31
0	1.58751	0.569	0.141	0	C2	RPS21
0	1.58112	0.577	0.154	0	C2	RPS20
0	1.56931	0.532	0.126	0	C2	RPL5
0	1.55931	0.536	0.143	0	C2	RPL32
0	1.5576	0.541	0.14	0	C2	RPL14
0	1.55693	0.538	0.138	0	C2	RPS27
0	1.55024	0.668	0.227	0	C2	RPL27A
0	1.54319	0.323	0.031	0	C2	CD3D
0	1.5341	0.552	0.139	0	C2	RPLP0
0	1.50176	0.575	0.167	0	C2	RPS27A
0	1.48256	0.516	0.127	0	C2	RPS29
0	1.47997	0.513	0.127	0	C2	RPL37A
0	1.47964	0.367	0.057	0	C2	CD52
0	1.45719	0.469	0.115	0	C2	RPS28
0	1.44043	0.548	0.159	0	C2	RPL15
0	1.42705	0.615	0.211	0	C2	RPL34
0	1.38898	0.491	0.139	0	C2	RPL7A
0	1.38201	0.452	0.119	0	C2	RPL12
0	1.37384	0.785	0.372	0	C2	RPS11
0	1.37142	0.536	0.162	0	C2	RPL35A
0	1.35883	0.531	0.157	0	C2	RPS13
0	1.35586	0.474	0.132	0	C2	RPL6
0	1.35483	0.386	0.087	0	C2	RPSAP58
0	1.34884	0.253	0.02	0	C2	TRAC
0	1.34011	0.259	0.019	0	C2	LCK
0	1.3299	0.439	0.112	0	C2	RPS23
0	1.31775	0.614	0.219	0	C2	RPLP1
0	1.29489	0.411	0.1	0	C2	RPL35
0	1.2889	0.252	0.035	0	C2	DUSP2
0	1.27857	0.436	0.13	0	C2	HSPA8
0	1.2746	0.297	0.053	0	C2	SLC38A1
0	1.27124	0.42	0.123	0	C2	RPS3A
0	1.27	0.512	0.168	0	C2	RPL27
0	1.2471	0.479	0.151	0	C2	RPL9
0	1.2455	0.341	0.077	0	C2	RPL22
0	1.22704	0.265	0.033	0	C2	EVL
0	1.21299	0.358	0.087	0	C2	HSP90AB1
0	1.20903	0.351	0.084	0	C2	RPSA
0	1.19511	0.442	0.138	0	C2	RPL7
0	1.18574	0.321	0.07	0	C2	EEF1B2
0	1.16199	0.424	0.128	0	C2	RPS15
0	1.14442	0.252	0.044	0	C2	LDHB
0	1.13416	0.376	0.104	0	C2	RPS17L
0	1.12543	0.44	0.141	0	C2	PTMA
0	1.12259	0.397	0.123	0	C2	RPL38
0	1.08316	0.337	0.09	0	C2	RPS25
0	1.06877	0.274	0.055	0	C2	RPL23A
0	1.06644	0.789	0.459	0	C2	PABPC1
0	1.04511	0.468	0.173	0	C2	RPL23
0	1.03788	0.261	0.06	0	C2	IL10RA
0	1.03319	0.336	0.098	0	C2	RPS7
0	1.03096	0.437	0.173	0	C2	MT-ND3
0	1.02939	0.452	0.182	0	C2	NACA
0	1.01503	0.35	0.115	0	C2	EIF4B
0	1.00341	0.252	0.058	0	C2	RPL26
0	1.56747	0.417	0.156	0	C3	CFD
0	1.00466	0.97	0.833	0	C3	FOS
1.49151e-39	1.2209	0.342	0.298	5.15288e-35	C3	HSPA5
0	5.11334	0.702	0.086	0	C4	DEFA1B
0	4.63146	0.625	0.048	0	C4	DEFA3
0	3.80579	0.508	0.031	0	C4	DEFA1
0	3.47048	0.498	0.056	0	C4	HBB
0	3.33778	0.306	0.01	0	C4	MPO
0	3.06561	0.372	0.015	0	C4	DEFA4
0	2.89403	0.529	0.067	0	C4	VCAN
0	2.39642	0.344	0.032	0	C4	HBA2
0	2.32681	0.373	0.037	0	C4	BPI
0	2.16197	0.785	0.258	0	C4	MT-CO1
0	2.08357	0.286	0.065	0	C4	IGLC3
0	1.76741	0.258	0.013	0	C4	PPBP
0	1.7637	0.684	0.27	0	C4	MT-CO3
0	1.76063	0.707	0.306	0	C4	MT-ATP6
0	1.74556	0.609	0.212	0	C4	MT-ND5
0	1.72201	0.711	0.302	0	C4	MT-ND1
0	1.70934	0.722	0.309	0	C4	LYZ
0	1.67786	0.754	0.389	0	C4	MT-ND4
0	1.67605	0.259	0.021	0	C4	OLFM4
0	1.63186	0.966	0.812	0	C4	MT-RNR1
0	1.58181	0.572	0.22	0	C4	MTRNR2L10
0	1.57634	0.25	0.012	0	C4	RNASE2
0	1.5641	0.724	0.355	0	C4	MT-CO2
0	1.48033	1	0.999	0	C4	MT-RNR2
0	1.47309	0.277	0.031	0	C4	CEACAM8
0	1.47252	0.881	0.63	0	C4	MTRNR2L8
0	1.44962	0.406	0.114	0	C4	MT-ND6
0	1.42947	0.592	0.241	0	C4	MT-CYB
0	1.40756	0.591	0.248	0	C4	MT-ND2
0	1.40119	0.802	0.496	0	C4	MTRNR2L12
0	1.38838	0.466	0.155	0	C4	PKM
0	1.37323	0.467	0.182	0	C4	ENO1
0	1.36297	0.303	0.065	0	C4	GPX1
0	1.188	0.504	0.195	0	C4	ANXA1
0	1.15475	0.472	0.152	0	C4	CYBB
0	1.13971	0.394	0.145	0	C4	LDHA
0	1.07658	0.298	0.091	0	C4	STOM
0	1.06306	0.47	0.185	0	C4	RPLP0
0	1.06047	0.504	0.238	0	C4	AHNAK
0	1.05793	0.441	0.195	0	C4	GAPDH
0	1.02829	0.372	0.137	0	C4	MTRNR2L1
5.35383e-302	1.04181	0.33	0.141	1.84964e-297	C4	HSP90B1
0	2.91984	0.634	0.142	0	C5	OSM
0	2.57145	0.961	0.546	0	C5	G0S2
0	2.55717	0.825	0.425	0	C5	IL8
0	1.97927	0.738	0.341	0	C5	PTGS2
0	1.78262	0.348	0.088	0	C5	EIF4A3
0	1.70397	0.75	0.392	0	C5	BTG2
0	1.69605	0.98	0.76	0	C5	RGS2
0	1.69496	0.311	0.061	0	C5	EGR3
0	1.65075	0.477	0.2	0	C5	EGR1
0	1.55867	0.768	0.427	0	C5	PPP1R15A
0	1.44851	0.676	0.416	0	C5	AC009501.4
0	1.44642	0.3	0.078	0	C5	PMAIP1
0	1.38792	0.838	0.523	0	C5	C5AR1
0	1.37629	0.986	0.842	0	C5	FOS
0	1.3203	0.305	0.085	0	C5	MIR22HG
0	1.30908	0.848	0.58	0	C5	JUNB
0	1.30629	0.638	0.342	0	C5	H3F3A
0	1.26116	0.277	0.08	0	C5	LINC00936
0	1.25109	0.734	0.44	0	C5	JMJD1C
0	1.23557	0.734	0.45	0	C5	BOD1L1
0	1.20399	0.974	0.837	0	C5	FTL
0	1.19259	0.976	0.827	0	C5	SAT1
0	1.15894	0.88	0.679	0	C5	GLUL
0	1.11225	0.969	0.85	0	C5	H3F3B
0	1.0976	0.441	0.175	0	C5	CFD
0	1.04932	0.999	0.991	0	C5	MALAT1
0	1.01953	0.912	0.703	0	C5	LITAF
3.42867e-299	1.20773	0.565	0.314	1.18454e-294	C5	IVNS1ABP
6.23931e-299	1.01657	0.711	0.478	2.15556e-294	C5	IER2
1.19382e-294	1.20461	0.543	0.292	4.12441e-290	C5	BAZ2B
9.07735e-279	1.23439	0.28	0.091	3.13604e-274	C5	PHACTR1
4.1364e-273	1.21923	0.329	0.125	1.42904e-268	C5	RP1-17K7.2
5.29712e-251	1.17336	0.477	0.247	1.83005e-246	C5	PLAUR
1.7514e-246	1.03975	0.56	0.319	6.05073e-242	C5	TRIB1
4.70218e-241	1.15506	0.356	0.151	1.62451e-236	C5	HCAR2
6.79257e-237	1.06467	0.577	0.348	2.3467e-232	C5	S100P
3.24882e-209	1.0606	0.488	0.279	1.1224e-204	C5	UBN1
3.29259e-206	1.12793	0.443	0.238	1.13752e-201	C5	IFRD1
1.96948e-198	1.01168	0.264	0.102	6.80415e-194	C5	RP11-87N24.3
3.22737e-187	1.05495	0.4	0.21	1.11499e-182	C5	CHD1
7.64668e-182	1.02078	0.346	0.167	2.64177e-177	C5	JUND
4.10132e-179	1.01564	0.578	0.386	1.41692e-174	C5	HIST2H2AA4
3.23507e-162	1.11434	0.305	0.145	1.11765e-157	C5	HEXIM1
1.60333e-161	1.15818	0.43	0.251	5.53917e-157	C5	SYNE2
4.77198e-156	1.04242	0.251	0.107	1.64862e-151	C5	DNTTIP2
1.13339e-84	1.46585	0.28	0.169	3.91563e-80	C5	JUN
0	2.5189	0.677	0.191	0	C6	EGR1
0	2.41959	0.846	0.24	0	C6	IL1R2
0	1.76316	0.744	0.261	0	C6	FKBP5
0	1.70908	0.519	0.115	0	C6	CLEC12A
0	1.5014	0.735	0.334	0	C6	IRS2
0	1.39615	0.324	0.058	0	C6	PER1
0	1.38547	0.364	0.069	0	C6	IL18R1
0	1.35803	0.321	0.065	0	C6	EGR3
0	1.35506	0.685	0.315	0	C6	TRIB1
0	1.21733	0.264	0.033	0	C6	TPST1
0	1.20641	0.408	0.113	0	C6	IL18RAP
0	1.20422	0.311	0.077	0	C6	VNN1
0	1.07995	0.468	0.151	0	C6	ZNRD1-AS1
1.97335e-286	1.08333	0.698	0.383	6.81753e-282	C6	CEBPB
2.67324e-250	1.01898	0.383	0.14	9.23551e-246	C6	SAMSN1
1.36836e-200	1.00702	0.316	0.116	4.72739e-196	C6	TOB1
0	6.30642	0.981	0.083	0	C7	LTF
0	5.21195	0.85	0.08	0	C7	CAMP
0	5.06349	0.96	0.048	0	C7	LCN2
0	5.04933	0.938	0.035	0	C7	MMP8
0	4.16755	0.478	0.049	0	C7	OLFM4
0	3.61286	0.816	0.034	0	C7	HP
0	3.57648	0.832	0.052	0	C7	CEACAM8
0	3.49049	0.687	0.015	0	C7	CRISP3
0	3.4002	0.941	0.185	0	C7	CYBB
0	3.36931	0.757	0.028	0	C7	TCN1
0	3.21927	0.802	0.063	0	C7	PGLYRP1
0	3.20238	0.683	0.032	0	C7	RETN
0	2.89358	0.786	0.101	0	C7	CPNE3
0	2.80456	0.82	0.107	0	C7	STOM
0	2.77919	0.836	0.181	0	C7	PADI4
0	2.63952	0.719	0.074	0	C7	ARG1
0	2.63371	0.704	0.081	0	C7	UGCG
0	2.62851	0.891	0.229	0	C7	ANXA1
0	2.6227	0.765	0.074	0	C7	BPI
0	2.56283	0.538	0.031	0	C7	ABCA13
0	2.46138	0.806	0.169	0	C7	LDHA
0	2.37579	0.825	0.237	0	C7	SYNE1
0	2.35321	0.802	0.268	0	C7	PLBD1
0	2.31286	0.467	0.013	0	C7	CHIT1
0	2.3018	1	0.98	0	C7	S100A8
0	2.2677	0.871	0.363	0	C7	LYZ
0	2.2574	0.887	0.251	0	C7	FAM101B
0	2.23051	0.901	0.296	0	C7	FCN1
0	2.19803	0.254	0.018	0	C7	CLC
0	2.19059	0.609	0.075	0	C7	CEACAM1
0	2.1765	0.477	0.009	0	C7	OLR1
0	2.17336	0.825	0.218	0	C7	EMB
0	2.14822	0.64	0.172	0	C7	CHI3L1
0	2.1395	0.905	0.301	0	C7	TSPO
0	2.13526	0.698	0.141	0	C7	LTA4H
0	2.04885	0.699	0.125	0	C7	C19orf59
0	2.04086	0.803	0.221	0	C7	CKAP4
0	2.02455	0.726	0.147	0	C7	ANXA3
0	1.97584	0.442	0.047	0	C7	ORM1
0	1.84881	0.528	0.056	0	C7	GPI
0	1.82673	0.401	0.021	0	C7	CEBPE
0	1.823	0.938	0.494	0	C7	VIM
0	1.80519	0.976	0.602	0	C7	ACTG1
0	1.78997	0.384	0.063	0	C7	FOLR3
0	1.7855	1	0.992	0	C7	S100A9
0	1.73274	0.775	0.248	0	C7	APMAP
0	1.68918	0.443	0.052	0	C7	ADSS
0	1.68462	0.507	0.074	0	C7	SORT1
0	1.6838	0.966	0.654	0	C7	MYL6
0	1.67851	0.539	0.097	0	C7	HK3
0	1.67698	0.655	0.151	0	C7	GSN
0	1.59763	0.52	0.087	0	C7	RGL4
0	1.55788	0.688	0.193	0	C7	PKM
0	1.52827	0.335	0.014	0	C7	SERPINB10
0	1.52776	0.557	0.108	0	C7	GYG1
0	1.52659	0.352	0.017	0	C7	SUSD3
0	1.50264	0.478	0.071	0	C7	CLINT1
0	1.48923	0.257	0.029	0	C7	H1F0
0	1.46742	0.561	0.126	0	C7	MTDH
0	1.45428	0.426	0.063	0	C7	SEC63
0	1.41696	0.307	0.006	0	C7	HPR
0	1.4159	0.293	0.018	0	C7	INHBA
0	1.3794	0.433	0.075	0	C7	CCDC125
0	1.37888	0.331	0.044	0	C7	CEACAM6
0	1.36962	0.367	0.035	0	C7	SVIP
0	1.33493	0.315	0.022	0	C7	VSTM1
0	1.31773	0.411	0.071	0	C7	QSOX1
0	1.28191	0.425	0.075	0	C7	PRAM1
0	1.2779	0.357	0.049	0	C7	FAR2
0	1.23327	0.313	0.033	0	C7	ATP8B4
0	1.2306	0.399	0.054	0	C7	CAPG
0	1.21393	0.343	0.049	0	C7	ALDH3B1
0	1.21086	0.358	0.054	0	C7	COX7A2L
0	1.19057	0.318	0.03	0	C7	LGALS3
0	1.18892	0.347	0.052	0	C7	GADD45A
0	1.16524	0.254	0.014	0	C7	COL17A1
0	1.12101	0.273	0.031	0	C7	CORO2A
0	1.11855	0.274	0.018	0	C7	CDCA7L
0	1.08909	0.297	0.032	0	C7	VAT1
0	1.05233	0.273	0.031	0	C7	AGPS
0	1.04526	0.259	0.026	0	C7	KLF5
0	1.03894	0.283	0.031	0	C7	ANXA4
2.23366e-307	1.62389	0.854	0.33	7.71686e-303	C7	MT-CO1
1.25419e-302	1.6702	0.814	0.325	4.33297e-298	C7	ITGAM
2.47363e-284	1.29194	0.388	0.07	8.54591e-280	C7	YWHAH
6.65252e-274	1.23831	0.433	0.087	2.29831e-269	C7	TSPAN2
5.7322e-273	1.0781	0.336	0.055	1.98036e-268	C7	TMEM63A
1.09447e-268	1.16829	0.335	0.056	3.78119e-264	C7	PHACTR2
2.121e-265	1.27886	0.455	0.098	7.32762e-261	C7	DNAJC13
3.22957e-260	1.24023	0.424	0.088	1.11575e-255	C7	FBXO9
1.44038e-257	1.18002	0.391	0.077	4.97621e-253	C7	IRF2BP2
3.2408e-255	1.44666	0.837	0.379	1.11963e-250	C7	CALM1
2.18337e-252	1.17904	0.37	0.07	7.54309e-248	C7	PDXK
2.76936e-249	1.36115	0.282	0.043	9.56758e-245	C7	MS4A3
1.13827e-248	1.26962	0.458	0.105	3.93248e-244	C7	PLAC8
9.54443e-245	1.11021	0.368	0.071	3.29741e-240	C7	DIP2A
2.01987e-239	1.39223	0.834	0.373	6.97826e-235	C7	RAB31
2.41048e-239	1.05363	0.302	0.05	8.32771e-235	C7	AMPD3
3.80175e-238	1.26153	0.521	0.136	1.31343e-233	C7	SNX3
5.25065e-236	1.19982	0.507	0.128	1.81399e-231	C7	SPTBN1
6.87222e-228	1.45098	0.811	0.359	2.37421e-223	C7	GRN
8.69026e-228	1.3961	0.791	0.325	3.00231e-223	C7	MT-CO3
8.50683e-221	1.2905	0.513	0.141	2.93894e-216	C7	ARFGEF1
5.85504e-220	1.3479	0.663	0.234	2.0228e-215	C7	RAB27A
1.52918e-218	1.30196	0.811	0.357	5.28303e-214	C7	S100P
8.24717e-218	1.28149	0.496	0.132	2.84923e-213	C7	HMGN2
8.48474e-210	1.25694	0.627	0.209	2.93131e-205	C7	CCND3
4.61243e-206	1.27046	0.699	0.261	1.5935e-201	C7	CTSD
5.31871e-204	1.19806	0.574	0.177	1.83751e-199	C7	CYFIP2
2.74154e-199	1.284	0.68	0.259	9.47146e-195	C7	B4GALT5
2.3586e-194	1.1017	0.507	0.146	8.1485e-190	C7	VCL
4.75452e-194	1.0202	0.386	0.09	1.64259e-189	C7	ANXA6
4.05488e-193	1.23137	0.613	0.212	1.40088e-188	C7	FAM107B
2.99595e-189	1.27954	0.861	0.437	1.03504e-184	C7	MT-ND4
2.763e-187	1.18894	0.625	0.225	9.5456e-183	C7	GAPDH
5.14794e-184	1.09235	0.542	0.167	1.77851e-179	C7	CDA
1.41536e-179	1.2502	0.684	0.286	4.8898e-175	C7	PFN1
2.17853e-179	1.15905	0.887	0.536	7.52639e-175	C7	TKT
4.60372e-179	1.08356	0.443	0.122	1.59049e-174	C7	RIOK3
2.38434e-177	1.00828	0.413	0.108	8.2374e-173	C7	CYSTM1
1.16295e-176	1.27566	0.786	0.36	4.01775e-172	C7	MT-ATP6
1.90974e-175	1.11961	0.468	0.134	6.59777e-171	C7	CLEC12A
9.46316e-175	1.06387	0.93	0.662	3.26933e-170	C7	TPT1
7.45423e-171	1.14809	0.815	0.404	2.57529e-166	C7	MT-CO2
2.16683e-170	1.17834	0.733	0.323	7.48598e-166	C7	PGD
6.40846e-168	1.06536	0.518	0.165	2.214e-163	C7	BST1
7.82421e-168	1.11281	0.608	0.218	2.70311e-163	C7	ENO1
9.66947e-163	1.01791	0.29	0.063	3.34061e-158	C7	H1FX
1.95281e-162	1.17903	0.79	0.418	6.74657e-158	C7	CFL1
1.5256e-149	1.03832	0.661	0.268	5.27065e-145	C7	HMGB2
5.06356e-145	1.18333	0.681	0.308	1.74936e-140	C7	CD63
1.0155e-143	1.12155	0.672	0.288	3.50835e-139	C7	MT-CYB
2.38251e-142	1.00505	0.537	0.194	8.23108e-138	C7	PAG1
1.26708e-136	2.57473	0.67	0.383	4.37752e-132	C7	S100A12
7.68959e-130	1.03378	0.73	0.359	2.6566e-125	C7	PYGL
6.36083e-118	1.038	0.335	0.1	2.19754e-113	C7	SPN
3.36986e-58	2.35673	0.336	0.166	1.16422e-53	C7	MMP9
0	4.33276	0.977	0.116	0	C8	HBB
0	3.94695	0.953	0.071	0	C8	HBA2
0	3.52811	0.85	0.091	0	C8	IGLC3
0	3.44424	0.776	0.061	0	C8	IGHG1
0	3.38643	0.688	0.03	0	C8	IGHG3
0	3.2508	0.727	0.048	0	C8	IGHG2
0	3.21049	0.776	0.041	0	C8	HBA1
0	3.11387	0.643	0.037	0	C8	IGJ
0	2.90278	0.579	0.028	0	C8	IGLC2
0	2.90159	0.712	0.039	0	C8	HBD
0	2.84213	0.85	0.205	0	C8	RPS29
0	2.70895	0.945	0.266	0	C8	RPS18
0	2.68754	0.836	0.219	0	C8	RPS27
0	2.59508	0.854	0.228	0	C8	RPS21
0	2.46237	0.955	0.314	0	C8	RPS12
0	2.43553	0.895	0.273	0	C8	RPLP2
0	2.37698	0.934	0.275	0	C8	RPL13
0	2.31514	0.622	0.101	0	C8	RPL41
0	2.25353	0.556	0.06	0	C8	IGHM
0	2.14823	0.402	0.031	0	C8	IGHA1
4.16511e-305	2.42872	0.772	0.186	1.43896e-300	C8	RPS28
8.61087e-298	2.36578	0.856	0.248	2.97488e-293	C8	RPS8
9.84063e-296	2.35732	0.671	0.138	3.39974e-291	C8	RPS25
2.41271e-295	2.26179	0.951	0.335	8.33545e-291	C8	MT-CO1
3.49513e-294	2.34549	0.916	0.31	1.2075e-289	C8	RPL31
5.30896e-281	2.38471	0.904	0.316	1.83414e-276	C8	RPS16
1.90613e-278	2.24258	0.916	0.321	6.5853e-274	C8	RPL13A
1.08709e-275	2.26952	0.819	0.233	3.75567e-271	C8	RPS13
6.12822e-275	2.33708	0.875	0.294	2.11718e-270	C8	RPL34
1.02174e-272	2.34471	0.821	0.25	3.52991e-268	C8	RPS27A
2.61864e-272	2.22104	0.803	0.223	9.04686e-268	C8	RPL32
2.8907e-272	2.19981	0.959	0.385	9.9868e-268	C8	RPS14
2.48373e-266	2.10434	0.782	0.208	8.58079e-262	C8	RPL10
1.10001e-264	2.27517	0.762	0.205	3.80033e-260	C8	RPL37A
5.37055e-264	2.32525	0.7	0.17	1.85542e-259	C8	RPL37
2.15744e-260	2.22328	0.869	0.299	7.45354e-256	C8	RPLP1
1.32149e-259	2.20539	0.873	0.287	4.5655e-255	C8	RPS19
1.13696e-255	2.24011	0.813	0.241	3.92796e-251	C8	RPS20
5.28375e-251	1.9767	0.955	0.39	1.82543e-246	C8	EEF1A1
1.98553e-248	2.29597	0.789	0.238	6.85963e-244	C8	RPL35A
4.29801e-244	1.98874	0.947	0.377	1.48488e-239	C8	RPS6
1.24253e-241	1.6982	0.255	0.023	4.29271e-237	C8	IGHG4
1.10914e-240	2.24614	0.772	0.232	3.83184e-236	C8	RPL23
5.08659e-239	2.1133	0.706	0.187	1.75731e-234	C8	RPS15
5.1197e-237	1.92277	0.524	0.097	1.76876e-232	C8	RPL36
5.6142e-234	2.05712	0.663	0.163	1.93959e-229	C8	RPL35
4.56481e-228	2.10497	0.715	0.196	1.57705e-223	C8	RPL10A
2.49121e-226	2.07403	0.768	0.237	8.60664e-222	C8	RPL27
4.48245e-223	2.06631	0.542	0.113	1.5486e-218	C8	RPL30
8.14612e-220	1.89677	0.565	0.12	2.81432e-215	C8	CD52
1.09802e-218	1.97577	0.852	0.318	3.79342e-214	C8	RPL27A
6.48702e-218	2.06532	0.858	0.324	2.24114e-213	C8	RPL11
8.78221e-218	1.91702	0.881	0.335	3.03408e-213	C8	RPL19
2.19277e-214	2.0054	0.712	0.201	7.5756e-210	C8	RPL18A
3.64714e-213	1.99613	0.542	0.116	1.26001e-208	C8	RPS15A
8.77144e-213	1.79298	0.873	0.33	3.03036e-208	C8	MT-CO3
8.63604e-212	2.03153	0.632	0.159	2.98358e-207	C8	RPS17L
9.14505e-208	1.91205	0.671	0.178	3.15943e-203	C8	RPS23
2.70037e-204	1.75508	0.883	0.322	9.32924e-200	C8	RPL3
5.90412e-204	2.01412	0.612	0.155	2.03975e-199	C8	RPL24
3.7155e-203	1.89381	0.721	0.217	1.28363e-198	C8	RPL9
1.68364e-202	2.03658	0.723	0.223	5.81664e-198	C8	RPL14
8.21961e-200	1.85648	0.879	0.361	2.83971e-195	C8	RPS3
8.85222e-195	1.82525	0.899	0.408	3.05826e-190	C8	MT-CO2
2.02153e-191	1.69726	0.361	0.056	6.98399e-187	C8	HIST1H4C
8.33492e-191	2.01939	0.635	0.178	2.87955e-186	C8	RPL38
1.74006e-189	1.90032	0.908	0.485	6.01157e-185	C8	TMSB10
4.60817e-187	1.77024	0.85	0.324	1.59203e-182	C8	RPS2
2.12819e-184	1.80929	0.476	0.099	7.35248e-180	C8	RPL23A
1.23664e-183	1.89155	0.7	0.214	4.27234e-179	C8	RPS5
1.33448e-183	1.85089	0.647	0.183	4.61035e-179	C8	RPS3A
1.99805e-182	1.78808	0.809	0.294	6.90287e-178	C8	RPL18
1.23073e-174	1.94244	0.596	0.166	4.25191e-170	C8	RPS24
1.35248e-170	1.83916	0.532	0.133	4.67254e-166	C8	RPL39
4.50744e-170	1.66489	0.78	0.272	1.55723e-165	C8	RPS4X
3.44089e-168	1.67211	0.889	0.458	1.18876e-163	C8	RPS11
2.83926e-163	1.71789	0.712	0.239	9.80909e-159	C8	RPL15
4.33281e-161	1.72284	0.651	0.202	1.4969e-156	C8	RPL6
6.22929e-161	1.80029	0.45	0.1	2.15209e-156	C8	TOMM7
1.23682e-159	1.72787	0.415	0.085	4.27297e-155	C8	COX7C
1.42497e-155	1.68745	0.782	0.291	4.92299e-151	C8	RPL4
1.82297e-154	1.60996	0.957	0.666	6.29799e-150	C8	MTRNR2L8
3.01898e-153	1.62876	0.692	0.225	1.043e-148	C8	RPLP0
4.03675e-153	1.48383	0.834	0.364	1.39462e-148	C8	MT-ATP6
9.33834e-152	1.76945	0.647	0.212	3.22621e-147	C8	RPL7A
5.45871e-150	1.07758	1	0.999	1.88588e-145	C8	MT-RNR2
6.68221e-150	1.35898	0.945	0.665	2.30857e-145	C8	TPT1
3.25478e-147	1.73156	0.528	0.146	1.12446e-142	C8	RPS7
2.16068e-145	1.28208	0.994	0.834	7.46472e-141	C8	MT-RNR1
2.09487e-144	1.66911	0.481	0.121	7.23734e-140	C8	EEF1B2
2.98725e-143	1.65783	0.501	0.131	1.03204e-138	C8	RPL22
7.91671e-141	1.77408	0.559	0.167	2.73507e-136	C8	HSP90B1
3.53321e-139	1.6254	0.634	0.211	1.22065e-134	C8	RPL5
1.49813e-137	1.59156	0.708	0.27	5.17572e-133	C8	MT-ND5
3.17449e-137	1.38383	0.306	0.054	1.09672e-132	C8	RPS17
1.09822e-136	1.6819	0.458	0.114	3.79412e-132	C8	PTPRCAP
9.29118e-135	1.69394	0.405	0.092	3.20992e-130	C8	CD3D
1.76316e-134	1.55995	0.877	0.541	6.09136e-130	C8	MTRNR2L12
1.05432e-132	1.52831	0.513	0.138	3.64245e-128	C8	TRBC2
1.50866e-132	1.64845	0.608	0.201	5.21211e-128	C8	RPL7
4.23309e-126	1.50831	0.495	0.139	1.46245e-121	C8	RPSA
7.55222e-123	1.45351	0.366	0.082	2.60914e-118	C8	RPL29
1.25963e-114	1.54652	0.692	0.286	4.35177e-110	C8	GNB2L1
2.03487e-114	1.47973	0.713	0.303	7.03006e-110	C8	RPL8
4.37625e-114	1.51413	0.559	0.188	1.51191e-109	C8	RPL12
1.22785e-110	1.337	0.322	0.069	4.24197e-106	C8	CRIP1
6.09239e-108	1.37175	0.259	0.048	2.1048e-103	C8	COX6C
1.50752e-107	1.17004	0.838	0.442	5.20817e-103	C8	MT-ND4
5.22679e-105	1.378	0.324	0.074	1.80575e-100	C8	RPL21
1.02052e-104	1.29797	0.7	0.292	3.5257e-100	C8	MT-CYB
2.529e-104	1.45339	0.513	0.17	8.73717e-100	C8	RPL28
8.22882e-104	1.45052	0.481	0.149	2.84289e-99	C8	RPSAP58
2.05804e-98	1.3516	0.327	0.079	7.11011e-94	C8	PPIA
7.753e-96	1.44778	0.69	0.333	2.67851e-91	C8	UBA52
1.91063e-94	1.51702	0.296	0.068	6.60083e-90	C8	XBP1
2.17316e-94	1.4614	0.733	0.383	7.50783e-90	C8	FAU
2.38935e-93	1.30398	0.343	0.087	8.25472e-89	C8	LDHB
7.7042e-92	1.40771	0.544	0.203	2.66165e-87	C8	PTMA
4.04265e-89	1.15853	0.259	0.054	1.39665e-84	C8	RPS4Y1
1.32193e-86	1.41957	0.413	0.128	4.56701e-82	C8	HNRNPA1
4.48762e-84	1.29735	0.351	0.098	1.55038e-79	C8	RPL26
8.80845e-83	1.34576	0.641	0.289	3.04314e-78	C8	EEF2
2.31234e-81	1.04213	0.735	0.363	7.98866e-77	C8	MT-ND1
9.67742e-81	1.15187	0.251	0.056	3.34336e-76	C8	IL32
1.68163e-80	1.25961	0.616	0.272	5.80969e-76	C8	MTRNR2L10
4.54517e-78	1.38241	0.269	0.066	1.57026e-73	C8	UQCRH
2.09063e-77	1.28123	0.285	0.072	7.2227e-73	C8	CALR
7.49232e-77	1.26926	0.281	0.071	2.58845e-72	C8	NDUFA4
1.80326e-74	1.31111	0.326	0.094	6.22992e-70	C8	NPM1
2.4951e-74	1.26947	0.285	0.074	8.62006e-70	C8	SNRPD2
3.07158e-70	1.20232	0.618	0.276	1.06117e-65	C8	AHNAK
2.1168e-69	1.23246	0.441	0.159	7.31314e-65	C8	GLTSCR2
2.29039e-69	1.26507	0.489	0.192	7.91285e-65	C8	ETS1
1.32562e-67	1.10586	0.302	0.084	4.57977e-63	C8	HLA-DRA
2.42647e-67	1.15972	0.265	0.07	8.38297e-63	C8	HINT1
2.56897e-67	1.25919	0.538	0.239	8.87529e-63	C8	NACA
1.608e-65	1.00003	0.632	0.299	5.55531e-61	C8	MT-ND2
6.18772e-65	1.12401	0.429	0.157	2.13773e-60	C8	MT-ND6
6.38987e-64	1.04536	0.351	0.111	2.20757e-59	C8	CCL5
5.28576e-60	1.20529	0.511	0.228	1.82613e-55	C8	MT-ND3
1.05537e-57	1.11466	0.283	0.086	3.64609e-53	C8	MT-ATP8
1.68151e-56	1.01928	0.388	0.138	5.80928e-52	C8	IL7R
6.80705e-56	1.12216	0.304	0.099	2.3517e-51	C8	GAS5
1.06501e-49	1.04842	0.261	0.082	3.67939e-45	C8	EVL
2.70198e-49	1.04324	0.682	0.431	9.3348e-45	C8	RPS9
1.20158e-43	1.11813	0.351	0.144	4.15121e-39	C8	HSP90AB1
3.18385e-42	1.08729	0.285	0.105	1.09996e-37	C8	UQCRB
3.0744e-39	1.06448	0.329	0.137	1.06214e-34	C8	BTF3
3.06143e-37	1.02871	0.331	0.144	1.05766e-32	C8	YBX1
5.16934e-34	1.03947	0.32	0.14	1.7859e-29	C8	NCL
8.46023e-33	1.03058	0.421	0.223	2.92284e-28	C8	COX4I1
2.49762e-32	1.0079	0.343	0.161	8.62877e-28	C8	HNRNPH1
6.22643e-32	1.00031	0.285	0.12	2.15111e-27	C8	SNHG5
