# Supplementary material for: Multi-Omics Profiling Reveals Phenotypic and Functional Heterogeneity of Neutrophils in COVID-19
Source: Int J Mol Sci. 2024 Mar 29;25(7):3841. doi: 10.3390/ijms25073841 (PMC11011481; doi:10.3390/ijms25073841)
Supplement: Supplementary file 1 [file ijms-25-03841-s001.zip › Table S3.xlsx]

## Sheet: C4
Supplementary Table S3. Differentially-expressed genes in patients with severe COVID-19 and healthy individuals.
	p_val	avg_log2FC	pct.1	pct.2	p_val_adj	gene
ACSL1	0	1.06318	0.811	0.613	0	ACSL1
CFD	0	-1.86864	0.057	0.377	0	CFD
EPSTI1	0	2.30611	0.395	0.025	0	EPSTI1
FOS	0	-1.56394	0.703	0.97	0	FOS
GBP1	0	1.99383	0.364	0.068	0	GBP1
IFI16	0	1.67336	0.539	0.225	0	IFI16
IFI44	0	2.01456	0.262	0.012	0	IFI44
IFI44L	0	2.35905	0.286	0.011	0	IFI44L
IFIT1	0	3.12918	0.368	0.034	0	IFIT1
IFIT2	0	2.49262	0.594	0.306	0	IFIT2
IFIT3	0	3.3354	0.593	0.162	0	IFIT3
IFITM3	0	2.12806	0.789	0.399	0	IFITM3
IL8	0	-2.03446	0.272	0.635	0	IL8
ISG15	0	3.13653	0.364	0.047	0	ISG15
LY6E	0	2.19077	0.346	0.022	0	LY6E
MALAT1	0	1.01613	0.997	0.986	0	MALAT1
MAPK14	0	1.33304	0.485	0.202	0	MAPK14
MX1	0	2.73285	0.387	0.049	0	MX1
NBPF10	0	1.41128	0.388	0.121	0	NBPF10
NEAT1	0	1.41895	0.77	0.441	0	NEAT1
OAS1	0	2.0347	0.278	0.01	0	OAS1
OAS2	0	2.02178	0.276	0.034	0	OAS2
OAS3	0	2.36978	0.326	0.022	0	OAS3
PAG1	0	1.39781	0.356	0.119	0	PAG1
PARP14	0	1.48142	0.478	0.211	0	PARP14
PARP9	0	1.71451	0.48	0.152	0	PARP9
PLSCR1	0	1.37151	0.31	0.077	0	PLSCR1
RNF213	0	1.77515	0.763	0.396	0	RNF213
RSAD2	0	3.51668	0.379	0.018	0	RSAD2
S100A8	0	1.12468	0.992	0.969	0	S100A8
S100A9	0	1.59561	0.993	0.991	0	S100A9
SAMD9L	0	1.57668	0.338	0.106	0	SAMD9L
TRIM22	0	1.57152	0.385	0.112	0	TRIM22
XAF1	0	2.75257	0.466	0.06	0	XAF1
ZCCHC2	9.81983e-307	1.38492	0.311	0.092	3.39256e-302	ZCCHC2
GBP2	1.45579e-296	1.31963	0.572	0.316	5.02948e-292	GBP2
DDX60L	1.56861e-289	1.41265	0.443	0.191	5.41923e-285	DDX60L
PABPC1	3.00054e-287	-1.1333	0.307	0.624	1.03663e-282	PABPC1
GBP5	1.28465e-277	1.64441	0.36	0.137	4.43822e-273	GBP5
EIF2AK2	1.02506e-276	1.34232	0.295	0.09	3.54139e-272	EIF2AK2
IRF7	7.88987e-276	1.40558	0.259	0.07	2.72579e-271	IRF7
FOSB	8.79401e-266	-1.55781	0.084	0.382	3.03816e-261	FOSB
CDC42EP3	2.717e-259	1.18524	0.461	0.213	9.3867e-255	CDC42EP3
JUNB	2.14997e-253	-1.02531	0.493	0.733	7.42771e-249	JUNB
APOL6	1.85487e-245	1.34272	0.375	0.155	6.40822e-241	APOL6
SP100	4.88656e-245	1.15283	0.52	0.277	1.68821e-240	SP100
CARD16	3.87229e-231	1.14378	0.345	0.135	1.3378e-226	CARD16
HMGB2	8.19563e-229	1.30657	0.405	0.183	2.83143e-224	HMGB2
G0S2	2.04879e-217	-1.27794	0.443	0.712	7.07817e-213	G0S2
APOBEC3A	1.62815e-215	1.12107	0.477	0.252	5.62493e-211	APOBEC3A
DYSF	1.76054e-214	1.06217	0.503	0.273	6.08231e-210	DYSF
PIK3AP1	3.09635e-205	1.07688	0.413	0.195	1.06973e-200	PIK3AP1
AIF1	1.23561e-197	-1.22967	0.167	0.421	4.26879e-193	AIF1
BCL6	1.51758e-197	1.02011	0.506	0.288	5.24295e-193	BCL6
CASP1	5.43533e-193	1.08177	0.324	0.135	1.8778e-188	CASP1
RPS3	5.05877e-192	-1.34584	0.187	0.431	1.7477e-187	RPS3
RPL3	1.27578e-191	-1.48917	0.158	0.398	4.40756e-187	RPL3
RPS14	1.46324e-191	-1.30884	0.2	0.445	5.05521e-187	RPS14
TNFSF10	5.57145e-190	1.16312	0.462	0.254	1.92482e-185	TNFSF10
RPL4	7.22032e-190	-1.41438	0.125	0.367	2.49447e-185	RPL4
TAGLN2	2.90112e-184	-1.00601	0.329	0.569	1.00228e-179	TAGLN2
STAT1	6.55942e-182	1.05825	0.412	0.208	2.26615e-177	STAT1
HSPA6	3.25208e-180	1.04834	0.346	0.156	1.12353e-175	HSPA6
RPS4X	2.14915e-179	-1.45603	0.115	0.344	7.42487e-175	RPS4X
DDX58	7.73849e-179	1.22057	0.282	0.112	2.67349e-174	DDX58
EGR1	9.744e-175	-1.82741	0.052	0.263	3.36636e-170	EGR1
CHI3L1	1.76435e-172	-1.32121	0.071	0.291	6.09546e-168	CHI3L1
RPS12	3.08298e-167	-1.26924	0.147	0.374	1.06511e-162	RPS12
FFAR2	4.34182e-166	1.02539	0.583	0.401	1.50001e-161	FFAR2
PTGS2	9.73568e-163	-1.14545	0.226	0.471	3.36348e-158	PTGS2
SHISA5	8.14423e-161	1.03076	0.475	0.284	2.81367e-156	SHISA5
RPS18	1.82135e-160	-1.26951	0.117	0.336	6.29239e-156	RPS18
EEF1A1	8.17439e-159	-1.24157	0.234	0.447	2.82409e-154	EEF1A1
EEF2	5.03548e-158	-1.24215	0.138	0.354	1.73966e-153	EEF2
CST7	1.13007e-153	1.001	0.292	0.127	3.90417e-149	CST7
RPS6	1.3246e-152	-1.17835	0.218	0.432	4.57623e-148	RPS6
RPL13	6.77581e-152	-1.25394	0.133	0.345	2.34091e-147	RPL13
RPS2	3.17259e-151	-1.19696	0.155	0.369	1.09607e-146	RPS2
RPL13A	8.43558e-147	-1.16366	0.176	0.387	2.91432e-142	RPL13A
RPS16	1.02418e-143	-1.14521	0.177	0.384	3.53833e-139	RPS16
RPL11	1.42513e-142	-1.10286	0.173	0.383	4.92353e-138	RPL11
OSM	1.25335e-140	-1.70894	0.088	0.278	4.33007e-136	OSM
RPL19	5.79697e-139	-1.06103	0.178	0.386	2.00274e-134	RPL19
RPS27	6.78687e-137	-1.12893	0.099	0.291	2.34473e-132	RPS27
RPL10	4.82295e-132	-1.14486	0.083	0.267	1.66623e-127	RPL10
RPL8	5.73279e-131	-1.0513	0.162	0.363	1.98056e-126	RPL8
RPL18	2.50811e-130	-1.08641	0.147	0.344	8.66501e-126	RPL18
SAMD9	6.12269e-130	1.0847	0.364	0.201	2.11527e-125	SAMD9
RPS21	2.44363e-127	-1.10132	0.105	0.29	8.44226e-123	RPS21
RPLP2	8.25131e-125	-1.0461	0.141	0.331	2.85066e-120	RPLP2
RPS8	7.04195e-123	-1.04357	0.118	0.305	2.43285e-118	RPS8
RPS19	6.04015e-120	-1.02606	0.152	0.341	2.08675e-115	RPS19
HSPA5	1.46549e-100	-1.36962	0.196	0.364	5.06296e-96	HSPA5
