# Supplementary material for: Multi-Omics Profiling Reveals Phenotypic and Functional Heterogeneity of Neutrophils in COVID-19
Source: Int J Mol Sci. 2024 Mar 29;25(7):3841. doi: 10.3390/ijms25073841 (PMC11011481; doi:10.3390/ijms25073841)
Supplement: Supplementary file 1 [file ijms-25-03841-s001.zip › Table S4.xlsx]

## Sheet: GSEA
Supplementary Table S4. Gene set enrichment analysis (GSEA) analysis for severe COVID-19 based on the C7 gene sets from MsigDB.
ID	Description	setSize	enrichmentScore	NES	pvalue	p.adjust	qvalue	rank	leading_edge	core_enrichment
KENNEDY_PBMC_DRYVAX_AGE_18_40YO_STIMULATED_VS_UNSTIMULATED_1_TO_48MO_TOP_DEG_DN	KENNEDY_PBMC_DRYVAX_AGE_18_40YO_STIMULATED_VS_UNSTIMULATED_1_TO_48MO_TOP_DEG_DN	31	0.988058	1.33596	0.0102379	0.229145	0.194827	6	tags=6%, list=0%, signal=6%	S100A9/S100A8
FULLER_PBMC_F_TULARENSIS_VACCINE_LVS_AGE_22_54YO_18HR_DN	FULLER_PBMC_F_TULARENSIS_VACCINE_LVS_AGE_22_54YO_18HR_DN	20	0.970602	1.32407	0.00312634	0.229145	0.194827	46	tags=10%, list=0%, signal=10%	B2M/FCGR3A
ERWIN_COHEN_PBMC_TC_83_AGE_18_45YO_NAIVE_NOT_PREVIOUSLY_IMMUNIZED_24HR_DEG_CANONICAL_PATHWAY_MEMBERS_UP	ERWIN_COHEN_PBMC_TC_83_AGE_18_45YO_NAIVE_NOT_PREVIOUSLY_IMMUNIZED_24HR_DEG_CANONICAL_PATHWAY_MEMBERS_UP	34	0.964174	1.3004	0.0142732	0.229145	0.194827	833	tags=38%, list=3%, signal=37%	IFIT2/XAF1/TNFSF10/STAT1/OAS3/SAMD9L/OAS2/DDX58/EIF2AK2/OAS1/IRF7/IFIH1/HSH2D
HOEK_B_CELL_2011_2012_TIV_ADULT_3DY_UP	HOEK_B_CELL_2011_2012_TIV_ADULT_3DY_UP	35	0.964372	1.30027	0.0223792	0.229145	0.194827	648	tags=14%, list=2%, signal=14%	S100A9/HBB/FNDC3B/TRIB1/FCN1
HOWARD_NK_CELL_INACT_MONOV_INFLUENZA_A_INDONESIA_05_2005_H5N1_AGE_18_49YO_1DY_UP	HOWARD_NK_CELL_INACT_MONOV_INFLUENZA_A_INDONESIA_05_2005_H5N1_AGE_18_49YO_1DY_UP	20	0.952929	1.29996	0.00919171	0.229145	0.194827	338	tags=45%, list=1%, signal=45%	IFIT3/PARP9/IRF1/GBP1/STAT1/OAS3/EPSTI1/IFI44L/TYMP
HOEK_B_CELL_2011_2012_TIV_ADULT_7DY_UP	HOEK_B_CELL_2011_2012_TIV_ADULT_7DY_UP	43	0.964771	1.29522	0.0205769	0.229145	0.194827	468	tags=9%, list=2%, signal=9%	S100A9/FOS/HBB/FNDC3B
ERWIN_COHEN_PBMC_TC_83_AGE_18_45YO_RESPONDERS_PREVIOUSLY_IMMUNIZED_24HR_DEG_CANONICAL_PATHWAY_MEMBERS_UP	ERWIN_COHEN_PBMC_TC_83_AGE_18_45YO_RESPONDERS_PREVIOUSLY_IMMUNIZED_24HR_DEG_CANONICAL_PATHWAY_MEMBERS_UP	29	0.954788	1.28853	0.0244819	0.229145	0.194827	833	tags=45%, list=3%, signal=44%	IFIT2/LYN/XAF1/TNFSF10/OAS3/SAMD9L/OAS2/DDX58/EIF2AK2/OAS1/IRF7/IFIH1/HSH2D
SOBOLEV_PBMC_PANDEMRIX_AGE_18_64YO_7DY_DN	SOBOLEV_PBMC_PANDEMRIX_AGE_18_64YO_7DY_DN	32	0.952823	1.28628	0.0238812	0.229145	0.194827	1030	tags=75%, list=4%, signal=72%	IFITM2/IFIT2/IFIT3/IFIT1/GBP2/MX1/SERPINA1/APOBEC3A/GBP5/MX2/GBP1/OAS3/TRIM22/OAS2/IFITM1/OAS1/IFI44/IFNGR1/OASL/IFNAR1/PSMB8/IFNGR2/SERPING1/GBP4
FULLER_PBMC_F_TULARENSIS_VACCINE_LVS_AGE_22_54YO_192HR_DN	FULLER_PBMC_F_TULARENSIS_VACCINE_LVS_AGE_22_54YO_192HR_DN	31	0.942413	1.27424	0.0277862	0.229145	0.194827	1323	tags=42%, list=5%, signal=40%	B2M/SOD2/FCGR3A/FCGR2A/CDC42/FCER1G/CD44/CCR1/FAS/CD74/TAP2/PYCARD/HSP90B1
MATSUMIYA_PBMC_MODIFIED_VACCINIA_ANKARA_VACCINE_AGE_18_55YO_2DY_UP	MATSUMIYA_PBMC_MODIFIED_VACCINIA_ANKARA_VACCINE_AGE_18_55YO_2DY_UP	62	0.954022	1.27367	0.0150205	0.229145	0.194827	655	tags=45%, list=2%, signal=44%	S100A9/S100A8/IFITM2/IFIT2/IFIT3/IFITM3/RSAD2/ISG15/IFIT1/XAF1/MX1/BCL2A1/PARP9/TNFSF10/APOBEC3A/STAT1/IFI44L/TYMP/PSMB9/CARD16/EIF2AK2/IFI44/CASP1/IFIH1/PILRA/FPR2/TLR1/IFI6
NAKAYA_PBMC_FLUMIST_AGE_18_50YO_3DY_IFN_SUBSET_UP	NAKAYA_PBMC_FLUMIST_AGE_18_50YO_3DY_IFN_SUBSET_UP	30	0.938179	1.26789	0.0329047	0.229145	0.194827	1089	tags=70%, list=4%, signal=67%	XAF1/MX1/TNFSF10/MX2/STAT1/OAS3/TRIM22/OAS2/PSMB9/OAS1/CASP1/PLSCR1/TNFSF13B/IRF7/MYD88/CD14/CTSB/IL10RB/STAT2/TLR8/JAK2
FULLER_PBMC_F_TULARENSIS_VACCINE_LVS_AGE_22_54YO_336HR_DN	FULLER_PBMC_F_TULARENSIS_VACCINE_LVS_AGE_22_54YO_336HR_DN	31	0.937502	1.2676	0.0304897	0.229145	0.194827	1323	tags=23%, list=5%, signal=22%	B2M/SOD2/CD44/CD74/TAP2/PYCARD/HSP90B1
LI_PBMC_MENACTRA_AGE_18_45YO_ANTI_DT_ANTIBODY_CORRELATION_PROFILE_3DY_UP	LI_PBMC_MENACTRA_AGE_18_45YO_ANTI_DT_ANTIBODY_CORRELATION_PROFILE_3DY_UP	26	0.934514	1.26291	0.0181738	0.229145	0.194827	536	tags=23%, list=2%, signal=23%	TYROBP/C5AR1/ARRB2/TLR4/CR1/FCER1G
QUEREC_PBMC_YF_17D_VACCINE_AGE_18_45YO_3DY_UP	QUEREC_PBMC_YF_17D_VACCINE_AGE_18_45YO_3DY_UP	46	0.941863	1.26145	0.0238812	0.229145	0.194827	987	tags=63%, list=3%, signal=61%	IFIT2/IFIT3/RSAD2/ISG15/IFIT1/XAF1/MX1/PARP9/DDX60L/MX2/STAT1/OAS3/SAMD9/IFI44L/SAMD9L/TRIM22/OAS2/DDX58/EIF2AK2/OAS1/IFI44/PLSCR1/IRF7/HERC5/IFIH1/OASL/IFI6/DDX60/SERPING1
QUEREC_PBMC_YF_17D_VACCINE_AGE_18_45YO_7DY_UP	QUEREC_PBMC_YF_17D_VACCINE_AGE_18_45YO_7DY_UP	46	0.941863	1.26145	0.0238812	0.229145	0.194827	987	tags=63%, list=3%, signal=61%	IFIT2/IFIT3/RSAD2/ISG15/IFIT1/XAF1/MX1/PARP9/DDX60L/MX2/STAT1/OAS3/SAMD9/IFI44L/SAMD9L/TRIM22/OAS2/DDX58/EIF2AK2/OAS1/IFI44/PLSCR1/IRF7/HERC5/IFIH1/OASL/IFI6/DDX60/SERPING1
SCHERER_PBMC_APSV_WETVAX_AGE_18_32YO_2_TO_4DY_UP	SCHERER_PBMC_APSV_WETVAX_AGE_18_32YO_2_TO_4DY_UP	61	0.944121	1.26012	0.0184742	0.229145	0.194827	987	tags=64%, list=3%, signal=62%	NAMPT/IFIT3/SOD2/MCL1/FPR1/FCGR3A/MXD1/RSAD2/CXCR1/IFIT1/IGF2R/GBP2/AQP9/VNN2/MX1/BCL2A1/DYSF/BCL6/IRF1/LIMK2/STAT1/KCNJ15/IFI44L/CEBPB/NFIL3/HBB/ZNFX1/IFI44/HERC5/CD63/FGL2/ADM/UBE2L6/GAB2/SOCS3/PFKFB3/ANXA3/PTPRJ/SERPING1
GSE13762_CTRL_VS_125_VITAMIND_DAY12_DC_DN	GSE13762_CTRL_VS_125_VITAMIND_DAY12_DC_DN	116	0.948238	1.25915	0.0127786	0.229145	0.194827	17	tags=2%, list=0%, signal=2%	S100A9/NAMPT
GSE22886_NAIVE_CD8_TCELL_VS_NEUTROPHIL_DN	GSE22886_NAIVE_CD8_TCELL_VS_NEUTROPHIL_DN	181	0.951467	1.25906	0.0184742	0.229145	0.194827	633	tags=29%, list=2%, signal=28%	S100A9/HLA-C/FCGR3B/SRGN/SAT1/NAMPT/MNDA/RGS2/SOD2/ACSL1/FPR1/NCF2/TYROBP/LITAF/BASP1/GLUL/CTSS/LYN/SDCBP/ARPC5/AQP9/VNN2/C5AR1/S100A12/BCL2A1/SERPINA1/TNFSF10/CSF2RB/GCA/TNFRSF10C/TALDO1/NCOA4/ALOX5/CEBPD/CEBPB/CAMP/TUBA1A/PHC2/STX3/HSPA6/LST1/PTGS2/CLEC7A/TREM1/SKAP2/FTH1/QPCT/S100P/CYBB/FGL2/RNF130/SLC16A3
GSE22886_NAIVE_BCELL_VS_NEUTROPHIL_DN	GSE22886_NAIVE_BCELL_VS_NEUTROPHIL_DN	187	0.947068	1.25363	0.0259839	0.229145	0.194827	1257	tags=76%, list=4%, signal=73%	S100A9/S100A8/IFITM2/FCGR3B/SRGN/NAMPT/MNDA/CXCR2/CSF3R/IFIT3/SOD2/ACSL1/IFITM3/MCL1/FPR1/NCF2/CFLAR/SORL1/TYROBP/LITAF/FCGR2A/MYO1F/FFAR2/CXCR1/IFIT1/PLEK/MEGF9/ARPC5/AQP9/VNN2/C5AR1/MME/S100A6/MSRB1/S100A12/RASSF2/PLXNC1/VASP/TNFRSF1B/EFHD2/BCL2A1/SERPINA1/TNFSF10/CSF2RB/GCA/APOBEC3A/TNFRSF10C/NADK/LIMK2/RAB31/SEMA4D/SEC14L1/TALDO1/S100A11/PYGL/RTN3/NINJ1/SH3GLB1/BIN2/ECE1/ADAM8/RALB/CEBPD/FLOT…
PATEL_SKIN_OF_BODY_ZOSTAVAX_AGE_70_93YO_VZV_CHALLENGE_6HR_TOP_30_DEG_UP	PATEL_SKIN_OF_BODY_ZOSTAVAX_AGE_70_93YO_VZV_CHALLENGE_6HR_TOP_30_DEG_UP	27	0.9265	1.25299	0.028971	0.229145	0.194827	591	tags=22%, list=2%, signal=22%	SELL/FPR1/BCL2A1/SERPINA1/IRF1/OASL
SCHERER_PBMC_APSV_WETVAX_AGE_18_40YO_JOINT_TO_VACCINIA_AND_YELLOW_FEVER_UP	SCHERER_PBMC_APSV_WETVAX_AGE_18_40YO_JOINT_TO_VACCINIA_AND_YELLOW_FEVER_UP	55	0.937833	1.25169	0.0136754	0.229145	0.194827	1172	tags=65%, list=4%, signal=63%	IFITM2/IFIT2/IFIT3/IFITM3/FCGR3A/ISG15/IFIT1/XAF1/MX1/SERPINA1/TNFSF10/UBE2D3/MX2/MARCKS/IFI44L/TRIM22/SP110/LY6E/CEBPB/OAS2/PSMB9/TAP1/IFITM1/OAS1/IFI44/PLSCR1/IL1RN/PSME1/HERC5/FPR2/IFI6/GLRX/SERPING1/IFIT5/CD74/TRIM21
SCHERER_PBMC_YF_VAX_AGE_18_40YO_JOINT_TO_VACCINIA_AND_YELLOW_FEVER_UP	SCHERER_PBMC_YF_VAX_AGE_18_40YO_JOINT_TO_VACCINIA_AND_YELLOW_FEVER_UP	55	0.937833	1.25169	0.0136754	0.229145	0.194827	1172	tags=65%, list=4%, signal=63%	IFITM2/IFIT2/IFIT3/IFITM3/FCGR3A/ISG15/IFIT1/XAF1/MX1/SERPINA1/TNFSF10/UBE2D3/MX2/MARCKS/IFI44L/TRIM22/SP110/LY6E/CEBPB/OAS2/PSMB9/TAP1/IFITM1/OAS1/IFI44/PLSCR1/IL1RN/PSME1/HERC5/FPR2/IFI6/GLRX/SERPING1/IFIT5/CD74/TRIM21
GSE22886_NAIVE_CD4_TCELL_VS_NEUTROPHIL_DN	GSE22886_NAIVE_CD4_TCELL_VS_NEUTROPHIL_DN	186	0.944937	1.25093	0.0187746	0.229145	0.194827	1189	tags=35%, list=4%, signal=34%	S100A9/HLA-C/FCGR3B/SRGN/NAMPT/MNDA/CXCR2/SOD2/FPR1/NCF2/FTL/LITAF/BASP1/GLUL/RSAD2/FCGR2A/SDCBP/ARPC5/AQP9/VNN2/MSRB1/S100A12/PLXNC1/BCL2A1/TNFSF10/CSF2RB/GCA/APOBEC3A/TNFRSF10C/LIMK2/SEC14L1/TALDO1/NCOA4/ALOX5/CEBPD/CEBPB/TUBA1A/PHC2/STX3/HSPA6/LAT2/LST1/PTGS2/CLEC7A/TREM1/PLSCR1/LAMP2/HSPA1A/PPP4R1/ATP6V1B2/QPCT/S100P/FGL2/CPPED1/VNN3/TLR6/BID/PLEKHO2/SYK/P2RY13/CTBS/GSN/CYB5R4/B4GALT1/CKLF
HOWARD_T_CELL_INACT_MONOV_INFLUENZA_A_INDONESIA_05_2005_H5N1_AGE_18_49YO_1DY_UP	HOWARD_T_CELL_INACT_MONOV_INFLUENZA_A_INDONESIA_05_2005_H5N1_AGE_18_49YO_1DY_UP	42	0.93103	1.25046	0.0187746	0.229145	0.194827	1272	tags=60%, list=4%, signal=57%	IFIT3/RSAD2/GBP2/XAF1/PARP9/IRF1/GBP5/GBP1/STAT1/APOL6/EPSTI1/IFI44L/SAMD9L/TYMP/OAS1/IFI44/TNFSF13B/DTX3L/UBE2L6/SOCS3/TRAFD1/GBP4/CMPK2/BCL3/CEACAM1
LI_PBMC_MENACTRA_AGE_18_45YO_CORRELATED_WITH_ANTI_DT_ANTIBODY_3DY_NEGATIVE	LI_PBMC_MENACTRA_AGE_18_45YO_CORRELATED_WITH_ANTI_DT_ANTIBODY_3DY_NEGATIVE	27	0.924472	1.25025	0.030969	0.229145	0.194827	885	tags=19%, list=3%, signal=18%	HLA-B/IL1RN/PLAUR/PDE4B/TNFAIP6
LI_PBMC_MENACTRA_AGE_18_45YO_CORRELATED_WITH_ANTI_POLYSACCHARIDE_ANTIBODY_3DY_POSITIVE	LI_PBMC_MENACTRA_AGE_18_45YO_CORRELATED_WITH_ANTI_POLYSACCHARIDE_ANTIBODY_3DY_POSITIVE	59	0.935667	1.24989	0.0223792	0.229145	0.194827	1002	tags=27%, list=3%, signal=26%	HLA-B/HLA-E/HLA-A/BCL6/HLA-F/PTGS2/TNFSF13B/IL1RN/PRKCD/HLA-G/PLXDC2/PLAUR/PDE4B/TNFAIP6/SAMSN1/TLR8
ANDERSON_BLOOD_CN54GP140_ADJUVANTED_WITH_GLA_AF_AGE_18_45YO_3DY_UP	ANDERSON_BLOOD_CN54GP140_ADJUVANTED_WITH_GLA_AF_AGE_18_45YO_3DY_UP	29	0.924627	1.24783	0.031968	0.229145	0.194827	37	tags=3%, list=0%, signal=3%	TMSB4X
FULLER_PBMC_F_TULARENSIS_VACCINE_LVS_AGE_22_54YO_48HR_UP	FULLER_PBMC_F_TULARENSIS_VACCINE_LVS_AGE_22_54YO_48HR_UP	57	0.934125	1.24728	0.0123303	0.229145	0.194827	1111	tags=32%, list=4%, signal=30%	B2M/SOD2/FCGR3A/FCGR2A/TLR4/TLR2/TAP1/CDC42/FCER1G/CD44/MYD88/TLR1/CCR1/CARD8/TLR6/TLR8/FAS/CD74
ERWIN_COHEN_BLOOD_VACCINE_TC_83_AGE_23_48YO_VACCINATED_VS_CONTROL_7DY_UP	ERWIN_COHEN_BLOOD_VACCINE_TC_83_AGE_23_48YO_VACCINATED_VS_CONTROL_7DY_UP	72	0.934884	1.24546	0.0265847	0.229145	0.194827	1028	tags=65%, list=3%, signal=63%	IFITM2/IFIT2/IFIT3/RNF213/RSAD2/ISG15/IFIT1/XAF1/MX1/PARP14/PARP9/TNFSF10/SHISA5/DDX60L/MX2/GBP1/OAS3/APOL6/SAMD9/EPSTI1/IFI44L/SAMD9L/TRIM22/LY6E/OAS2/ZCCHC2/IFITM1/DDX58/EIF2AK2/OAS1/IFI44/PLSCR1/IL1RN/IRF7/HERC5/IFIH1/OASL/IFI6/CCR1/UBE2L6/SCO2/DDX60/TNFAIP6/ZBP1/STAT2/SERPING1/IFIT5
LI_PBMC_MENOMUNE_A_C_Y_W_135_AGE_18_45YO_CORRELATED_WITH_ANTIBODY_RESPONSE_3DY_POSITIVE	LI_PBMC_MENOMUNE_A_C_Y_W_135_AGE_18_45YO_CORRELATED_WITH_ANTIBODY_RESPONSE_3DY_POSITIVE	43	0.9262	1.24344	0.0353196	0.229145	0.194827	737	tags=21%, list=3%, signal=20%	HLA-E/HLA-C/HLA-A/PTGS2/IL1R2/HLA-G/PLXDC2/PLAUR/PDE4B
GSE23502_WT_VS_HDC_KO_MYELOID_DERIVED_SUPPRESSOR_CELL_COLON_TUMOR_UP	GSE23502_WT_VS_HDC_KO_MYELOID_DERIVED_SUPPRESSOR_CELL_COLON_TUMOR_UP	188	0.939311	1.24339	0.0211777	0.229145	0.194827	719	tags=16%, list=2%, signal=16%	S100A9/S100A8/IFITM2/CSF3R/IFIT3/RGS2/IFITM3/DUSP1/FCGR3A/BASP1/GLUL/FCGR2A/GBP2/C5AR1/SLC11A1/TNFAIP2/HMGB2/CLEC7A/TAGLN2/SPEN/SLPI/IFIH1/PILRA/FPR2/XRN1/TXN/FOSL2/IGSF6/MIER1/BST1
GSE9946_IMMATURE_VS_MATURE_STIMULATORY_DC_DN	GSE9946_IMMATURE_VS_MATURE_STIMULATORY_DC_DN	116	0.935167	1.24179	0.0172726	0.229145	0.194827	414	tags=3%, list=1%, signal=3%	S100A8/ANPEP/CLEC7A
GSE36095_WT_VS_HDAC9_KO_TREG_DN	GSE36095_WT_VS_HDAC9_KO_TREG_DN	109	0.93532	1.2411	0.019075	0.229145	0.194827	508	tags=6%, list=2%, signal=5%	B2M/TSC22D3/PARP14/CYTH4/PTPN12/TRIM38
ANDERSON_BLOOD_CN54GP140_ADJUVANTED_WITH_GLA_AF_AGE_18_45YO_7DY_UP	ANDERSON_BLOOD_CN54GP140_ADJUVANTED_WITH_GLA_AF_AGE_18_45YO_7DY_UP	34	0.919094	1.2396	0.026973	0.229145	0.194827	1181	tags=15%, list=4%, signal=14%	TMSB4X/ITM2B/HECA/TAOK3/RPS6KA3
GSE29618_MONOCYTE_VS_PDC_UP	GSE29618_MONOCYTE_VS_PDC_UP	193	0.937026	1.23892	0.0199761	0.229145	0.194827	1215	tags=61%, list=4%, signal=58%	S100A9/IFITM2/NAMPT/NEAT1/SOD2/ACSL1/PTPRC/FPR1/ITM2B/NCF2/FTL/TYROBP/MYO1F/CTSS/ITGB2/G0S2/MEGF9/GBP2/SDCBP/C5AR1/S100A12/GMFG/EVI2B/ARHGDIB/SLC2A3/TNFRSF1B/EFHD2/BCL2A1/BCL6/TKT/APLP2/SERPINA1/LYST/MSN/TLR4/APOBEC3A/TNFAIP2/CDC42EP3/FBXL5/SLA/S100A4/RAB31/IRS2/HLA-F/MARCKS/CREB5/SEC14L1/S100A11/ITGAX/PYGL/IER2/FGR/PELI1/ALOX5/HIF1A/TLR2/ZFP36L1/NFIL3/CRISPLD2/LAT2/LST1/HCK/CLEC7A/CASP1/TREM1/IL…
PATEL_SKIN_OF_BODY_ZOSTAVAX_AGE_70_93YO_VZV_CHALLENGED_POST_VACCINATION_VS_UNCHALLENGED_72HR_TOP_30_DEG_UP	PATEL_SKIN_OF_BODY_ZOSTAVAX_AGE_70_93YO_VZV_CHALLENGED_POST_VACCINATION_VS_UNCHALLENGED_72HR_TOP_30_DEG_UP	28	0.916611	1.23873	0.037962	0.229145	0.194827	828	tags=29%, list=3%, signal=28%	SELL/FPR1/SERPINA1/GBP5/LYZ/CLEC4E/ITGAL/CLEC12A
GSE360_CTRL_VS_M_TUBERCULOSIS_DC_DN	GSE360_CTRL_VS_M_TUBERCULOSIS_DC_DN	189	0.935338	1.23767	0.019075	0.229145	0.194827	1027	tags=27%, list=3%, signal=26%	S100A9/S100A8/IFITM2/FCGR3B/SRGN/IFIT2/ACSL1/LITAF/GLUL/FCGR2A/LYN/G0S2/NFKBIA/GBP2/PLXNC1/TNFSF10/CSF2RB/TNFAIP2/STAT3/GBP1/S100A11/STK4/TNIP1/TAPBP/OAS2/LCP2/TYMP/ANKRD12/IFI44/CASP1/IFRD1/VCAN/IL1RN/CKAP4/MMP9/TRIB1/SLPI/CD44/PTK2B/LILRB2/TXN/IFI6/RBMS1/IL2RG/TRAFD1/PFKFB3/RNF19B/STAT2/WBP2/LDHA/MAP2K3
LI_PBMC_MENACTRA_AGE_18_45YO_CORRELATED_WITH_ANTI_DT_ANTIBODY_3DY_POSITIVE	LI_PBMC_MENACTRA_AGE_18_45YO_CORRELATED_WITH_ANTI_DT_ANTIBODY_3DY_POSITIVE	39	0.916006	1.23564	0.024975	0.229145	0.194827	1578	tags=33%, list=5%, signal=32%	HLA-C/HLA-A/TNFSF13B/IL1R2/PRKCD/HLA-G/PLXDC2/SAMSN1/TLR8/CD74/TBXAS1/CSF2RA/ASPH
GSE29618_MONOCYTE_VS_MDC_UP	GSE29618_MONOCYTE_VS_MDC_UP	192	0.933698	1.23469	0.0157707	0.229145	0.194827	1198	tags=56%, list=4%, signal=54%	S100A9/S100A8/HLA-B/NAMPT/CSF3R/SOD2/ACSL1/FPR1/ITM2B/NCF2/SORL1/FTL/PSAP/TYROBP/GLUL/FCGR2A/CTSS/IGF2R/G0S2/NFKBIA/SDCBP/VNN2/C5AR1/S100A12/GMFG/TNFRSF1B/BCL2A1/SLC11A1/TKT/APLP2/SERPINA1/TLR4/APOBEC3A/CDC42EP3/EIF1/FBXL5/S100A4/IRS2/HLA-F/MARCKS/SEMA4D/PYGL/RTN3/NINJ1/ITGAM/BIN2/FGR/PELI1/MAP4K4/CR1/HIF1A/PGD/CEBPB/CTSD/NOTCH2/BACH1/BTG2/CRISPLD2/OAS1/TREM1/VCAN/ASAH1/CKAP4/CD46/CD63/FCER1G/CD4…
GSE19888_ADENOSINE_A3R_INH_VS_ACT_WITH_INHIBITOR_PRETREATMENT_IN_MAST_CELL_UP	GSE19888_ADENOSINE_A3R_INH_VS_ACT_WITH_INHIBITOR_PRETREATMENT_IN_MAST_CELL_UP	186	0.932206	1.23407	0.0211777	0.229145	0.194827	1030	tags=33%, list=4%, signal=32%	B2M/HLA-E/IFIT2/IFIT3/IFITM3/FPR1/RNF213/FCGR3A/RSAD2/ISG15/IFIT1/ADAR/GBP2/XAF1/MX1/PARP14/PARP9/TNFSF10/SHISA5/IRF1/MX2/STAT1/OAS3/PIK3AP1/IFI44L/SAMD9L/SP110/KAT6A/LY6E/OAS2/PSMB9/TAP1/DDX58/EIF2AK2/OAS1/HCK/ZNFX1/IFI44/LAMP2/IRF7/ISG20/PSME1/IFIH1/DTX3L/FPR2/NMI/SLFN5/OASL/FGL2/SAMHD1/SECTM1/THEMIS2/HLA-G/SNX10/UBE2L6/PSMB8/HELZ2/UPP1/ZBP1/STAT2/USB1/GBP4
HOEK_NEUTROPHIL_2011_2012_TIV_ADULT_7DY_DN	HOEK_NEUTROPHIL_2011_2012_TIV_ADULT_7DY_DN	38	0.914086	1.23338	0.02997	0.229145	0.194827	1182	tags=37%, list=4%, signal=35%	IFITM3/RSAD2/ISG15/GBP5/OAS3/EPSTI1/IFI44L/LY6E/OAS2/OAS1/IFI44/IFI6/SERPING1/CMPK2
GSE7568_CTRL_VS_3H_TGFB_TREATED_MACROPHAGES_WITH_IL4_AND_DEXAMETHASONE_UP	GSE7568_CTRL_VS_3H_TGFB_TREATED_MACROPHAGES_WITH_IL4_AND_DEXAMETHASONE_UP	141	0.930026	1.23304	0.0208773	0.229145	0.194827	833	tags=6%, list=3%, signal=6%	S100A9/FGR/PSMB9/RAB7A/PROK2/CST7/HEBP2/HSH2D
GSE37416_CTRL_VS_0H_F_TULARENSIS_LVS_NEUTROPHIL_DN	GSE37416_CTRL_VS_0H_F_TULARENSIS_LVS_NEUTROPHIL_DN	143	0.928895	1.2318	0.0268851	0.229145	0.194827	845	tags=4%, list=3%, signal=4%	MNDA/SELL/RGS2/CD46/RAP1A/SLU7
GSE22886_DC_VS_MONOCYTE_DN	GSE22886_DC_VS_MONOCYTE_DN	188	0.930167	1.23128	0.0232804	0.229145	0.194827	1501	tags=63%, list=5%, signal=60%	S100A9/IFITM2/SELL/CSF3R/RGS2/FOS/MCL1/FPR1/DUSP1/MYO1F/KLF6/LYN/MEGF9/GBP2/VNN2/S100A12/TSC22D3/PLXNC1/BTG1/TNFRSF1B/SP100/SLC11A1/SERPINA1/LYST/TNFSF10/GCA/APOBEC3A/IRF1/NADK/CDC42EP3/IRS2/HLA-F/SEMA4D/CORO1A/CREBBP/KCNJ15/IER2/AKAP13/PELI1/SP110/ADAM8/ARHGAP26/CEBPD/FLOT1/CD55/TLR2/ZFP36/NOTCH2/IL6R/CRISPLD2/LAT2/CASP1/BTN3A1/CDKN2D/PLSCR1/STK10/VCAN/CKAP4/PIK3CD/IRF7/NBEAL2/RPS6/GADD45B/PTP4A…
GSE11924_TH1_VS_TH17_CD4_TCELL_UP	GSE11924_TH1_VS_TH17_CD4_TCELL_UP	180	0.930099	1.23087	0.0211777	0.229145	0.194827	503	tags=5%, list=2%, signal=5%	MALAT1/B2M/HLA-C/BCL2A1/EPSTI1/NABP1/CAMP/TRIM25/LRG1
GSE360_LOW_DOSE_B_MALAYI_VS_M_TUBERCULOSIS_DC_DN	GSE360_LOW_DOSE_B_MALAYI_VS_M_TUBERCULOSIS_DC_DN	189	0.930102	1.23074	0.0208773	0.229145	0.194827	1027	tags=31%, list=3%, signal=30%	S100A9/S100A8/FCGR3B/LCP1/IFIT2/DUSP1/CFLAR/LITAF/BASP1/GLUL/G0S2/ADAR/GBP2/PLXNC1/BCL2A1/SERPINA1/DENND3/BAZ1A/STAT3/MX2/PPP1R15A/TNIP1/LY6E/OAS2/LCP2/TYMP/ANKRD12/DENND5A/CDC42/IFI44/IFRD1/PLSCR1/CIR1/HSPA1A/MMP9/TRIM38/N4BP1/ATP6V0E1/CYBB/OASL/MYD88/TXN/PLAUR/NBN/UBE2L6/HSPA5/DNAJA1/IL2RG/TRAFD1/ARID1A/BRD4/PFKFB3/RBCK1/RNF19B/STAT2/RIT1/LDHA/MAP2K3
GSE22886_NEUTROPHIL_VS_DC_UP	GSE22886_NEUTROPHIL_VS_DC_UP	182	0.929342	1.22994	0.028387	0.229145	0.194827	970	tags=25%, list=3%, signal=24%	IFITM2/FCGR3B/SELL/CSF3R/FPR1/DUSP1/BASP1/RSAD2/CXCR1/VNN2/STK17B/S100A12/TSC22D3/TNFSF10/GCA/APOBEC3A/TNFRSF10C/LIMK2/KCNJ15/ADAM8/CLEC4E/CEBPD/FLOT1/MEFV/CAMP/PHC2/IFITM1/PTGS2/BTN3A1/TREM1/LTB/ISG20/HERC5/WAS/S100P/OASL/FCN1/MCTP2/CD300A/VNN3/PDE4B/SIGLEC5/KLF2/NUP214/ST20
GSE2405_0H_VS_1.5H_A_PHAGOCYTOPHILUM_STIM_NEUTROPHIL_UP	GSE2405_0H_VS_1.5H_A_PHAGOCYTOPHILUM_STIM_NEUTROPHIL_UP	181	0.928663	1.22888	0.0217785	0.229145	0.194827	1088	tags=13%, list=4%, signal=12%	S100A9/HLA-C/IFITM2/SAT1/IFIT3/NCF2/S100A6/CD53/IRF1/S100A11/SERPINB1/ALDOA/PSMB9/HBB/RASSF3/MMP8/FCGRT/SNX10/CTSB/PTPRJ/AIF1/RXRA/PSMB3
GSE29618_MONOCYTE_VS_MDC_DAY7_FLU_VACCINE_UP	GSE29618_MONOCYTE_VS_MDC_DAY7_FLU_VACCINE_UP	194	0.929531	1.22861	0.0217785	0.229145	0.194827	1659	tags=61%, list=6%, signal=58%	S100A9/S100A8/HLA-B/HLA-A/SAT1/NAMPT/CSF3R/SOD2/ACSL1/ITM2B/DUSP1/NCF2/SORL1/FTL/PSAP/GLUL/FCGR2A/CTSS/IGF2R/G0S2/NFKBIA/SDCBP/VNN2/C5AR1/MSRB1/S100A12/TNFRSF1B/DYSF/SLC11A1/TKT/APLP2/SERPINA1/NCF4/APOBEC3A/CDC42EP3/FBXL5/HLA-F/PYGL/RTN3/NINJ1/ITGAM/BIN2/PELI1/RHOA/CR1/PGD/CEBPB/CTSD/ZFP36L1/BTG2/CRISPLD2/CLEC7A/TREM1/VCAN/ASAH1/CKAP4/CD46/ATP6V1B2/CD63/SERINC1/STEAP4/CD44/QPCT/PLBD1/PILRA/SIRPB1…
GSE42021_TREG_PLN_VS_CD24LO_TREG_THYMUS_DN	GSE42021_TREG_PLN_VS_CD24LO_TREG_THYMUS_DN	182	0.928019	1.22819	0.0295885	0.229145	0.194827	806	tags=32%, list=3%, signal=31%	B2M/HLA-B/HLA-E/HLA-C/IFITM2/HLA-A/IFIT3/RGS2/IFITM3/TYROBP/ISG15/IFIT1/ADAR/MX1/IFI16/SP100/APBB1IP/MX2/HLA-F/GBP1/STAT1/OAS3/SAMD9/IFI44L/TRIM22/SP110/LY6E/TAPBP/OAS2/ZFP36/TYMP/PSMB9/TAP1/IFITM1/DDX58/TRANK1/EIF2AK2/OAS1/IFI44/PLSCR1/IL1RN/IRF7/ISG20/PSME1/TRIM38/HERC5/IFIH1/NMI/OASL/MYD88/SAMHD1/SECTM1/IFI6/HLA-G/UBE2L6/PSMB8/DOK3/DDX60
GSE360_L_DONOVANI_VS_M_TUBERCULOSIS_DC_DN	GSE360_L_DONOVANI_VS_M_TUBERCULOSIS_DC_DN	188	0.927765	1.2281	0.0247823	0.229145	0.194827	773	tags=25%, list=3%, signal=24%	S100A9/S100A8/MNDA/TXNIP/IFIT2/ACSL1/FOS/FCGR3A/GLUL/ISG15/CXCR1/IFIT1/PLEK/MX1/PLXNC1/BCL2A1/TNFSF10/BAZ1A/MX2/GRB2/SEC14L1/TALDO1/KCNJ15/IFI44L/SETX/LY6E/OAS2/LCP2/PRKCB/IFI44/CASP1/VCAN/IRF7/CIR1/HSPA1A/MMP8/OASL/MYD88/PADI2/SAMHD1/TLR1/USP10/GLRX/ITGAL/CD14/UBE2L6/ORAI2
GSE6269_FLU_VS_STAPH_AUREUS_INF_PBMC_DN	GSE6269_FLU_VS_STAPH_AUREUS_INF_PBMC_DN	159	0.926539	1.22793	0.0208773	0.229145	0.194827	1505	tags=58%, list=5%, signal=55%	S100A9/S100A8/SRGN/CSF3R/SOD2/ACSL1/FPR1/MXD1/GLUL/PLEK/SDCBP/VNN2/DYSF/SLC11A1/TKT/APLP2/SERPINA1/VIM/NCF4/CDC42EP3/EIF1/MBOAT7/CREB5/GRN/NINJ1/LYZ/PPP1R15A/TLE3/DAZAP2/RHOA/SERPINB1/HIF1A/ANPEP/PGD/CEBPB/TLR2/CTSD/PHC2/DEFA1/NFIL3/CLEC7A/CDKN2D/VCAN/LAMP2/IL1RN/CKAP4/SPI1/ARF1/CD63/IFNGR1/FTH1/QPCT/PLBD1/ZYX/SIRPA/ZFAND5/RNF130/CPD/FCN1/ADM/BST1/PLAUR/PPT1/SOCS3/TIMP2/CTSB/GAPDH/RNF19B/CD93/RXR…
GSE34205_HEALTHY_VS_FLU_INF_INFANT_PBMC_DN	GSE34205_HEALTHY_VS_FLU_INF_INFANT_PBMC_DN	182	0.927801	1.2279	0.0295885	0.229145	0.194827	1182	tags=35%, list=4%, signal=34%	S100A9/S100A8/B2M/IFITM2/SAT1/IFITM3/FTL/UBC/RSAD2/LTF/ISG15/XAF1/MX1/S100A6/DYSF/SHISA5/CCNL1/HMGB2/MX2/S100A11/OAS3/GRN/EPSTI1/SH3GLB1/IFI44L/TRIM22/LY6E/TLR2/CTSD/OAS2/WDR26/IFITM1/EIF2AK2/RHOG/IFI44/PLSCR1/IRF7/MMP8/HERC5/PLBD1/SIRPB1/OASL/RAC1/MYD88/FCN1/ADM/MAP1LC3B/IFI6/SCO2/DOK3/LMNB1/HELZ2/FERMT3/DDX60/NT5C3A/ZBP1/SERPING1/LDHA/GNG5/SPTLC2/FAS/MPO/RAB1A/CMPK2
WEINBERGER_BLOOD_TWINRIX_AGE_20_40_AND_60_84YO_CORRELATED_WITH_ANTI_HBS_CONC_PRIMARY_VACC_1DY_SIGNIFICANT	WEINBERGER_BLOOD_TWINRIX_AGE_20_40_AND_60_84YO_CORRELATED_WITH_ANTI_HBS_CONC_PRIMARY_VACC_1DY_SIGNIFICANT	32	0.909377	1.22763	0.041958	0.229145	0.194827	1940	tags=44%, list=7%, signal=41%	TNFRSF1B/STAT1/IFI44L/TNIP1/NLRP1/IFI6/CD14/TNFRSF1A/IFIT5/BPI/TGFB1/IL7R/NLRP12/IFI35
GSE29618_MONOCYTE_VS_PDC_DAY7_FLU_VACCINE_UP	GSE29618_MONOCYTE_VS_PDC_DAY7_FLU_VACCINE_UP	195	0.928807	1.22758	0.0247823	0.229145	0.194827	1215	tags=54%, list=4%, signal=52%	S100A9/SAT1/NAMPT/CSF3R/SOD2/ACSL1/FPR1/ITM2B/NCF2/FTL/MYO1F/CTSS/ITGB2/G0S2/MEGF9/GBP2/VNN2/C5AR1/S100A12/GMFG/PLXNC1/SLC2A3/TNFRSF1B/EFHD2/ICAM3/BCL6/TKT/APLP2/SERPINA1/LYST/MSN/APOBEC3A/DENND3/TNFAIP2/CDC42EP3/FBXL5/PICALM/MARCKS/PYGL/APOL6/ITGAM/FGR/PELI1/ADAM8/RALB/ALOX5/ARHGAP26/CEBPD/DOCK5/CEBPB/TLR2/ASAP1/ZFP36L1/ALDOA/NFIL3/CRISPLD2/LAT2/LST1/HCK/CLEC7A/CASP1/TREM1/IL1RN/ASAH1/CKAP4/PTP4…
GSE41176_UNSTIM_VS_ANTI_IGM_STIM_TAK1_KO_BCELL_24H_DN	GSE41176_UNSTIM_VS_ANTI_IGM_STIM_TAK1_KO_BCELL_24H_DN	184	0.927075	1.22751	0.0347159	0.229145	0.194827	1311	tags=23%, list=4%, signal=22%	S100A9/S100A8/FPR1/MXD1/BASP1/GLUL/LAPTM5/NFKBIA/S100A12/CSF2RB/LIMK2/MBOAT7/KCNJ15/ADAM8/CLEC4E/TNFAIP3/LAT2/HCK/PLSCR1/VCAN/CKAP4/FCER1G/PILRA/WDFY3/SRPK1/CPD/ADM/MCTP2/METTL9/RPH3A/CTSB/CFP/CD82/IFNGR2/SAMSN1/ADAM10/NFAT5/PSTPIP2/PI3/SEMA4A/CUX1/CEACAM3/ATF6
GSE36078_UNTREATED_VS_AD5_INF_MOUSE_LUNG_DC_UP	GSE36078_UNTREATED_VS_AD5_INF_MOUSE_LUNG_DC_UP	179	0.92703	1.22706	0.0298889	0.229145	0.194827	449	tags=2%, list=2%, signal=2%	S100A9/STAT1/ALOX5AP/TNFSF13B
QIU_PBMC_HEPTATITIS_B_SURFACE_ANTIGEN_AGE_UNDER50_NON_RESPONDERS_VS_RESPONDERS_7DY_UP	QIU_PBMC_HEPTATITIS_B_SURFACE_ANTIGEN_AGE_UNDER50_NON_RESPONDERS_VS_RESPONDERS_7DY_UP	30	0.907862	1.22692	0.045954	0.229145	0.194827	2010	tags=40%, list=7%, signal=37%	DEFA1B/LTF/IL1RN/MMP8/TNFAIP6/ANXA3/KCNJ2/CEACAM8/DEFA4/FOLR3/TCN1/ARG1
GSE40274_CTRL_VS_FOXP3_AND_LEF1_TRANSDUCED_ACTIVATED_CD4_TCELL_UP	GSE40274_CTRL_VS_FOXP3_AND_LEF1_TRANSDUCED_ACTIVATED_CD4_TCELL_UP	159	0.925179	1.22612	0.0214781	0.229145	0.194827	880	tags=13%, list=3%, signal=13%	S100A9/CXCR2/CSF3R/TMSB10/ITGAM/IER2/ALOX5/CEBPD/TUBA1A/SYNE1/BACH1/UBE2B/MMP9/NFKBIZ/AHNAK/FGL2/AGTRAP/IL18RAP/ELOVL5/LPAR2/STK40
GSE6269_HEALTHY_VS_STAPH_PNEUMO_INF_PBMC_DN	GSE6269_HEALTHY_VS_STAPH_PNEUMO_INF_PBMC_DN	163	0.925276	1.2259	0.00964007	0.229145	0.194827	1505	tags=53%, list=5%, signal=50%	S100A9/S100A8/CSF3R/ACSL1/FOS/FPR1/SLC25A37/GLUL/LTF/CTSS/PLEK/SDCBP/S100A12/DYSF/BCL6/APLP2/CSF2RB/NCF4/EIF1/MBOAT7/GRB2/GRN/DAZAP2/SERPINB1/PGD/CAMP/ALDOA/DEFA1/TRIM25/VCAN/LAMP2/IL1RN/CKAP4/SPI1/CD63/IFNGR1/TSPO/QPCT/PLBD1/IL13RA1/S100P/ZYX/CYBB/WDFY3/PTK2B/CPD/FCN1/ADM/CD14/BST1/PLAUR/LCN2/PPT1/SOCS3/TIMP2/GNAQ/F5/RNF19B/CAST/ENTPD1/IFNGR2/CD93/CDA/CTBS/BNIP3L/PCBP2/MPO/GSN/RAB1A/BPI/PRDM2/TF…
GSE21546_WT_VS_SAP1A_KO_DP_THYMOCYTES_UP	GSE21546_WT_VS_SAP1A_KO_DP_THYMOCYTES_UP	182	0.926164	1.22574	0.0295885	0.229145	0.194827	1385	tags=49%, list=5%, signal=47%	B2M/HLA-B/HLA-E/HLA-C/IFITM2/SAT1/IFIT2/IFIT3/IFITM3/RNF213/RSAD2/ISG15/IFIT1/ADAR/XAF1/MX1/IFI16/PARP14/PARP9/DDX60L/BAZ1A/MX2/HLA-F/GBP1/STAT1/OAS3/SAMD9/IFI44L/SAMD9L/TRIM22/SP110/OAS2/PSMB9/TRIM25/TAP1/IFITM1/DDX58/ZC3HAV1/TRANK1/EIF2AK2/OAS1/ZNFX1/IFI44/CASP1/BTN3A1/PLSCR1/IRF7/PSME1/TRIM38/IFIH1/DTX3L/NMI/OASL/MYD88/SAMHD1/APOL2/TMEM140/RNF13/BTN3A2/THEMIS2/AGTRAP/HLA-G/CYLD/UBE2L6/PSMB8/HE…
GSE5589_LPS_AND_IL10_VS_LPS_AND_IL6_STIM_IL10_KO_MACROPHAGE_45MIN_UP	GSE5589_LPS_AND_IL10_VS_LPS_AND_IL6_STIM_IL10_KO_MACROPHAGE_45MIN_UP	189	0.926273	1.22567	0.0235808	0.229145	0.194827	1061	tags=13%, list=4%, signal=13%	S100A9/MALAT1/S100A8/GLUL/TALDO1/RBM39/CAMP/RPS11/IQSEC1/TAF7/UBR2/SON/CHD4/SIRPB1/CCR1/SNX10/PLXDC2/TECPR2/UBXN4/CD82/SNX27/CASP8/IL16/TGFBR2/GPCPD1
GSE42021_CD24HI_VS_CD24INT_TREG_THYMUS_DN	GSE42021_CD24HI_VS_CD24INT_TREG_THYMUS_DN	187	0.925905	1.22561	0.0304897	0.229145	0.194827	1284	tags=48%, list=4%, signal=46%	B2M/HLA-B/HLA-E/HLA-C/IFITM2/HLA-A/IFIT2/IFIT3/MCL1/ITM2B/ISG15/CTSS/IFIT1/NFKBIA/ADAR/XPO6/MX1/IFI16/SLC2A3/SP100/TNFSF10/USP15/IRF1/STAT3/MX2/HLA-F/GBP1/STAT1/OAS3/APOL6/IFI44L/TRIM22/SP110/LY6E/TAPBP/OAS2/ZFP36/TYMP/BACH1/PSMB9/TRIM25/TAP1/IFITM1/DDX58/TRANK1/OAS1/IFI44/CASP1/PLSCR1/IRF7/ISG20/PSME1/TRIM38/HERC5/IFIH1/NMI/OASL/MYD88/SAMHD1/APOL2/SECTM1/TMEM140/IFI6/FOSL2/BTN3A2/RBMS1/LPIN2/HLA…
GSE29618_PDC_VS_MDC_DN	GSE29618_PDC_VS_MDC_DN	193	0.926549	1.22507	0.0241816	0.229145	0.194827	1192	tags=50%, list=4%, signal=49%	S100A9/IFITM2/NAMPT/MNDA/IFITM3/PTPRC/NCF2/BASP1/FCGR2A/IQGAP1/ITGB2/MEGF9/GBP2/XAF1/GMFG/PLXNC1/ARHGDIB/SLC2A3/EFHD2/BCL2A1/ICAM3/BCL6/TKT/MSN/TMSB10/APOBR/TNFAIP2/JUNB/FBXL5/S100A4/PICALM/RAB31/MARCKS/GBP1/CREB5/ITGAX/OAS3/COTL1/ITGAM/FGR/ADAM8/ALOX5/SERPINB1/CEBPD/HIF1A/TUBA1A/ASAP1/ZFP36L1/IL6R/RAB7A/LAT2/LST1/RHOG/HCK/PTGS2/CLEC7A/CNN2/CASP1/IL1RN/SPI1/PTP4A2/TRIB1/PTPN12/PLBD1/IL13RA1/PILRA…
GSE42021_TREG_PLN_VS_TREG_PRECURSORS_THYMUS_DN	GSE42021_TREG_PLN_VS_TREG_PRECURSORS_THYMUS_DN	192	0.926412	1.22506	0.019075	0.229145	0.194827	1254	tags=45%, list=4%, signal=43%	B2M/HLA-B/HLA-E/HLA-C/IFITM2/HLA-A/IFIT2/IFIT3/IFITM3/RSAD2/ISG15/IFIT1/ADAR/XAF1/MX1/IFI16/MSRB1/SP100/TNFSF10/IRF1/STAT3/MX2/HLA-F/GBP1/STAT1/OAS3/APOL6/SAMD9/TLE3/IFI44L/TRIM22/SP110/LY6E/TAPBP/ELF1/OAS2/TYMP/PSMB9/TRIM25/ZCCHC2/TAP1/IFITM1/DDX58/ZC3HAV1/TRANK1/EIF2AK2/OAS1/IFI44/BTN3A1/PLSCR1/IRF7/ISG20/PSME1/TRIM38/HERC5/IFIH1/NMI/OASL/MYD88/SAMHD1/APOL2/TMEM140/IFI6/THEMIS2/HLA-G/TCIRG1/CYT…
GSE21546_ELK1_KO_VS_SAP1A_KO_AND_ELK1_KO_DP_THYMOCYTES_UP	GSE21546_ELK1_KO_VS_SAP1A_KO_AND_ELK1_KO_DP_THYMOCYTES_UP	180	0.925374	1.22462	0.0223792	0.229145	0.194827	1182	tags=37%, list=4%, signal=36%	B2M/HLA-B/HLA-E/HLA-C/IFITM2/HLA-A/IFIT2/IFIT3/IFITM3/RNF213/RSAD2/ISG15/IFIT1/ADAR/MX1/IFI16/PARP14/PARP9/LRRFIP1/SHISA5/DDX60L/DDX5/MX2/HLA-F/STAT1/OAS3/SAMD9/SAMD9L/SP110/LY6E/TAPBP/TRIM25/IFITM1/DDX58/EIF2AK2/OAS1/BTN3A1/PLSCR1/IRF7/SP1/PSME1/CREBRF/DTX3L/OASL/XRN1/MYD88/APOL2/TMEM140/IFI6/BTN3A2/AGTRAP/NRBF2/HELZ2/DDX60/DNAJA1/NT5C3A/RBCK1/WWC3/STAT2/CLK1/RBM33/IFIT5/NLRC5/SENP6/TRIM21/TAP2/…
GSE42021_TREG_PLN_VS_CD24INT_TREG_THYMUS_DN	GSE42021_TREG_PLN_VS_CD24INT_TREG_THYMUS_DN	190	0.925997	1.2246	0.0226796	0.229145	0.194827	1547	tags=49%, list=5%, signal=47%	B2M/HLA-B/HLA-E/HLA-C/HLA-A/SAT1/NAMPT/IFIT3/SOD2/MCL1/ITM2B/ISG15/CTSS/IFIT1/ADAR/GBP2/MX1/IFI16/TNFRSF1B/SP100/IRF1/STAT3/UBE2D3/MX2/HLA-F/GBP1/STAT1/OAS3/APOL6/IFI44L/TRIM22/SP110/LY6E/TAPBP/OAS2/ZFP36/TYMP/CASP4/PSMB9/TRIM25/TAP1/IFITM1/DENND5A/DDX58/TRANK1/OAS1/IFI44/CASP1/BTN3A1/PLSCR1/ISG20/PSME1/TRIM38/IFIH1/NMI/OASL/MYD88/SAMHD1/APOL2/SECTM1/FOSL2/BTN3A2/HLA-G/TCIRG1/PLAUR/NBN/UBE2L6/PSM…
GSE41978_ID2_KO_VS_BIM_KO_KLRG1_LOW_EFFECTOR_CD8_TCELL_UP	GSE41978_ID2_KO_VS_BIM_KO_KLRG1_LOW_EFFECTOR_CD8_TCELL_UP	189	0.925447	1.22458	0.0244819	0.229145	0.194827	1180	tags=40%, list=4%, signal=38%	B2M/HLA-B/HLA-E/HLA-C/HLA-A/IFIT3/SOD2/IFITM3/PTPRC/ISG15/CTSS/IFIT1/ADAR/GBP2/MX1/IFI16/MSRB1/SP100/BCL6/IRF1/STAT3/GBP1/STAT1/OAS3/APOL6/SAMD9/TRIM22/SP110/CEBPD/TAPBP/CEBPB/ZFP36/BACH1/PSMB9/TAP1/DENND5A/DDX58/ZC3HAV1/PLSCR1/IRF7/ISG20/CLEC2B/TRIM38/IFIH1/SNRK/NMI/OASL/MYD88/APOL2/CEP63/SECTM1/RAB27A/TMEM140/IFI6/FOSL2/HLA-G/NBN/UBE2L6/SCO2/PSMB8/DDX60/SYNE2/TRAFD1/IL10RB/RBCK1/RNF19B/SERPING1…
GSE24634_TREG_VS_TCONV_POST_DAY10_IL4_CONVERSION_DN	GSE24634_TREG_VS_TCONV_POST_DAY10_IL4_CONVERSION_DN	192	0.925659	1.22406	0.0193754	0.229145	0.194827	837	tags=20%, list=3%, signal=20%	S100A9/S100A8/MNDA/ACSL1/FTL/PSAP/TYROBP/GLUL/FCGR2A/ITGB2/AQP9/APLP2/RAB31/ITGAX/PYGL/GRN/ITGAM/FGR/ANPEP/CEBPB/HCK/CLEC7A/LAMP2/CD63/PLBD1/PILRA/SIRPA/FGL2/APMAP/RNF130/FCGRT/TLR1/CCR1/CD14/IGSF6/RBM47/TIMP2/CTSB/CHST15
GSE45365_NK_CELL_VS_CD11B_DC_DN	GSE45365_NK_CELL_VS_CD11B_DC_DN	192	0.925595	1.22398	0.0193754	0.229145	0.194827	1086	tags=36%, list=4%, signal=35%	S100A9/S100A8/CSF3R/FOS/DUSP1/MYO1F/LYN/ITGB2/NFKBIA/RNF149/ARHGDIB/VASP/SLC2A3/EFHD2/CSF2RB/MSN/TPM3/BAZ1A/TNFAIP2/JUNB/RAB31/SEMA4D/CORO1A/JAK1/TLE3/ADAM8/CLEC4E/TNIP1/CFL1/SELPLG/CEBPB/MEFV/CYTH4/ZFP36/BTG2/NFIL3/PPP1R18/TNFAIP3/CYP4F3/CLEC7A/PTPN6/KDM6B/TREM1/PLSCR1/IL1RN/SPI1/MMP9/PTPN12/PADI4/CD44/NFKBIZ/PLBD1/PILRA/FPR2/SIRPB1/FOSL2/CD14/PDE4B/CYTIP/PPP1R15B/ETS2/RNF19B/PGS1/GPSM3/SYK/STAT…
GSE36888_UNTREATED_VS_IL2_TREATED_TCELL_6H_UP	GSE36888_UNTREATED_VS_IL2_TREATED_TCELL_6H_UP	172	0.924141	1.22363	0.0160711	0.229145	0.194827	1388	tags=40%, list=5%, signal=38%	S100A9/S100A8/NAMPT/SOD2/FPR1/SLC25A37/MXD1/BASP1/FCGR2A/LYN/MEGF9/VNN2/C5AR1/S100A12/TNFRSF1B/DENND3/LIMK2/SLA/RAB31/IRS2/PIK3AP1/SERPINB1/CD55/IL4R/UBE2B/PTGS2/CDKN2D/PLSCR1/EHD1/PTAFR/TRIB1/YPEL5/N4BP1/FCER1G/FTH1/NFKBIZ/RILPL2/FPR2/RAB27A/CPD/ANKRD13D/CD14/VNN3/EHBP1L1/TECPR2/CYTIP/SIPA1L1/LILRB3/SOCS3/CCND3/TAOK1/IL10RB/PFKFB3/RIN3/PLEKHO2/SYK/SAMSN1/CDA/NFAT5/SPTLC2/CCDC69/ATF7IP/RYBP/CEACA…
GSE2770_IL12_VS_IL4_TREATED_ACT_CD4_TCELL_2H_DN	GSE2770_IL12_VS_IL4_TREATED_ACT_CD4_TCELL_2H_DN	149	0.922399	1.22343	0.0280866	0.229145	0.194827	6	tags=1%, list=0%, signal=1%	S100A9/S100A8
GSE20715_0H_VS_24H_OZONE_LUNG_UP	GSE20715_0H_VS_24H_OZONE_LUNG_UP	189	0.924497	1.22332	0.0253831	0.229145	0.194827	1179	tags=21%, list=4%, signal=20%	S100A9/S100A8/HLA-B/SELL/RGS2/PTPRC/TYROBP/MYO1F/ARHGDIB/CD53/TNFSF10/NCF4/SHISA5/HMGB2/SEMA4D/CORO1A/RALB/SERPINB1/PRKCB/RAC2/LSP1/CLEC7A/ANP32A/CXCR4/SLC6A6/YPEL5/THEMIS2/PPT1/FERMT3/IL2RG/MYLIP/ST8SIA4/CDC42SE2/CASP8/OAZ2/FOXP1/CAMK2G/TRIM21/MS4A6A
GSE22886_NAIVE_CD8_TCELL_VS_MONOCYTE_DN	GSE22886_NAIVE_CD8_TCELL_VS_MONOCYTE_DN	194	0.925389	1.22314	0.0223792	0.229145	0.194827	1553	tags=57%, list=5%, signal=54%	S100A9/S100A8/SAT1/MNDA/CSF3R/ACSL1/FPR1/NCF2/FTL/PSAP/TYROBP/GLUL/LAPTM5/FCGR2A/CTSS/OAZ1/LYN/SDCBP/C5AR1/S100A12/PLXNC1/TNFRSF1B/BCL6/SLC11A1/APLP2/SERPINA1/CSF2RB/GCA/USP15/APOBEC3A/TNFAIP2/NADK/CDC42EP3/RAB31/MBOAT7/MARCKS/PTPRE/S100A11/NCOA4/GRN/LYZ/FGR/ALOX5/ARHGAP26/CEBPD/PGD/TLR2/NOTCH2/BACH1/LAT2/HCK/CLEC7A/CAPZA1/VCAN/ASAH1/CKAP4/HSPA1A/PTAFR/FCER1G/IFNGR1/QPCT/PLBD1/PILRA/CYBB/SIRPA/NA…
GSE22886_NAIVE_BCELL_VS_MONOCYTE_DN	GSE22886_NAIVE_BCELL_VS_MONOCYTE_DN	192	0.924875	1.22303	0.0199761	0.229145	0.194827	1553	tags=62%, list=5%, signal=59%	S100A9/S100A8/SRGN/MNDA/NCF2/FTL/PSAP/TYROBP/FCGR2A/MYO1F/IGF2R/SDCBP/C5AR1/S100A12/VASP/TNFRSF1B/EFHD2/ARRB2/SLC11A1/TKT/SERPINA1/VIM/CSF2RB/GCA/TNFAIP2/CDC42EP3/S100A4/PICALM/RAB31/SEMA4D/PTPRE/TALDO1/S100A11/GRN/RTN3/LYZ/ITGAM/PGD/CEBPB/TLR2/CTSD/NOTCH2/ALDOA/IL6R/RHOG/HCK/CLEC7A/CASP1/VCAN/ASAH1/CKAP4/HSPA1A/PXN/FCER1G/IFNGR1/QPCT/RTN4/PLBD1/NAGK/RNF130/MAP7D1/LILRB2/SLC16A3/SVIL/GLRX/EVI2A/P…
LI_PBMC_MENOMUNE_A_C_Y_W_135_AGE_18_45YO_3DY_UP	LI_PBMC_MENOMUNE_A_C_Y_W_135_AGE_18_45YO_3DY_UP	27	0.90426	1.22291	0.046953	0.229145	0.194827	987	tags=15%, list=3%, signal=14%	C5AR1/ARRB2/APOBR/SERPING1
GSE42021_TREG_VS_TCONV_PLN_UP	GSE42021_TREG_VS_TCONV_PLN_UP	191	0.924717	1.22284	0.0347159	0.229145	0.194827	1279	tags=46%, list=4%, signal=44%	B2M/HLA-B/HLA-E/HLA-C/IFITM2/HLA-A/IFIT2/IFIT3/IFITM3/RSAD2/ISG15/CTSS/IFIT1/ADAR/GBP2/XAF1/MX1/IFI16/MSRB1/SP100/TNFSF10/USP15/IRF1/STAT3/MX2/HLA-F/GBP1/STAT1/OAS3/APOL6/SAMD9/IFI44L/TRIM22/SP110/CEBPD/TAPBP/OAS2/TYMP/PSMB9/TAP1/IFITM1/DDX58/TRANK1/EIF2AK2/OAS1/IFI44/PLSCR1/IRF7/ISG20/CLEC2B/TRIM38/HERC5/IFIH1/NMI/OASL/WSB1/MYD88/SAMHD1/APOL2/SECTM1/RAB27A/TMEM140/FOSL2/THEMIS2/PLAUR/NBN/UBE2L6/…
HOEK_NEUTROPHIL_2011_2012_TIV_ADULT_1DY_UP	HOEK_NEUTROPHIL_2011_2012_TIV_ADULT_1DY_UP	32	0.905243	1.22205	0.045954	0.229145	0.194827	806	tags=28%, list=3%, signal=27%	RSAD2/XAF1/OAS3/EPSTI1/IFI44L/OAS2/OAS1/IFI44/DDX60
GSE21546_UNSTIM_VS_ANTI_CD3_STIM_ELK1_KO_DP_THYMOCYTES_UP	GSE21546_UNSTIM_VS_ANTI_CD3_STIM_ELK1_KO_DP_THYMOCYTES_UP	173	0.92297	1.22196	0.0292882	0.229145	0.194827	1182	tags=34%, list=4%, signal=33%	HLA-E/IFIT2/IFIT3/IFITM3/RNF213/RSAD2/ISG15/IFIT1/ADAR/XAF1/IFI16/C5AR1/PARP14/PARP9/CSF2RB/DDX60L/IRF1/GBP5/STAT1/OAS3/APOL6/SAMD9/IFI44L/SP110/ELF1/TRIM25/TAP1/IFITM1/RAB11FIP1/DDX58/ZC3HAV1/EIF2AK2/OAS1/ZNFX1/IFI44/PLSCR1/IRF7/NFE2/DTX3L/OASL/MYD88/SAMHD1/TMEM140/IFI6/BTN3A2/THEMIS2/AGTRAP/CYTIP/HELZ2/DDX60/ABHD2/IQGAP2/STAT2/IFIT5/BNIP3L/NLRC5/PRKD2/TRIM21/CMPK2
GSE360_HIGH_DOSE_B_MALAYI_VS_M_TUBERCULOSIS_DC_DN	GSE360_HIGH_DOSE_B_MALAYI_VS_M_TUBERCULOSIS_DC_DN	191	0.923771	1.22159	0.0353196	0.229145	0.194827	1469	tags=34%, list=5%, signal=33%	S100A9/S100A8/SAT1/LCP1/IFIT2/DUSP1/FCGR3A/GLUL/IFIT1/G0S2/NFKBIA/GBP2/TSC22D3/PLXNC1/SERPINA1/CSF2RB/DENND3/BAZ1A/TNFAIP2/MX2/GBP1/TALDO1/S100A11/STK4/PPP1R15A/IFI44L/TRIM22/B4GALT5/OAS2/TYMP/ANKRD12/CDC42/IFI44/PLSCR1/VCAN/IL1RN/CST7/MMP9/GADD45B/TRIM38/CYBB/ARPC3/TXN/TLR1/IFI6/GLRX/UBE2L6/DNAJA1/RNF19B/SERPING1/MAP2K3/TRIM21/BPI/BTN3A3/STK17A/ABI1/MTF1/SBNO2/SRSF3/HSP90B1/NDRG1/STX11/WTAP/TIMP…
GSE21360_SECONDARY_VS_QUATERNARY_MEMORY_CD8_TCELL_UP	GSE21360_SECONDARY_VS_QUATERNARY_MEMORY_CD8_TCELL_UP	176	0.922234	1.22105	0.0178734	0.229145	0.194827	1534	tags=38%, list=5%, signal=36%	S100A9/CXCR2/CSF3R/SOD2/FPR1/DUSP1/CFLAR/SLC25A37/MXD1/BASP1/RSAD2/NFKBIA/PLEK/MX1/MSRB1/RNF149/TNFRSF1B/TNFAIP2/MX2/PICALM/ADAM8/CLEC4E/TNIP1/HIF1A/ZFP36/TET2/CASP4/TNFAIP3/PTGS2/TREM1/IL1RN/GLIPR2/GADD45B/FTH1/NFKBIZ/OASL/DMXL2/CD14/TCIRG1/LCN2/PDE4B/IRAK3/SIPA1L1/SOCS3/CHD7/STK40/PFKFB3/GNA13/PIK3R5/SAMSN1/PTP4A1/HCAR2/FOXP1/FAS/SLCO3A1/SBNO2/BCL3/UHRF1BP1L/NDRG1/STX11/HIVEP2/FURIN/NFKB1/RIOK3…
GAUCHER_PBMC_YF_VAX_STAMARIL_UNKNOWN_AGE_28DY_UP	GAUCHER_PBMC_YF_VAX_STAMARIL_UNKNOWN_AGE_28DY_UP	26	0.903407	1.22088	0.046953	0.229145	0.194827	2490	tags=81%, list=8%, signal=74%	MYO1F/MX1/SHISA5/EPSTI1/LY6E/ANPEP/IL1RN/FCER1G/OASL/MYD88/SIGLEC5/AP5B1/CSRNP1/HK3/OGFR/ASPRV1/P2RX1/PRAM1/LGALS9/NTNG2/RNF135
GSE39820_IL1B_IL6_VS_IL1B_IL6_IL23A_TREATED_CD4_TCELL_UP	GSE39820_IL1B_IL6_VS_IL1B_IL6_IL23A_TREATED_CD4_TCELL_UP	178	0.922028	1.22057	0.0259839	0.229145	0.194827	678	tags=8%, list=2%, signal=8%	B2M/HLA-B/NAMPT/LITAF/RSAD2/IRF1/MX2/SP110/RASSF5/ZFP36L1/BACH1/KDM6B/PADI4/DTX3L/PHF3
GSE22886_NAIVE_CD4_TCELL_VS_MONOCYTE_DN	GSE22886_NAIVE_CD4_TCELL_VS_MONOCYTE_DN	194	0.923067	1.22007	0.0232804	0.229145	0.194827	1553	tags=57%, list=5%, signal=54%	S100A9/S100A8/MNDA/CSF3R/FOS/FPR1/NCF2/FTL/PSAP/GLUL/FCGR2A/CTSS/OAZ1/MEGF9/SDCBP/VNN2/C5AR1/S100A12/PLXNC1/BCL6/SLC11A1/CSF2RB/GCA/APOBEC3A/TNFAIP2/NADK/CDC42EP3/RAB31/MARCKS/PTPRE/TALDO1/S100A11/NCOA4/GRN/LYZ/ITGAM/FGR/ALOX5/ARHGAP26/CEBPD/PGD/TLR2/TYMP/NOTCH2/ATP6V0B/IL6R/LAT2/HCK/CLEC7A/CASP1/CAPZA1/PLSCR1/VCAN/ASAH1/CKAP4/SPI1/HSPA1A/NFE2/FCER1G/IFNGR1/QPCT/PLBD1/PILRA/CYBB/SIRPA/NAGK/FGL2/R…
GSE13485_DAY3_VS_DAY7_YF17D_VACCINE_PBMC_DN	GSE13485_DAY3_VS_DAY7_YF17D_VACCINE_PBMC_DN	183	0.921273	1.21964	0.0226796	0.229145	0.194827	1545	tags=39%, list=5%, signal=38%	IFITM2/IFIT2/IFIT3/IFITM3/RNF213/RSAD2/ISG15/FFAR2/IFIT1/ADAR/XAF1/MX1/IFI16/PARP14/PARP9/TNFSF10/SHISA5/DDX60L/APOBEC3A/MX2/MARCKS/GBP1/STAT1/OAS3/APOL6/SAMD9/EPSTI1/IFI44L/SAMD9L/TRIM22/SP110/LY6E/OAS2/TRIM25/ZCCHC2/TAP1/IFITM1/DDX58/EIF2AK2/OAS1/ZNFX1/IFI44/PLSCR1/IL1RN/IRF7/GADD45B/HERC5/IFIH1/DTX3L/FPR2/NMI/SLFN5/OASL/IFI6/CCR1/TNFRSF1A/UBE2L6/HELZ2/DDX60/NT5C3A/TNFAIP6/ZBP1/SERPING1/IFIT5/J…
GSE3039_CD4_TCELL_VS_B1_BCELL_DN	GSE3039_CD4_TCELL_VS_B1_BCELL_DN	184	0.920416	1.21869	0.0401495	0.229145	0.194827	1533	tags=33%, list=5%, signal=32%	B2M/HLA-C/TXNIP/CSF3R/NEAT1/SOD2/MCL1/FPR1/ITM2B/TYROBP/CAP1/SDCBP/MSRB1/BTG1/CD53/SLC11A1/MSN/VMP1/YPEL3/PIK3AP1/RHOA/LY6E/CEBPB/MEFV/TLR2/CTSD/IL4R/PROK2/CLEC7A/IL1RN/GLIPR2/MMP8/MYL12B/FCER1G/SLPI/CD44/FTH1/EMB/SIRPB1/SIRPA/KIAA0319L/CCR1/GLRX/BST1/TIMP2/CTSB/PFN1/UPP1/KDM4B/CD93/TLR8/LPCAT2/ADIPOR1/PISD/MPP1/STX7/LAMP1/FURIN/STOM/CLEC4D/CD47
GSE7218_UNSTIM_VS_ANTIGEN_STIM_THROUGH_IGG_BCELL_DN	GSE7218_UNSTIM_VS_ANTIGEN_STIM_THROUGH_IGG_BCELL_DN	160	0.919303	1.21818	0.0377346	0.229145	0.194827	1215	tags=28%, list=4%, signal=27%	S100A9/SRGN/ITGB2/S100A6/TNFRSF1B/CD53/NCF4/SHISA5/TMSB10/CORO1A/OAS3/APOL6/EPSTI1/SH3GLB1/BIN2/CLEC4E/SELPLG/TAPBP/CASP4/RAC2/LSP1/IFITM1/IFI44/PTPN6/IL1RN/CST7/ISG20/GADD45B/HERC5/IFNGR1/SLPI/ITGAL/LCN2/IL18RAP/IRAK3/FLI1/GIMAP4/RNF19B/SERPING1/HCAR2/CD74/NLRC5/PSD4/CHSY1
GSE23398_WT_VS_IL2_KO_CD4_TCELL_SCURFY_MOUSE_UP	GSE23398_WT_VS_IL2_KO_CD4_TCELL_SCURFY_MOUSE_UP	186	0.919988	1.2179	0.0286874	0.229145	0.194827	1111	tags=12%, list=4%, signal=11%	B2M/HLA-B/HLA-E/HLA-C/DUSP1/BASP1/ARPC2/GNAS/ANXA11/HBB/IFI44/CST7/MMP9/RGS18/SERF2/HLA-G/ANXA1/CTSB/IL2RG/ATF4/CANT1/CD74
ANDERSON_BLOOD_CN54GP140_ADJUVANTED_WITH_GLA_AF_AGE_18_45YO_1DY_UP	ANDERSON_BLOOD_CN54GP140_ADJUVANTED_WITH_GLA_AF_AGE_18_45YO_1DY_UP	66	0.913052	1.21785	0.0304897	0.229145	0.194827	486	tags=8%, list=2%, signal=7%	HLA-C/TMSB4X/ITM2B/CAPZA1/C4orf3
GSE36888_UNTREATED_VS_IL2_TREATED_STAT5_AB_KNOCKIN_TCELL_6H_UP	GSE36888_UNTREATED_VS_IL2_TREATED_STAT5_AB_KNOCKIN_TCELL_6H_UP	173	0.919699	1.21763	0.0298889	0.229145	0.194827	1195	tags=27%, list=4%, signal=26%	S100A9/S100A8/NAMPT/SOD2/FPR1/MXD1/FCGR2A/LYN/MEGF9/VNN2/S100A12/TNFRSF1B/PREX1/LIMK2/RAB31/GRB2/CORO1A/PIK3AP1/TET2/LAT2/HCK/PLSCR1/CAB39/N4BP1/NFKBIZ/FPR2/USP32/RAB27A/CPD/ANKRD13D/PRKCD/CD14/VNN3/BST1/CLIC1/LILRB3/SOCS3/SHOC2/PFKFB3/VAV1/SAMSN1/USP3/AKAP9/SPTLC2/MAP3K5/LILRA6/RYBP
GSE21546_UNSTIM_VS_ANTI_CD3_STIM_SAP1A_KO_AND_ELK1_KO_DP_THYMOCYTES_UP	GSE21546_UNSTIM_VS_ANTI_CD3_STIM_SAP1A_KO_AND_ELK1_KO_DP_THYMOCYTES_UP	153	0.918312	1.21762	0.0347159	0.229145	0.194827	1542	tags=32%, list=5%, signal=31%	HLA-E/HLA-C/IFITM2/IFIT3/IFITM3/RNF213/ISG15/IFIT1/ADAR/IFI16/C5AR1/PARP14/PARP9/DDX60L/STAT1/OAS3/SP110/LY6E/TRIM25/IFITM1/DDX58/EIF2AK2/OAS1/BTN3A1/PLSCR1/IRF7/PSME1/HERC5/DTX3L/ABCA1/OASL/IFI6/BTN3A2/THEMIS2/AGTRAP/HELZ2/DDX60/ABHD2/RBCK1/STAT2/IFIT5/TRIM21/CMPK2/TRIM69/NAPA/PML/PHF11/CD47/PARP12
GSE4984_UNTREATED_VS_GALECTIN1_TREATED_DC_UP	GSE4984_UNTREATED_VS_GALECTIN1_TREATED_DC_UP	178	0.919735	1.21753	0.0274858	0.229145	0.194827	1745	tags=54%, list=6%, signal=51%	S100A9/MALAT1/S100A8/FPR1/CFLAR/LITAF/GLUL/LAPTM5/LYN/VASP/EFHD2/SERPINA1/LRRFIP1/S100A4/RAB31/CREB5/S100A11/UBN1/ATG16L2/CFL1/SERPINB1/ZFP36/ASAP1/UBE2R2/SHKBP1/SPI1/GLIPR2/MED13L/CREBRF/FCER1G/SLPI/PLBD1/ZYX/ABCA1/PTK2B/LILRB2/RAB27A/NAIP/ANKRD13D/IGSF6/CHD1/TNFRSF1A/CPEB4/LMNB1/DICER1/OSTF1/TLR6/PRPF38B/SH3BGRL3/AP5B1/CTSB/RBPJ/RNF19B/UPP1/UBE2D1/AFF1/DAPP1/AGTPBP1/USP4/C6orf62/RXRA/GAS7/TMEM1…
GSE19888_ADENOSINE_A3R_INH_PRETREAT_AND_ACT_BY_A3R_VS_TCELL_MEMBRANES_ACT_MAST_CELL_UP	GSE19888_ADENOSINE_A3R_INH_PRETREAT_AND_ACT_BY_A3R_VS_TCELL_MEMBRANES_ACT_MAST_CELL_UP	190	0.920634	1.21751	0.0238812	0.229145	0.194827	1542	tags=47%, list=5%, signal=45%	HLA-E/NAMPT/SELL/IFIT2/IFIT3/IFITM3/PTPRC/RNF213/FCGR3A/RSAD2/ISG15/IFIT1/LYN/ADAR/GBP2/XAF1/MX1/PARP14/PARP9/TNFSF10/TLR4/IRF1/TNFAIP2/MX2/STAT1/OAS3/EPSTI1/PIK3AP1/IFI44L/SAMD9L/SP110/LY6E/B4GALT5/TAPBP/OAS2/LCP2/CASP4/PSMB9/TRIM25/TAP1/DDX58/EIF2AK2/OAS1/HCK/ZNFX1/IFI44/CASP1/IRF7/ISG20/PSME1/IFIH1/DTX3L/SIRPB1/NMI/SLFN5/OASL/EIF4E3/SAMHD1/THEMIS2/HLA-G/TCIRG1/SNX10/BST1/UBE2L6/PSMB8/TLR6/IL2R…
GSE40685_TREG_VS_FOXP3_KO_TREG_PRECURSOR_UP	GSE40685_TREG_VS_FOXP3_KO_TREG_PRECURSOR_UP	183	0.918618	1.21612	0.02298	0.229145	0.194827	1447	tags=46%, list=5%, signal=44%	B2M/HLA-A/NAMPT/MNDA/IFIT2/IFIT3/FPR1/RSAD2/ADAR/GBP2/XAF1/MX1/PARP14/IL17RA/PARP9/TNFSF10/IRF1/GBP5/BAZ1A/STAT3/HLA-F/STAT1/SEC14L1/APOL6/EPSTI1/SH3GLB1/IFI44L/SAMD9L/TRIM22/SP110/LY6E/TAPBP/NCOA1/MEFV/OAS2/CASP4/PSMB9/TAP1/IFITM1/TRANK1/ZNFX1/CASP1/FAM8A1/TNFSF13B/PSME1/NMI/OASL/XRN1/APOL2/SECTM1/IFI6/BTN3A2/ALPK1/THEMIS2/SNX10/UBE2L6/SCO2/PSMB8/ACSL4/NUB1/DDX60/PGK1/BTN2A1/TRAFD1/GIMAP4/RNF19B…
GSE26030_TH1_VS_TH17_RESTIMULATED_DAY15_POST_POLARIZATION_UP	GSE26030_TH1_VS_TH17_RESTIMULATED_DAY15_POST_POLARIZATION_UP	183	0.918508	1.21598	0.02298	0.229145	0.194827	1167	tags=21%, list=4%, signal=21%	S100A9/IFITM2/SELL/CSF3R/FPR1/SORL1/LAPTM5/FFAR2/VNN2/PLXNC1/HMGB2/MX2/SEMA4D/LYZ/TLE3/SP110/ALOX5/FLOT1/SELPLG/PAG1/OAS2/RASSF3/GLT1D1/IL13RA1/LPIN2/BST1/CNPY3/METTL9/IRAK3/IL10RB/GIMAP4/UBE2D1/VAV1/ARAP1/SYK/GAS7/FOXP1/CAMK2G/LTA4H
GSE2770_IL12_AND_TGFB_VS_IL4_TREATED_ACT_CD4_TCELL_48H_DN	GSE2770_IL12_AND_TGFB_VS_IL4_TREATED_ACT_CD4_TCELL_48H_DN	169	0.917855	1.21548	0.0359234	0.229145	0.194827	1384	tags=22%, list=5%, signal=22%	B2M/HLA-B/HLA-A/GBP2/RNF149/PARP14/MMP25/IRF1/GBP5/GBP1/STAT1/APOL6/PSMB9/CRISPLD2/RNF10/BTN3A1/HNRNPC/SAMHD1/SECTM1/TXN/KDM2A/BTN3A2/UBE2L6/PSMB8/SIPA1L1/DNAJA1/TRAFD1/ENO1/SERPING1/GBP4/CD74/NLRC5/TRIM21/TAP2/CALCOCO2/TRIM69/GDI2/APOL1
GSE18281_CORTICAL_VS_MEDULLARY_THYMOCYTE_UP	GSE18281_CORTICAL_VS_MEDULLARY_THYMOCYTE_UP	190	0.919096	1.21547	0.0250827	0.229145	0.194827	1182	tags=33%, list=4%, signal=32%	B2M/HLA-B/HLA-E/HLA-C/IFIT2/IFIT3/IFITM3/FOS/RSAD2/ISG15/CTSS/KLF6/NFKBIA/ADAR/GBP2/VNN2/MX1/TNFRSF1B/TNFSF10/IRF1/TNFAIP2/MX2/CYBA/STAT1/PPP1R15A/PELI1/CEBPD/LY6E/CASP4/TAP1/EIF2AK2/PTGS2/ZNFX1/IL1RN/IRF7/ISG20/GADD45B/PSME1/SLPI/IFIH1/NMI/MYD88/SAMHD1/GLRX/CD14/HLA-G/PLAUR/LCN2/PSMB8/TRAFD1/RNF19B/GNA13/ATF4/GBP4/JUN/DNAJC3/JAK2/CD74/VNN1/TRIM21/TAP2/CMPK2
GSE18281_SUBCAPSULAR_VS_CENTRAL_CORTICAL_REGION_OF_THYMUS_DN	GSE18281_SUBCAPSULAR_VS_CENTRAL_CORTICAL_REGION_OF_THYMUS_DN	194	0.919382	1.2152	0.0247823	0.229145	0.194827	1019	tags=30%, list=3%, signal=29%	S100A9/S100A8/SELL/IFIT2/IFIT3/FOS/FPR1/CFLAR/RSAD2/KLF6/PARP14/UBE2D3/VMP1/STAT1/FGR/TAPBP/MEFV/OAS2/CASP4/PSMB9/TAP1/TNFAIP3/OAS1/HCK/ZNFX1/IFI44/TREM1/LAMP2/IRF7/MMP8/PTPN12/LRG1/FCER1G/FTH1/NFKBIZ/FPR2/NMI/CYBB/OASL/TMEM140/PRKCD/THEMIS2/MVP/JAK3/SNX10/BST1/UBE2L6/LCN2/PSMB8/SOCS3/DDX60/TRAFD1/NT5C3A/UPP1/ZBP1/STAT2/SAMSN1/USB1
GSE40666_UNTREATED_VS_IFNA_STIM_STAT1_KO_CD8_TCELL_90MIN_UP	GSE40666_UNTREATED_VS_IFNA_STIM_STAT1_KO_CD8_TCELL_90MIN_UP	160	0.917035	1.21518	0.0401495	0.229145	0.194827	1101	tags=21%, list=4%, signal=21%	B2M/SAT1/RNF213/PSAP/ADAR/MX1/PLXNC1/PARP14/PARP9/LYST/TNFAIP2/HLA-F/MARCKS/SEMA4D/STAT1/OAS3/EPSTI1/SERPINB1/IRF7/MMP9/HERC5/NFE2/IFIH1/DTX3L/IFNAR1/DMXL2/HELZ2/NUB1/DNAJA1/TRAFD1/GIMAP4/KMT2D/STAT2/EPB41
GSE22886_NAIVE_TCELL_VS_MONOCYTE_DN	GSE22886_NAIVE_TCELL_VS_MONOCYTE_DN	195	0.919075	1.21472	0.0304897	0.229145	0.194827	1501	tags=56%, list=5%, signal=53%	S100A9/MNDA/CSF3R/ACSL1/FPR1/NCF2/FTL/PSAP/GLUL/LAPTM5/FCGR2A/OAZ1/SDCBP/VNN2/MSRB1/S100A12/PLXNC1/TNFRSF1B/BCL6/SLC11A1/APLP2/CSF2RB/GCA/NCF4/USP15/APOBEC3A/APOBR/TNFAIP2/NADK/CDC42EP3/PICALM/MARCKS/PTPRE/TALDO1/S100A11/NCOA4/GRN/FGR/ARHGAP26/CEBPD/PGD/CEBPB/TLR2/NOTCH2/STX3/BACH1/ATP6V0B/LAT2/CLEC7A/CASP1/PLSCR1/VCAN/ASAH1/CKAP4/HSPA1A/PTAFR/ATP6V1B2/IFNGR1/QPCT/PLBD1/PILRA/CYBB/SIRPA/NAGK/ZFAN…
HOWARD_DENDRITIC_CELL_INACT_MONOV_INFLUENZA_A_INDONESIA_05_2005_H5N1_AGE_18_49YO_1DY_UP	HOWARD_DENDRITIC_CELL_INACT_MONOV_INFLUENZA_A_INDONESIA_05_2005_H5N1_AGE_18_49YO_1DY_UP	147	0.91508	1.21341	0.0265847	0.229145	0.194827	1568	tags=38%, list=5%, signal=36%	S100A8/IFIT2/IFIT3/RNF213/ISG15/FFAR2/IFIT1/GBP2/NCF1/XAF1/PARP14/SLC2A3/DYSF/PARP9/TNFSF10/IRF1/GBP5/GBP1/STAT1/OAS3/APOL6/EPSTI1/IFI44L/SAMD9L/TYMP/PSMB9/TAP1/IFITM1/IFI44/PLSCR1/IRF7/ISG20/KIAA0040/HERC5/DTX3L/EIF4E3/APOL2/IFI6/CCR1/UBE2L6/SCO2/LMNB1/SOCS3/DDX60/ZBP1/SERPING1/GBP4/NLRC5/TAP2/CMPK2/FCGR1A/APOL1/HLX/STOM/PIM1/KREMEN1
GSE22886_CTRL_VS_LPS_24H_DC_DN	GSE22886_CTRL_VS_LPS_24H_DC_DN	181	0.91691	1.21333	0.0280866	0.229145	0.194827	1520	tags=45%, list=5%, signal=43%	HLA-B/HLA-E/IFITM2/HLA-A/IFIT2/IFIT3/SOD2/IFITM3/DUSP1/RSAD2/ISG15/IFIT1/G0S2/ADAR/XPO6/XAF1/BTG1/TNFSF10/APOBEC3A/MX2/HLA-F/GBP1/STAT1/OAS3/STK4/SAMD9/NINJ1/PPP1R15A/IFI44L/SP110/TNIP1/OAS2/TYMP/PSMB9/NFIL3/TAP1/TNFAIP3/IFITM1/DDX58/EIF2AK2/IFI44/ZDHHC18/BTN3A1/CXCR4/IRF7/HSPA1A/ISG20/HERC5/IFIH1/MOB1A/NMI/OASL/TXN/IFI6/BTN3A2/MVP/HLA-G/UBE2L6/SCO2/PDE4B/PSMB8/LMNB1/DDX60/DNAJA1/TNFAIP6/CFP/RAB8…
GSE23321_CENTRAL_MEMORY_VS_NAIVE_CD8_TCELL_UP	GSE23321_CENTRAL_MEMORY_VS_NAIVE_CD8_TCELL_UP	184	0.91631	1.21325	0.043772	0.229145	0.194827	1274	tags=24%, list=4%, signal=24%	S100A9/S100A8/SELL/CXCR2/FOS/FPR1/TYROBP/LTF/CTSS/EVI2B/SLC2A3/CD53/TMBIM6/ARHGAP25/CAMP/PHF21A/PTGS2/FGD3/STK10/IRF7/MMP9/MMP8/NFE2/IL1R2/PADI4/CD44/NFKBIZ/ABCA1/PPP1R3B/SVIL/MCTP2/LCN2/SIPA1L1/HSPA5/TIMP2/UPP1/ENTPD1/JMJD6/MED13/RSF1/MAP3K5/CYB5R4/CKLF/DHRS7/ARFGEF1
GSE3039_NKT_CELL_VS_ALPHAALPHA_CD8_TCELL_UP	GSE3039_NKT_CELL_VS_ALPHAALPHA_CD8_TCELL_UP	185	0.916419	1.21312	0.0316972	0.229145	0.194827	1553	tags=36%, list=5%, signal=35%	S100A9/S100A8/SRGN/CXCR2/CAP1/G0S2/JMJD1C/NCF4/FBXL5/SSH2/RNF24/CHD2/IFI44L/MAP4K4/PAG1/CAMP/PROK2/FAM8A1/TREM1/HNRNPC/PTPN12/IL1R2/SLPI/STEAP4/RICTOR/EMB/IL13RA1/PPP1R3B/CCR1/FOSL2/DMXL2/ALPK1/CD14/ZNF292/PLXDC2/CYTH1/LCN2/HAL/KDM7A/ETS2/TNFAIP6/UBXN4/UPP1/EIF4G3/P2RY13/FAM107B/HCAR2/NDEL1/OSER1/CCNG2/UPF2/EMILIN2/UHRF1BP1L/CSRNP1/PDLIM7/DYNLT1/RASA2/KLF7/IGF1R/PAN3/PELI2/YTHDF3/RSRC2/CLEC4D/PIM…
GSE2826_WT_VS_BTK_KO_BCELL_DN	GSE2826_WT_VS_BTK_KO_BCELL_DN	195	0.917761	1.21298	0.0304897	0.229145	0.194827	1229	tags=13%, list=4%, signal=13%	S100A9/S100A8/ACSL1/ITM2B/PSAP/VNN2/ACTN1/S100A4/NCOA4/FLOT1/HBB/ZNFX1/MAP7D1/CPD/GLRX/CD14/TNFRSF1A/NBN/CTSB/CFP/RIT1/ATP6V1G1/WLS/UGCG/ATP6V1A/CHMP4B
GSE42021_CD24HI_VS_CD24LOW_TCONV_THYMUS_DN	GSE42021_CD24HI_VS_CD24LOW_TCONV_THYMUS_DN	189	0.91658	1.21284	0.0316972	0.229145	0.194827	1284	tags=42%, list=4%, signal=41%	HLA-E/HLA-C/HLA-A/NAMPT/IFIT2/IFIT3/SOD2/MCL1/ITM2B/CTSS/KLF6/XPO6/GBP2/MSRB1/TNFRSF1B/TNFSF10/USP15/IRF1/STAT3/MX2/HLA-F/GBP1/APOL6/IFI44L/TRIM22/SP110/HIF1A/OAS2/ZFP36/BACH1/PSMB9/IL4R/TAP1/TNFAIP3/DENND5A/DDX58/CASP1/BTN3A1/ISG20/PSME1/CLEC2B/TRIM38/IFNGR1/IFIH1/NMI/OASL/SAMHD1/APOL2/SECTM1/TMEM140/BTN3A2/GLRX/RBMS1/LPIN2/HLA-G/CYLD/PLAUR/NBN/UBE2L6/PSMB8/TDP2/TRAFD1/ST8SIA4/RBCK1/RNF19B/STAT2…
GSE26559_TCF1_KO_VS_WT_LIN_NEG_CELL_DN	GSE26559_TCF1_KO_VS_WT_LIN_NEG_CELL_DN	178	0.915996	1.21258	0.0292882	0.229145	0.194827	532	tags=3%, list=2%, signal=3%	S100A9/FCGR3A/IFIT1/CHD2/IRF7/PXN
GSE3982_EOSINOPHIL_VS_BASOPHIL_UP	GSE3982_EOSINOPHIL_VS_BASOPHIL_UP	182	0.916148	1.21248	0.0347159	0.229145	0.194827	1398	tags=23%, list=5%, signal=22%	S100A9/S100A8/CSF3R/TYROBP/GLUL/CTSS/PLXNC1/VASP/SLC11A1/LRRFIP1/TNFRSF10C/LIMK2/CYBA/CLEC4E/B4GALT5/SYNE1/LST1/BCAS4/ASAH1/FNDC3B/MBP/TRIB1/CYBB/SIRPA/EVI2A/CSGALNACT2/GMIP/RGS14/FRAT1/P2RY13/ASH1L/GPR27/MPO/PPP1CB/LILRA6/PSD4/BCL3/KRT23/FCGR1A/TFEB/ARHGEF40
GSE24634_TEFF_VS_TCONV_DAY10_IN_CULTURE_DN	GSE24634_TEFF_VS_TCONV_DAY10_IN_CULTURE_DN	195	0.917226	1.21227	0.0304897	0.229145	0.194827	1005	tags=22%, list=3%, signal=21%	S100A9/S100A8/HLA-B/MNDA/NCF2/FTL/PSAP/GLUL/ITGB2/MEGF9/SDCBP/DYSF/SLC11A1/APLP2/GCA/RAB31/PTPRE/ITGAX/GRN/NINJ1/LYZ/ITGAM/TLR2/HSPA6/IL6R/LAMP2/CD63/FCER1G/IFNGR1/TSPO/PLBD1/FPR2/FGL2/TLR1/CCR1/RNF13/THEMIS2/TNFAIP6/TLE4/FRAT1/SYK/TLR8/CDA
GSE46606_IRF4_KO_VS_WT_CD40L_IL2_IL5_1DAY_STIMULATED_BCELL_DN	GSE46606_IRF4_KO_VS_WT_CD40L_IL2_IL5_1DAY_STIMULATED_BCELL_DN	171	0.915263	1.21207	0.0205769	0.229145	0.194827	984	tags=19%, list=3%, signal=19%	S100A9/HLA-E/SOD2/FPR1/VNN2/STK17B/S100A12/DDX60L/IRF1/KCNJ15/KMT2E/DAZAP2/CLEC4E/CASP4/IL6R/HBB/CARD16/LAT2/CASP1/VCAN/ISG20/STAG2/MMP8/NFKBIZ/RAC1/TLR1/BST1/PDE4B/CHMP2A/DOK3/NUP214/PIK3R5/YTHDC1
GSE22886_DAY0_VS_DAY7_MONOCYTE_IN_CULTURE_UP	GSE22886_DAY0_VS_DAY7_MONOCYTE_IN_CULTURE_UP	186	0.914544	1.21069	0.0323009	0.229145	0.194827	1792	tags=63%, list=6%, signal=59%	S100A9/IFITM2/SELL/CSF3R/RGS2/PTPRC/MCL1/DUSP1/SORL1/FCGR2A/MYO1F/KLF6/LYN/VNN2/S100A12/TSC22D3/TNFRSF1B/ICAM3/LYST/TNFSF10/USP15/APOBEC3A/DENND3/NADK/JUNB/HMGB2/MX2/SEMA4D/IER2/DAZAP2/TRIM22/SETX/PELI1/SP110/ARHGAP26/CEBPD/ZFP36/NOTCH2/PHF21A/HSPA6/IL6R/CRISPLD2/LAT2/CASP1/BTN3A1/CDKN2D/STK10/PIK3CD/IRF7/NBEAL2/ZC3H11A/SPEN/GADD45B/PNISR/FAU/KIAA0040/SRSF5/NFE2/KIAA1109/WAS/NLRP1/MTMR3/NEDD9/TNR…
GSE13946_CTRL_VS_DSS_COLITIS_GD_TCELL_FROM_COLON_UP	GSE13946_CTRL_VS_DSS_COLITIS_GD_TCELL_FROM_COLON_UP	166	0.914006	1.21056	0.0371308	0.229145	0.194827	1342	tags=27%, list=5%, signal=26%	S100A9/S100A8/SRGN/RGS2/MYO1F/S100A11/ITGAX/ARHGAP26/HIF1A/NFIL3/CASP1/PLSCR1/HSPA1A/CST7/GADD45B/IFNGR1/CD44/FTH1/AHNAK/RILPL2/ZYX/FGL2/CPD/CALM2/THEMIS2/SNX10/MYADM/IL18RAP/ANXA1/IRAK3/RBM47/PTPRJ/GABARAPL2/MICAL1/AIF1/FAM107B/IL18R1/HIP1/CHSY1/ZEB2/HTATIP2/CEACAM3/ATF6/GABARAPL1/ATP2B4
GSE42021_CD24HI_VS_CD24LOW_TREG_THYMUS_DN	GSE42021_CD24HI_VS_CD24LOW_TREG_THYMUS_DN	185	0.914255	1.21025	0.0323009	0.229145	0.194827	1639	tags=37%, list=6%, signal=35%	HLA-B/HLA-C/IFITM2/HLA-A/SELL/IFIT2/IFIT3/IFITM3/RSAD2/ISG15/IFIT1/XAF1/MX1/IFI16/SP100/TNFSF10/MX2/HLA-F/OAS3/SAMD9/IFI44L/TRIM22/SP110/ELF1/OAS2/TNFAIP3/IFITM1/DDX58/TRANK1/EIF2AK2/OAS1/IFI44/EGLN1/PLSCR1/IRF7/ISG20/TRIM38/HERC5/IFIH1/OASL/MYD88/TMEM140/IFI6/THEMIS2/HIPK3/DDX60/TRAFD1/ETS2/RBCK1/RNF19B/CD164/DAPP1/SERPING1/STAT5A/IFIT5/TOP1/RBBP6/PRKD2/CHMP5/CEACAM1/NAPA/APOL1/PML/PHF11/PARP12/…
GSE3982_BCELL_VS_BASOPHIL_DN	GSE3982_BCELL_VS_BASOPHIL_DN	184	0.913641	1.20972	0.0455832	0.229145	0.194827	1766	tags=36%, list=6%, signal=34%	S100A8/B2M/FCGR3B/DUSP1/SORL1/GLUL/ARPC5/RASSF2/TPT1/TLR4/DENND3/UBE2D3/FBXL5/ACTR2/RAB31/SEMA4D/GNAS/TALDO1/RTN3/DAZAP2/BIN2/SELPLG/CEBPB/ELF1/RNF10/CST7/MBP/NFE2/SERINC1/PILRA/S100P/SIRPA/KDM5A/MAP1LC3B/BST1/PPP2R5A/KLF3/ETS2/SERINC3/WDR1/TLR8/SLC12A6/CDA/FOXO3/PSTPIP2/PTP4A1/PARP4/TMEM59/CKLF/ZNF148/REPS2/TOB1/ATP2B4/JARID2/DYNLT1/MPP1/FRY/DPEP2/VCL/ABHD5/HP/C1RL/OSGIN2/CHST11/TPST2/CST3
HOWARD_PBMC_INACT_MONOV_INFLUENZA_A_INDONESIA_05_2005_H5N1_AGE_19_39YO_AS03_ADJUVANT_VS_BUFFER_1DY_UP	HOWARD_PBMC_INACT_MONOV_INFLUENZA_A_INDONESIA_05_2005_H5N1_AGE_19_39YO_AS03_ADJUVANT_VS_BUFFER_1DY_UP	351	0.918979	1.20943	0.043772	0.229145	0.194827	1568	tags=43%, list=5%, signal=41%	S100A9/S100A8/SRGN/NAMPT/MNDA/IFIT2/IFIT3/SOD2/ACSL1/IFITM3/FOS/FPR1/DUSP1/GLUL/RSAD2/FCGR2A/ISG15/FFAR2/CTSS/IFIT1/LYN/LRRK2/MEGF9/GBP2/NCF1/XAF1/AQP9/MX1/MSRB1/S100A12/PLXNC1/PARP14/BCL2A1/DYSF/BCL6/PARP9/SERPINA1/TNFSF10/GCA/TLR4/APOBEC3A/IRF1/GBP5/TNFAIP2/RAB31/MARCKS/GBP1/CREB5/STAT1/OAS3/KCNJ15/APOL6/EPSTI1/LYZ/IFI44L/SAMD9L/CLEC4E/MEFV/TLR2/OAS2/TYMP/BACH1/PSMB9/HSPA6/TAP1/CRISPLD2/CARD16/…
ERWIN_COHEN_BLOOD_TC_83_AGE_23_48YO_VACCINATED_VS_CONTROL_2DY_UP	ERWIN_COHEN_BLOOD_TC_83_AGE_23_48YO_VACCINATED_VS_CONTROL_2DY_UP	110	0.911123	1.20906	0.024975	0.229145	0.194827	1030	tags=51%, list=4%, signal=49%	IFITM2/IFIT2/IFIT3/RNF213/RSAD2/ISG15/IFIT1/XAF1/MX1/IFI16/PARP14/PARP9/TNFSF10/DDX60L/APOBEC3A/GBP5/MX2/GBP1/STAT1/OAS3/APOL6/SAMD9/EPSTI1/IFI44L/SAMD9L/TRIM22/LY6E/OAS2/ZCCHC2/IFITM1/DDX58/ZC3HAV1/EIF2AK2/OAS1/IFI44/PLSCR1/TNFSF13B/IL1RN/IRF7/ISG20/HERC5/IFIH1/KIAA0319L/OASL/IFI6/UBE2L6/SCO2/HELZ2/NUB1/DDX60/TNFAIP6/ZBP1/STAT2/SERPING1/IFIT5/GBP4
GSE17721_CTRL_VS_POLYIC_1H_BMDC_DN	GSE17721_CTRL_VS_POLYIC_1H_BMDC_DN	188	0.913335	1.209	0.0359234	0.229145	0.194827	1103	tags=12%, list=4%, signal=12%	MALAT1/B2M/CFLAR/ACTG1/LYST/ACTN1/DDX5/CCNL1/TMEM123/GNAS/ALPL/NFIL3/N4BP1/CPD/RB1CC1/PDE4B/HSPA5/THRAP3/JMJD6/ASH1L/ARGLU1/FOXP1/SLC9A3R1
SCHERER_PBMC_APSV_WETVAX_AGE_18_32YO_5_TO_7DY_UP	SCHERER_PBMC_APSV_WETVAX_AGE_18_32YO_5_TO_7DY_UP	279	0.917809	1.209	0.0335084	0.229145	0.194827	1384	tags=45%, list=5%, signal=43%	S100A9/HLA-B/IFITM2/MNDA/IFIT2/IFIT3/SOD2/IFITM3/MCL1/FPR1/ITM2B/NCF2/FCGR3A/PSAP/RSAD2/ISG15/CTSS/IFIT1/LYN/GBP2/NCF1/XAF1/AQP9/MX1/RNF149/TNFRSF1B/EFHD2/BCL2A1/DYSF/BCL6/SERPINA1/TNFSF10/GCA/IRF1/BAZ1A/LIMK2/UBE2D3/MX2/FBXL5/MARCKS/GBP1/STAT1/GRB2/GRN/IFI44L/TRIM22/SP110/LY6E/CEBPB/TLR2/OAS2/CASP4/BACH1/PSMB9/TAP1/IFITM1/LST1/RHOG/OAS1/HCK/ZNFX1/IFI44/CASP1/PLSCR1/IL1RN/IRF7/PSME1/HERC5/ATP6V1B…
GSE10325_LUPUS_CD4_TCELL_VS_LUPUS_MYELOID_DN	GSE10325_LUPUS_CD4_TCELL_VS_LUPUS_MYELOID_DN	193	0.914278	1.20885	0.0353196	0.229145	0.194827	1501	tags=49%, list=5%, signal=47%	S100A9/FCGR3B/CSF3R/ACSL1/FPR1/NCF2/FTL/PSAP/TYROBP/BASP1/FCGR2A/LYN/SDCBP/C5AR1/S100A12/SLC11A1/APLP2/SERPINA1/CSF2RB/GCA/APOBEC3A/APOBR/TNFAIP2/RAB31/MARCKS/ITGAX/GRN/CEBPD/ANPEP/CEBPB/TLR2/CTSD/ATP6V0B/HSPA6/CRISPLD2/LAT2/LST1/HCK/CLEC7A/OGFRL1/VCAN/IL1RN/ASAH1/CKAP4/ATP6V1B2/FCER1G/IFNGR1/QPCT/IL13RA1/PILRA/CYBB/SIRPA/NAGK/FGL2/RNF130/FCGRT/LILRB2/SECTM1/FCN1/CCR1/NAIP/DMXL2/PRKCD/CD14/IGSF6/…
GSE37301_HEMATOPOIETIC_STEM_CELL_VS_CD4_TCELL_UP	GSE37301_HEMATOPOIETIC_STEM_CELL_VS_CD4_TCELL_UP	167	0.912667	1.20859	0.0304897	0.229145	0.194827	981	tags=26%, list=3%, signal=25%	S100A9/FPR1/FCGR3A/MXD1/LITAF/LTF/S100A6/TLN1/PREX1/CSF2RB/RAB31/STAT1/PYGL/GRN/PIK3AP1/FGR/ALOX5/ARHGAP26/CAMP/NOTCH2/CASP4/PTAFR/MMP9/SKAP2/NOTCH1/PXN/FCER1G/IL1R2/SLPI/UBE2J1/CD44/FGL2/FAM120A/SAMHD1/LCN2/IL18RAP/RALGAPA2/MBNL1/RBM47/CFP/PFKFB3/ZBP1/ARAP1
GSE37533_PPARG1_FOXP3_VS_FOXP3_TRANSDUCED_CD4_TCELL_DN	GSE37533_PPARG1_FOXP3_VS_FOXP3_TRANSDUCED_CD4_TCELL_DN	190	0.913877	1.20857	0.0289878	0.229145	0.194827	1542	tags=51%, list=5%, signal=49%	HLA-B/HLA-E/HLA-C/IFITM2/HLA-A/IFIT2/IFIT3/RSAD2/ISG15/IFIT1/ADAR/GBP2/XAF1/MX1/IFI16/SP100/TNFSF10/USP15/IRF1/BAZ1A/MX2/HLA-F/GBP1/STAT1/OAS3/APOL6/SAMD9/IFI44L/TRIM22/SP110/LY6E/ELF1/OAS2/PSMB9/ZCCHC2/TAP1/IFITM1/DDX58/ZC3HAV1/TRANK1/EIF2AK2/OAS1/IFI44/CASP1/BTN3A1/PLSCR1/BAZ2A/IRF7/ISG20/PSME1/TRIM38/HERC5/N4BP1/IFIH1/NMI/OASL/MYD88/SAMHD1/APOL2/SECTM1/TMEM140/IFI6/THEMIS2/HLA-G/CYLD/NBN/UBE2L…
GSE9946_MATURE_STIMULATORY_VS_LISTERIA_INF_MATURE_DC_DN	GSE9946_MATURE_STIMULATORY_VS_LISTERIA_INF_MATURE_DC_DN	117	0.910025	1.20853	0.024975	0.229145	0.194827	924	tags=8%, list=3%, signal=7%	S100A8/DYSF/PIK3AP1/CXCR4/ISG20/ADM/PGK1/HSPA5/CAPZA2
GSE34205_HEALTHY_VS_RSV_INF_INFANT_PBMC_DN	GSE34205_HEALTHY_VS_RSV_INF_INFANT_PBMC_DN	183	0.912694	1.20828	0.0253831	0.229145	0.194827	1633	tags=28%, list=6%, signal=27%	S100A9/S100A8/SAT1/ACSL1/IFITM3/LTF/S100A12/DYSF/BCL6/NCF4/CCNL1/LIMK2/UBALD2/CAMP/TUBA1A/UBE2B/RNF10/IL1RN/MMP9/TRIB1/MMP8/SLPI/PLBD1/S100P/MKRN1/ADM/MAP1LC3B/BST1/LCN2/MYADM/ANXA3/LDHA/BNIP3L/PPM1A/MPO/RAB1A/BPI/PPP4R2/CEACAM8/HMGN2/ADIPOR1/MPP1/DEFA4/HLX/AGFG1/RIOK3/FAM53C/CALM3/OLFM4/CYSTM1/PCGF5/SLC22A4
GSE2770_UNTREATED_VS_TGFB_AND_IL4_TREATED_ACT_CD4_TCELL_48H_UP	GSE2770_UNTREATED_VS_TGFB_AND_IL4_TREATED_ACT_CD4_TCELL_48H_UP	141	0.911355	1.20828	0.0289878	0.229145	0.194827	1172	tags=11%, list=4%, signal=10%	S100A9/UBC/MSRB1/PTGS2/ZYX/RBMS1/TCIRG1/RBM47/PFN1/RNF19B/STAT2/RAB10/P2RY13/TOP1/TRIM21
GSE29618_LAIV_VS_TIV_FLU_VACCINE_DAY7_BCELL_UP	GSE29618_LAIV_VS_TIV_FLU_VACCINE_DAY7_BCELL_UP	170	0.912329	1.20818	0.0341121	0.229145	0.194827	367	tags=1%, list=1%, signal=1%	B2M/TRIM25
GSE21360_TERTIARY_VS_QUATERNARY_MEMORY_CD8_TCELL_DN	GSE21360_TERTIARY_VS_QUATERNARY_MEMORY_CD8_TCELL_DN	171	0.912298	1.20814	0.0217785	0.229145	0.194827	1192	tags=27%, list=4%, signal=27%	S100A9/IFITM2/CFLAR/NFKBIA/RNF149/TNFRSF1B/STAT1/HIF1A/ANPEP/CEBPB/MEFV/TLR2/LCP2/DDX58/LST1/VCAN/CST7/N4BP1/RILPL2/CYBB/FGL2/TLR1/CPD/PRKCD/DGAT2/LCN2/PDE4B/PTTG1IP/PGK1/CLEC12A/IL2RG/STK40/PFKFB3/UPP1/PTPRJ/PIK3R5/WDR1/RAB10/SAMSN1/ATF4/FLNA/MAPKAPK2/JAK2/SERP1/FAS/CMPK2/SLCO3A1
GSE33424_CD161_INT_VS_NEG_CD8_TCELL_UP	GSE33424_CD161_INT_VS_NEG_CD8_TCELL_UP	189	0.91277	1.2078	0.0329047	0.229145	0.194827	1542	tags=39%, list=5%, signal=37%	HLA-E/NAMPT/IFIT2/IFIT3/IFITM3/RNF213/RSAD2/ISG15/IFIT1/GBP2/XAF1/MX1/PARP14/PARP9/TNFSF10/IRF1/BAZ1A/CCNL1/MX2/STAT1/OAS3/EPSTI1/IFI44L/SAMD9L/PELI1/UBALD2/TAPBP/PGD/ELF1/OAS2/CASP4/PABPC1/ZCCHC2/DDX58/EIF2AK2/OAS1/HCK/IFI44/IRF7/ISG20/N4BP1/IFIH1/DTX3L/NMI/CYBB/SLFN5/OASL/SAMHD1/TMEM140/EVI2A/CSDE1/DDX60/HSPA5/HSH2D/TRAFD1/CHD7/NT5C3A/PFKFB3/RPS2/ZBP1/STAT2/NLRC5/TRIM21/CMPK2/TOR1AIP2/ZEB2/BBX/…
GSE9006_HEALTHY_VS_TYPE_1_DIABETES_PBMC_AT_DX_DN	GSE9006_HEALTHY_VS_TYPE_1_DIABETES_PBMC_AT_DX_DN	183	0.912113	1.20751	0.0253831	0.229145	0.194827	1557	tags=39%, list=5%, signal=37%	S100A8/NAMPT/SELL/CXCR2/RGS2/ACSL1/MCL1/BASP1/FFAR2/CXCR1/IGF2R/G0S2/AQP9/MME/MGAM/NCF4/TNFRSF10C/LIMK2/SEMA4D/PTPRE/CORO1A/KCNJ15/IER2/ALPL/MEFV/ELF1/FRAT2/ZFP36/BTG2/HBB/CYP4F3/PTGS2/EGLN1/TREM1/EHD1/TRIB1/IVNS1ABP/KIAA0040/IL1R2/SLPI/STEAP4/FPR2/S100P/ABCA1/CSNK1D/INPP5D/PADI2/TLR1/SVIL/CCR1/VNN3/NRBF2/OSTF1/TLR6/SOCS3/BTN2A1/THRAP3/ST8SIA4/TNFAIP6/OSBPL2/PI3/NDEL1/UBAP1/CWC25/KRT23/HLX/MANSC1…
GSE19401_UNSTIM_VS_RETINOIC_ACID_STIM_FOLLICULAR_DC_UP	GSE19401_UNSTIM_VS_RETINOIC_ACID_STIM_FOLLICULAR_DC_UP	190	0.91306	1.20749	0.0289878	0.229145	0.194827	1450	tags=29%, list=5%, signal=28%	S100A9/S100A8/TXNIP/FOS/DUSP1/FCGR3A/RSAD2/ITGB2/S100A12/ARHGDIB/LRP10/SLC2A3/IL17RA/SERPINA1/RAB31/SEC14L1/CORO1A/IER2/FGR/FLOT1/TAPBP/PGD/RAC2/PTPN6/CXCR4/IRF7/NBEAL2/MMP9/TSPO/ZFAND5/FGL2/SLC16A3/FCN1/ITGAL/PAK1/MVP/TCIRG1/OS9/IL2RG/TSC22D4/ATF4/RXRA/PSMB3/CSK/COX5B/LTA4H/BTN3A3/IMPDH1/DNAJC13/JUND/FCGR1A/DYNLT1/SUPT4H1/HK3/FURIN
FLETCHER_PBMC_BCG_10W_INFANT_PPD_STIMULATED_VS_UNSTIMULATED_10W_UP	FLETCHER_PBMC_BCG_10W_INFANT_PPD_STIMULATED_VS_UNSTIMULATED_10W_UP	86	0.90696	1.20723	0.025974	0.229145	0.194827	1129	tags=22%, list=4%, signal=21%	NAMPT/SOD2/ACSL1/G0S2/GBP2/AQP9/BCL2A1/PARP9/SERPINA1/GBP5/MARCKS/GBP1/PTGS2/NFKBIZ/VNN3/TNFAIP6/CD93/GBP4/ATP2B1
GSE24026_PD1_LIGATION_VS_CTRL_IN_ACT_TCELL_LINE_UP	GSE24026_PD1_LIGATION_VS_CTRL_IN_ACT_TCELL_LINE_UP	185	0.911862	1.20709	0.0329047	0.229145	0.194827	1397	tags=26%, list=5%, signal=25%	B2M/HLA-B/HLA-E/HLA-C/HLA-A/IFIT3/PTPRC/GMFG/TNFSF10/VIM/IRF1/SLA/GBP1/STAT1/GRB2/ALOX5AP/APOL6/LCP2/PSMB9/TAP1/CST7/ISG20/PSME1/CLEC2B/MYL12B/CD63/ATP6V0E1/IFIH1/NMI/RAB27A/IFI6/CCR1/BTN3A2/UBE2L6/PSMB8/CLIC1/ANXA1/SH3BGRL3/IL10RB/GABARAPL2/RPS18/PFDN5/TRIM21/NOP10/DDAH2/GSTK1/LY96/JARID2/EEF1D
ZAK_PBMC_MRKAD5_HIV_1_GAG_POL_NEF_AGE_20_50YO_3DY_UP	ZAK_PBMC_MRKAD5_HIV_1_GAG_POL_NEF_AGE_20_50YO_3DY_UP	128	0.90896	1.2064	0.0341121	0.229145	0.194827	1585	tags=53%, list=5%, signal=50%	IFIT2/IFIT3/IFITM3/FCGR3A/RSAD2/FFAR2/IFIT1/XAF1/MX1/IFI16/PARP9/TNFSF10/SHISA5/MX2/MARCKS/GBP1/STAT1/OAS3/GRN/SAMD9/EPSTI1/IFI44L/SAMD9L/TRIM22/SP110/LY6E/TLR2/OAS2/HSPA6/TAP1/IFITM1/DDX58/LST1/EIF2AK2/OAS1/ZNFX1/IFI44/CLEC7A/PLSCR1/TNFSF13B/IL1RN/TRIM38/HERC5/IFIH1/FPR2/NMI/OASL/WSB1/SECTM1/TLR1/IFI6/CCR1/ALPK1/IGSF6/UBE2L6/TLR6/DDX60/HSH2D/ZBP1/SERPING1/TRIM21/CMPK2/KCNJ2/PML/PARP12/C3AR1/DUSP…
HOEK_NK_CELL_2011_2012_TIV_3D_VS_0DY_ADULT_3D_DN	HOEK_NK_CELL_2011_2012_TIV_3D_VS_0DY_ADULT_3D_DN	221	0.914726	1.20638	0.0316972	0.229145	0.194827	1045	tags=31%, list=4%, signal=30%	S100A9/S100A8/MNDA/CSF3R/FPR1/DUSP1/NCF2/LRRK2/NCF1/C5AR1/S100A12/SLC11A1/SERPINA1/CSF2RB/GCA/NCF4/TLR4/APOBEC3A/TNFAIP2/JUNB/IRS2/MARCKS/CREB5/PYGL/LYZ/ALOX5/ANPEP/CEBPB/MEFV/TLR2/ZFP36/TYMP/IL6R/HCK/CLEC7A/VCAN/TNFSF13B/SPI1/PTAFR/TRIB1/NFE2/PLBD1/IL13RA1/SIRPB1/CYBB/SIRPA/PADI2/LILRB2/SECTM1/FCN1/DMXL2/CD14/IGSF6/SLC43A2/BST1/PLAUR/DOK3/LILRA2/NFAM1/LILRB3/TIMP2/CHST15/CFP/SULF2/IFNGR2/P2RY13/…
GSE37533_PPARG1_FOXP3_VS_PPARG2_FOXP3_TRANSDUCED_CD4_TCELL_PIOGLITAZONE_TREATED_DN	GSE37533_PPARG1_FOXP3_VS_PPARG2_FOXP3_TRANSDUCED_CD4_TCELL_PIOGLITAZONE_TREATED_DN	190	0.912189	1.20634	0.0298889	0.229145	0.194827	1607	tags=47%, list=5%, signal=45%	HLA-B/HLA-E/HLA-A/IFIT2/IFIT3/RSAD2/ISG15/IFIT1/ADAR/GBP2/XAF1/MX1/MSRB1/SP100/BCL6/USP15/IRF1/BAZ1A/TNFAIP2/HLA-F/GBP1/STAT1/OAS3/APOL6/IFI44L/TRIM22/SETX/SP110/FKBP5/OAS2/BACH1/PSMB9/TAP1/IFITM1/DDX58/ZC3HAV1/TRANK1/EIF2AK2/OAS1/IFI44/CASP1/BTN3A1/PLSCR1/BAZ2A/UBR2/TRIB1/PSME1/ATP6V1B2/IFIH1/SNRK/NMI/MYD88/SAMHD1/APOL2/SECTM1/RAB27A/FOSL2/CYLD/CYTH1/UBE2L6/PSMB8/SOCS3/DDX60/DNAJA1/TRAFD1/UBXN4/…
GSE13306_LAMINA_PROPRIA_VS_SPLEEN_TREG_DN	GSE13306_LAMINA_PROPRIA_VS_SPLEEN_TREG_DN	183	0.911166	1.20626	0.0259839	0.229145	0.194827	1014	tags=6%, list=3%, signal=6%	S100A9/BASP1/AQP9/PYGL/RALB/NFIL3/PADI2/TXN/ANXA1/CD93/RIT1
GSE3982_NEUTROPHIL_VS_NKCELL_UP	GSE3982_NEUTROPHIL_VS_NKCELL_UP	182	0.910873	1.2055	0.0371308	0.229145	0.194827	1711	tags=65%, list=6%, signal=61%	HLA-C/IFIT2/ACSL1/CFLAR/SORL1/MXD1/PSAP/CAP1/LYN/GBP2/SDCBP/ARPC5/C5AR1/PLXNC1/BTG1/LRP10/ICAM3/APOBEC3A/DENND3/LIMK2/UBE2D3/FBXL5/SLA/MARCKS/STAT1/SEC14L1/S100A11/NCOA4/RNF24/SH3GLB1/DAZAP2/ACTR3/PELI1/ADAM8/ALOX5/ANPEP/B4GALT5/NCOA1/ZFP36L1/BACH1/TRIM25/WDR26/DENND5A/IQSEC1/DDX58/CAPZA1/OGFRL1/PLSCR1/IL1RN/CKAP4/SPI1/SLC6A6/PPP4R1/MMP9/IVNS1ABP/RAF1/ATP6V1B2/SLPI/UBE2J1/TAB2/AGO4/FPR2/S100P/MTM…
GSE2826_XID_VS_BTK_KO_BCELL_DN	GSE2826_XID_VS_BTK_KO_BCELL_DN	187	0.910589	1.20534	0.0419608	0.229145	0.194827	1401	tags=18%, list=5%, signal=17%	S100A9/S100A8/ITM2B/VNN2/IRF1/ACTN1/HMGB2/LY6E/CAMP/TAP1/HBB/IFIH1/SIRPA/CPD/GLRX/MVP/BST1/PLAUR/LCN2/IL2RG/IL10RB/CFP/SERPING1/USP3/RIT1/AIF1/WLS/UGCG/ATP6V1A/CHMP4B/GSTK1/GABARAPL1/SBF2/GOLGA7
GSE26030_TH1_VS_TH17_DAY5_POST_POLARIZATION_UP	GSE26030_TH1_VS_TH17_DAY5_POST_POLARIZATION_UP	186	0.910463	1.20529	0.0389421	0.229145	0.194827	1542	tags=32%, list=5%, signal=31%	HLA-E/HLA-C/NAMPT/IFIT2/IFIT3/IFITM3/RNF213/RSAD2/ISG15/IFIT1/GBP2/XAF1/MX1/PARP14/PARP9/TNFSF10/MX2/STAT1/OAS3/EPSTI1/IFI44L/SAMD9L/UBALD2/OAS2/ZCCHC2/EIF2AK2/OAS1/HCK/IFI44/IRF7/ISG20/NOTCH1/IFIH1/DTX3L/NMI/SLFN5/OASL/SAMHD1/TMEM140/EVI2A/HELZ2/DDX60/HSPA5/HSH2D/TRAFD1/NT5C3A/PFKFB3/ZBP1/STAT2/PRRG4/NLRC5/TRIM21/CMPK2/CHMP4B/TOR1AIP2/UBR4/MAX/PML/CD47/PARP12
GSE34205_RSV_VS_FLU_INF_INFANT_PBMC_DN	GSE34205_RSV_VS_FLU_INF_INFANT_PBMC_DN	183	0.910343	1.20517	0.0262843	0.229145	0.194827	1293	tags=27%, list=4%, signal=26%	B2M/HLA-B/HLA-E/HLA-C/HLA-A/ITM2B/ACTB/FTL/UBC/ITGB2/ADAR/PREX1/SHISA5/HLA-F/OAS3/GRN/EPSTI1/IFI44L/TRIM22/SETX/TMBIM6/LY6E/ELF1/OAS2/TYMP/BRD2/IFITM1/EIF2AK2/RHOG/IFI44/SLFN5/OASL/FCN1/ITGAL/HLA-G/DDX60/CCND3/SYNE2/HSH2D/NT5C3A/GMIP/ZBP1/GPSM3/DNM2/MAP3K11/ACTN4/PATL1/GSTK1/SRSF3
GSE24671_CTRL_VS_SENDAI_VIRUS_INFECTED_MOUSE_SPLENOCYTES_UP	GSE24671_CTRL_VS_SENDAI_VIRUS_INFECTED_MOUSE_SPLENOCYTES_UP	151	0.908523	1.20487	0.0244819	0.229145	0.194827	1837	tags=34%, list=6%, signal=32%	MALAT1/ACSL1/MYO1F/CTSS/LRRK2/ARHGDIB/PARP14/SHISA5/DENND3/TMEM154/DOCK8/CHD2/EPSTI1/CELF2/CASP4/PSMB9/EP300/UBR2/FCER1G/RAB27A/MCTP2/PHIP/MT-CYB/PDE4B/ARID4A/MACF1/MIDN/HNRNPH3/UPP1/PTPRJ/RIT1/AIF1/CD74/IL18R1/SAFB/ATF7IP/OGT/DDX6/RAB21/UHRF1BP1L/IGF1R/STOM/TXNRD1/ITGA5/IL7R/AOAH/RNASEL/ZC3H13/TTN/TM9SF2/REST
FLETCHER_PBMC_BCG_10W_INFANT_BCG_STIMULATED_VS_UNSTIMULATED_10W_UP	FLETCHER_PBMC_BCG_10W_INFANT_BCG_STIMULATED_VS_UNSTIMULATED_10W_UP	116	0.907353	1.20486	0.024975	0.229145	0.194827	1118	tags=27%, list=4%, signal=26%	NAMPT/IFIT3/SOD2/ISG15/G0S2/GBP2/AQP9/MX1/BCL2A1/PARP9/SERPINA1/IRF1/GBP5/GBP1/STAT1/OAS3/EPSTI1/IFI44L/TRIM22/SERPINB1/PSMB9/PTGS2/GADD45B/IFIH1/NFKBIZ/VNN3/UBE2L6/TNFAIP6/CD93/GBP4/VNN1
GSE7218_IGM_VS_IGG_SIGNAL_THGOUGH_ANTIGEN_BCELL_DN	GSE7218_IGM_VS_IGG_SIGNAL_THGOUGH_ANTIGEN_BCELL_DN	162	0.909335	1.20471	0.0383383	0.229145	0.194827	1195	tags=28%, list=4%, signal=27%	B2M/NAMPT/IFIT2/IFIT3/RSAD2/IFIT1/PARP14/TNFSF10/GBP5/STAT1/APOL6/EPSTI1/TAPBP/IFITM1/IFI44/PTPN6/TAGAP/LTB/ISG20/PSME1/HERC5/IFNGR1/SLPI/TSPO/NMI/EIF4E3/SNX10/UBE2L6/LCN2/IL18RAP/DBNL/HSH2D/TRAFD1/NT5C3A/GIMAP4/RNF19B/UPP1/STAT2/SERPING1/SAMSN1/TMBIM4/FAM107B/NLRC5/IL18R1/RYBP
GSE22140_HEALTHY_VS_ARTHRITIC_MOUSE_CD4_TCELL_UP	GSE22140_HEALTHY_VS_ARTHRITIC_MOUSE_CD4_TCELL_UP	187	0.909828	1.20433	0.0419608	0.229145	0.194827	1359	tags=26%, list=5%, signal=25%	S100A9/S100A8/TXNIP/RGS2/DUSP1/FCGR3A/ITGB2/GBP2/SERPINA1/JUNB/HLA-F/GRB2/IER2/FGR/ADAM8/CD55/TAPBP/TYMP/PSMB9/TRANK1/LST1/PTPN6/FLOT2/NBEAL2/IL1R2/SIRPB1/FGL2/INPP5D/PTK2B/FCN1/ITGAL/BST1/IL2RG/CSNK1G2/JMJD6/SERPING1/TGFBR2/CSK/PRKD2/LTA4H/BTN3A3/CLK3/HCP5/POLR2A/JUND/NDRG1/FCGR1A/SRPK2
GSE4748_CYANOBACTERIUM_LPSLIKE_VS_LPS_AND_CYANOBACTERIUM_LPSLIKE_STIM_DC_3H_DN	GSE4748_CYANOBACTERIUM_LPSLIKE_VS_LPS_AND_CYANOBACTERIUM_LPSLIKE_STIM_DC_3H_DN	166	0.909144	1.20412	0.0383383	0.229145	0.194827	1633	tags=33%, list=6%, signal=31%	S100A9/FCGR3B/BASP1/LTF/VASP/MMP25/DYSF/ARRB2/NCF4/CDC42EP3/CREB5/S100A11/PYGL/RNF24/SH3GLB1/PNRC1/FKBP5/CAMP/ZFP36/WDR26/SHKBP1/CLEC7A/IL1RN/MMP9/MMP8/SLPI/PLBD1/SIRPB1/PTK2B/TUBA4A/SRPK1/BST1/LCN2/DOK3/LILRB3/RBPJ/RNF19B/MARK3/ANXA3/AIF1/FOXO3/BPI/UBAP1/SEMA4A/KCNJ2/SBNO2/CEACAM8/AKIRIN2/PDLIM7/DEFA4/FKBP1A/OLFM4/LRRC4/CYSTM1/SLC22A4
GSE44732_UNSTIM_VS_IL27_STIM_IMATURE_DC_DN	GSE44732_UNSTIM_VS_IL27_STIM_IMATURE_DC_DN	188	0.909649	1.20412	0.0377346	0.229145	0.194827	1510	tags=23%, list=5%, signal=22%	S100A9/S100A8/IFIT2/IFIT3/ACSL1/VNN2/MME/APLP2/TLR4/LIMK2/CYBA/FGR/CR1/CTSD/RPS11/PRKCB/DENND5A/OAS1/LBR/PLBD1/FCGRT/ITGAL/CD300A/BST1/ATP11B/IQGAP2/NUP214/CD82/SIPA1L2/PGS1/TMEM127/GPCPD1/IK/STK38/HPCAL1/GABARAPL1/TGFB1/SSR2/HIVEP2/LAMP1/TBXAS1/CALM3/PIP4K2A
GSE18791_UNSTIM_VS_NEWCATSLE_VIRUS_DC_2H_DN	GSE18791_UNSTIM_VS_NEWCATSLE_VIRUS_DC_2H_DN	152	0.907631	1.20369	0.0298889	0.229145	0.194827	1041	tags=11%, list=4%, signal=10%	MALAT1/IFIT2/IFIT3/NEAT1/CCNL1/KMT2C/STX3/UBR2/RBM5/BTN2A1/MARK3/SNX27/STAT2/AHCTF1/MICAL1/ASH1L
GSE19888_ADENOSINE_A3R_INH_VS_TCELL_MEMBRANES_ACT_MAST_CELL_UP	GSE19888_ADENOSINE_A3R_INH_VS_TCELL_MEMBRANES_ACT_MAST_CELL_UP	188	0.909008	1.20328	0.0377346	0.229145	0.194827	1250	tags=32%, list=4%, signal=31%	HLA-E/IFIT2/IFIT3/FPR1/RNF213/FCGR3A/RSAD2/ISG15/IFIT1/ADAR/GBP2/XAF1/MX1/PARP14/PARP9/TNFSF10/SHISA5/IRF1/TNFAIP2/MX2/STAT1/SAMD9L/SP110/TAPBP/OAS2/CASP4/STX3/PSMB9/TRIM25/ZCCHC2/TAP1/DDX58/ZC3HAV1/MYO9B/OAS1/IFI44/PSME1/IL1R2/IFIH1/DTX3L/NMI/SLFN5/SAMHD1/MVP/CYTH1/UBE2L6/PSMB8/HELZ2/CASC3/RBM5/ZBP1/DCP2/STAT2/GBP4/JAK2/NLRC5/TRIM21/CMPK2/ATM/TOR1AIP2
GSE34156_NOD2_LIGAND_VS_TLR1_TLR2_LIGAND_6H_TREATED_MONOCYTE_UP	GSE34156_NOD2_LIGAND_VS_TLR1_TLR2_LIGAND_6H_TREATED_MONOCYTE_UP	191	0.909855	1.20318	0.046187	0.229145	0.194827	1665	tags=38%, list=6%, signal=36%	HLA-B/HLA-C/NAMPT/TXNIP/IFIT2/IFIT3/IFITM3/ITM2B/DUSP1/RSAD2/ISG15/ADAR/GBP2/MX1/TSC22D3/TNFRSF1B/TNFSF10/SHISA5/IRF1/MX2/STAT1/PELI1/LY6E/TAPBP/ZFP36/CASP4/STX3/PSMB9/TRIM25/TAP1/EIF2AK2/ZNFX1/VCAN/IRF7/ISG20/PSME1/N4BP1/IFNGR1/IFIH1/IL13RA1/NMI/MYD88/SAMHD1/TCIRG1/UBE2L6/PSMB8/NUB1/TRAFD1/PFN1/RBCK1/RNF19B/GNA13/GBP4/HSDL2/JUN/JAK2/SPTLC2/MAP3K11/TRIM21/TAP2/OTUD5/TOR1AIP2/OSER1/FES/CPNE3/CCNL2…
GSE21063_CTRL_VS_ANTI_IGM_STIM_BCELL_NFATC1_KO_3H_UP	GSE21063_CTRL_VS_ANTI_IGM_STIM_BCELL_NFATC1_KO_3H_UP	190	0.909557	1.20286	0.0316972	0.229145	0.194827	1542	tags=21%, list=5%, signal=20%	S100A9/S100A8/HLA-A/BASP1/LTF/CAP1/ISG15/S100A6/S100A4/VMP1/SERPINB1/SELPLG/CAMP/ATP6V0B/CDKN2D/ISG20/GLIPR2/EMB/CD14/HLA-G/LCN2/HAL/OSTF1/ITPK1/DBNL/PFN1/NT5C3A/WBP2/ARL6IP5/AKIRIN1/MBD2/TNFRSF14/TMEM30A/UBXN2B/CEP19/LTB4R/ETV6/DAPK2/SEL1L/PARP12
GSE18791_UNSTIM_VS_NEWCATSLE_VIRUS_DC_18H_DN	GSE18791_UNSTIM_VS_NEWCATSLE_VIRUS_DC_18H_DN	158	0.907453	1.20266	0.0353196	0.229145	0.194827	1421	tags=34%, list=5%, signal=33%	SAT1/IFIT2/RSAD2/IFIT1/GBP2/XAF1/MX1/PARP14/TNFSF10/DDX60L/IRF1/GBP5/MX2/GBP1/STAT1/OAS3/SAMD9/EPSTI1/IFI44L/IER2/SAMD9L/TRIM22/PELI1/B4GALT5/DDX58/OAS1/PTGS2/IFI44/PLSCR1/IRF7/GADD45B/HERC5/IFIH1/NFKBIZ/RICTOR/OASL/MYD88/SECTM1/NBN/PDE4B/HELZ2/DDX60/TRAFD1/NT5C3A/ARHGAP27/TNFAIP6/ZBP1/GPBP1/IFIT5/TAP2/CMPK2/CHMP5/CSRNP1/WTAP
GSE33162_HDAC3_KO_VS_HDAC3_KO_MACROPHAGE_UP	GSE33162_HDAC3_KO_VS_HDAC3_KO_MACROPHAGE_UP	188	0.908485	1.20258	0.0377346	0.229145	0.194827	903	tags=12%, list=3%, signal=11%	B2M/HLA-B/HLA-C/IFIT3/GBP2/PARP14/PARP9/TNFAIP2/STAT1/OAS3/RNASET2/TAPBP/IL4R/TAP1/OAS1/RPS9/PSME1/HLA-G/DDX60/TRAFD1/CLIP1/MARK2
GSE43863_NAIVE_VS_MEMORY_TH1_CD4_TCELL_D150_LCMV_UP	GSE43863_NAIVE_VS_MEMORY_TH1_CD4_TCELL_D150_LCMV_UP	157	0.907051	1.20215	0.0323009	0.229145	0.194827	1384	tags=24%, list=5%, signal=23%	IFIT3/MCL1/RNF213/ISG15/GBP2/PARP14/SP100/DDX60L/IRF1/GBP5/GBP1/APOL6/EPSTI1/SAMD9L/SP110/CEBPD/LCP2/BACH1/PSMB9/TAP1/DDX58/VCAN/TNFSF13B/ISG20/THEMIS2/LPIN2/UBE2L6/KLF2/TRAFD1/STK40/ATXN7/STAT2/CD74/NLRC5/TRIM21/CMPK2/GSTK1/APOL1
GSE13484_UNSTIM_VS_YF17D_VACCINE_STIM_PBMC_DN	GSE13484_UNSTIM_VS_YF17D_VACCINE_STIM_PBMC_DN	194	0.90937	1.20196	0.024975	0.229145	0.194827	1725	tags=47%, list=6%, signal=45%	HLA-E/IFIT2/IFIT3/SMCHD1/IFITM3/CFLAR/RSAD2/ISG15/FFAR2/IFIT1/ADAR/XAF1/MX1/IFI16/SP100/BCL6/TNFSF10/IRF1/MX2/GBP1/STAT1/OAS3/APOL6/SAMD9/IFI44L/TRIM22/SP110/LY6E/OAS2/CASP4/PSMB9/TRIM25/ZCCHC2/TAP1/IFITM1/DDX58/CALM1/TRANK1/EIF2AK2/OAS1/IFI44/PLSCR1/IL1RN/IRF7/ISG20/GADD45B/TRIM38/HERC5/N4BP1/IFIH1/NMI/OASL/APOL2/TMEM140/IFI6/LPIN2/NBN/UBE2L6/PSMB8/SOCS3/DDX60/DNAJA1/TRAFD1/ETS2/TNFAIP6/RBCK1/ZB…
GSE34006_WT_VS_A2AR_KO_TREG_DN	GSE34006_WT_VS_A2AR_KO_TREG_DN	189	0.908302	1.20189	0.0365271	0.229145	0.194827	1570	tags=32%, list=5%, signal=31%	B2M/HLA-B/HLA-E/HLA-C/IFIT2/IFIT3/RSAD2/ISG15/ADAR/GBP2/MX1/PARP14/PARP9/TNFSF10/IRF1/MX2/STAT1/OAS3/TMBIM6/TAPBP/OAS2/PSMB9/TRIM25/TAP1/OAS1/ZNFX1/VCAN/IRF7/ISG20/PSME1/IFIH1/NMI/OASL/EIF4E3/SAMHD1/TMEM140/PHF3/PSMB8/HELZ2/ATP11B/DDX60/SYNE2/TRAFD1/RNF19B/ZBP1/STAT2/CASP8/GBP4/TRIM21/CMPK2/TOR1AIP2/DNAJC13/MGAT1/MORC3/GRINA/ATXN1/PML/ARID5A/PARP12/TOR1AIP1/DCAF11
GSE42724_B1_BCELL_VS_PLASMABLAST_UP	GSE42724_B1_BCELL_VS_PLASMABLAST_UP	189	0.908238	1.20181	0.0365271	0.229145	0.194827	325	tags=3%, list=1%, signal=3%	MALAT1/MCL1/GLUL/ARRB2/CYTH4
GSE15215_CD2_POS_VS_NEG_PDC_UP	GSE15215_CD2_POS_VS_NEG_PDC_UP	182	0.907989	1.20168	0.0377346	0.229145	0.194827	1012	tags=11%, list=3%, signal=11%	S100A9/MEGF9/MARCKS/UBN1/FGR/TYMP/PTBP3/ZDHHC18/SP1/NLRP1/FAM120A/SAMHD1/FCGRT/LPIN2/PPT1/MKNK2/RNF19B/PLEKHO2/ENTPD1/STAT5A
GSE5589_LPS_VS_LPS_AND_IL10_STIM_IL10_KO_MACROPHAGE_45MIN_DN	GSE5589_LPS_VS_LPS_AND_IL10_STIM_IL10_KO_MACROPHAGE_45MIN_DN	189	0.907964	1.20144	0.0365271	0.229145	0.194827	1582	tags=26%, list=5%, signal=25%	S100A8/HLA-E/SRGN/IFIT2/IFIT3/SOD2/ACSL1/FPR1/FCGR3A/LITAF/G0S2/GBP2/XAF1/CORO1A/ITGAX/SAMD9L/SP110/ARHGAP26/RAC2/PSMB9/LSP1/CRISPLD2/TNFAIP3/LAT2/PTPN6/CDKN2D/PSME1/PTPN12/KIAA0040/PADI2/NEDD9/SAMHD1/HLA-G/CSGALNACT2/SIPA1L1/PPP2R5A/ZBP1/ADD3/JAK2/SEMA4A/TANK/PYCARD/FCGR1A/CYFIP2/MANSC1/CD47/OLFM4/LMTK2/CYSTM1
GSE22886_NAIVE_TCELL_VS_NEUTROPHIL_DN	GSE22886_NAIVE_TCELL_VS_NEUTROPHIL_DN	185	0.907568	1.2014	0.0347159	0.229145	0.194827	1366	tags=37%, list=5%, signal=36%	MNDA/CXCR2/CSF3R/IFIT3/SOD2/LITAF/FCGR2A/CXCR1/IFIT1/MEGF9/SDCBP/ARPC5/AQP9/VNN2/MME/MSRB1/S100A12/BCL2A1/BCL6/GCA/TLR4/APOBEC3A/DENND3/TNFRSF10C/TNFAIP2/LIMK2/CREB5/TALDO1/KCNJ15/NCOA4/CLEC4E/RALB/MEFV/PHC2/STX3/PTGS2/TREM1/ATP6V1B2/NFE2/WAS/IFNGR1/SLPI/QPCT/PLBD1/S100P/USP10/CPPED1/ADM/IGSF6/VNN3/BST1/SIGLEC5/HAL/TLR6/NUP214/CD82/IFNGR2/ST20/P2RY13/TLR8/CTBS/CYB5R4/KCNJ2/IMPDH1/CEACAM1/RNF141/G…
GSE34006_A2AR_KO_VS_A2AR_AGONIST_TREATED_TREG_UP	GSE34006_A2AR_KO_VS_A2AR_AGONIST_TREATED_TREG_UP	190	0.908447	1.20139	0.0323009	0.229145	0.194827	1030	tags=31%, list=4%, signal=30%	B2M/HLA-B/HLA-E/NAMPT/SELL/IFIT2/IFIT3/RSAD2/ISG15/ADAR/GBP2/MX1/PARP14/PARP9/TNFSF10/TLR4/IRF1/MX2/STAT1/OAS3/PELI1/TAPBP/OAS2/PSMB9/TRIM25/TAP1/EIF2AK2/OAS1/ZNFX1/IFI44/IRF7/ISG20/UBR2/PSME1/NOTCH1/N4BP1/IFIH1/CMTM6/NMI/OASL/SAMHD1/TMEM140/HLA-G/PSMB8/HELZ2/ATP11B/DICER1/NUB1/DDX60/KIF1B/TRAFD1/ZBP1/UBE2D1/CD164/RPL13/STAT2/CASP8/GBP4
GSE6269_FLU_VS_STREP_PNEUMO_INF_PBMC_UP	GSE6269_FLU_VS_STREP_PNEUMO_INF_PBMC_UP	166	0.906764	1.20097	0.0395458	0.229145	0.194827	1039	tags=34%, list=4%, signal=33%	HLA-B/HLA-E/IFITM2/HLA-A/IFIT3/IFITM3/PTPRC/RSAD2/ISG15/IFIT1/ADAR/XAF1/MX1/IFI16/MX2/HLA-F/GBP1/STAT1/OAS3/IFI44L/TRIM22/KPNB1/SETX/SP110/LY6E/OAS2/TYMP/PSMB9/BRD2/IFITM1/SCAF11/TRANK1/EIF2AK2/OAS1/IFI44/IRF7/SON/HERC5/N4BP1/CHD4/IFIH1/NMI/OASL/BPTF/SMG1/IFI6/UBE2L6/DDX60/IL2RG/UBXN4/GMIP/MARK2/ZBP1/SERPING1/PRPF40A/RBM25
GSE41867_DAY6_EFFECTOR_VS_DAY30_EXHAUSTED_CD8_TCELL_LCMV_CLONE13_UP	GSE41867_DAY6_EFFECTOR_VS_DAY30_EXHAUSTED_CD8_TCELL_LCMV_CLONE13_UP	188	0.906998	1.20061	0.0395458	0.229145	0.194827	1305	tags=27%, list=4%, signal=26%	HLA-B/HLA-C/IFITM3/ITM2B/RSAD2/IFIT1/LYN/GBP2/PARP14/LYST/TLR4/IRF1/ARHGAP30/STAT1/TALDO1/OAS3/ALOX5AP/DOCK8/EPSTI1/TMBIM6/UBALD2/TAPBP/OAS2/PSMB9/PARP8/DDX58/OAS1/ZNFX1/IRF7/ISG20/FCER1G/DTX3L/LAMTOR4/TMEM140/PSMB8/CCND3/MIDN/TRAFD1/NT5C3A/SPATA13/ZBP1/DAPP1/GBP4/SH3BP2/GSN/RERE/WLS/B4GALT1/DHRS7/MYCBP2
GSE5679_CTRL_VS_PPARG_LIGAND_ROSIGLITAZONE_AND_RARA_AGONIST_AM580_TREATED_DC_UP	GSE5679_CTRL_VS_PPARG_LIGAND_ROSIGLITAZONE_AND_RARA_AGONIST_AM580_TREATED_DC_UP	187	0.906889	1.20044	0.0425645	0.229145	0.194827	1274	tags=27%, list=4%, signal=26%	S100A8/HLA-E/NAMPT/IFIT3/SOD2/ACSL1/FPR1/CFLAR/RSAD2/ISG15/AQP9/VNN2/STAT3/MX2/WAC/CLEC4E/LY6E/HIF1A/LCP2/TAP1/ZNFX1/IRF7/NOTCH1/N4BP1/IFIH1/TSPO/FPR2/CYBB/ZNF281/AGTRAP/SNX10/UTRN/PSMB8/CEP350/CAPZB/IKZF1/BRD4/RNF19B/AFF1/RGS14/ENTPD1/LDHA/GBP4/HSDL2/CD74/TRIM21/MTF1/KLF13/SEMA4A/ARFGEF1
GSE24634_TREG_VS_TCONV_POST_DAY5_IL4_CONVERSION_DN	GSE24634_TREG_VS_TCONV_POST_DAY5_IL4_CONVERSION_DN	188	0.906737	1.20027	0.0395458	0.229145	0.194827	1752	tags=35%, list=6%, signal=33%	S100A8/HLA-E/HLA-C/TXNIP/FTL/TYROBP/BASP1/CTSS/LYN/PLEK/VNN2/TSC22D3/LRP10/BCL6/MX2/HLA-F/MARCKS/PTPRE/GRN/CYTH4/SYNE1/TYMP/IL4R/IL6R/HCK/CLEC7A/BTN3A1/CXCR4/CKAP4/YPEL5/SRSF5/FCER1G/IL1R2/CYBB/SIRPA/RNF130/FCGRT/TLR1/CCR1/NAIP/DMXL2/IGSF6/N4BP2L2/SIGLEC5/DDX60/TIMP2/CTSB/TBC1D1/IFNGR2/ARAP1/MS4A6A/MGAT1/CTSZ/HLX/TBXAS1/CSF2RA/PELI2/HERC1/DPYD/PACS1/FAM193B/DDIT3/RPS27/VAMP3/CTSA
GSE15330_LYMPHOID_MULTIPOTENT_VS_MEGAKARYOCYTE_ERYTHROID_PROGENITOR_IKAROS_KO_DN	GSE15330_LYMPHOID_MULTIPOTENT_VS_MEGAKARYOCYTE_ERYTHROID_PROGENITOR_IKAROS_KO_DN	172	0.906437	1.20018	0.0202765	0.229145	0.194827	1520	tags=28%, list=5%, signal=27%	S100A9/S100A8/SRGN/MYO1F/PLEK/MYL6/S100A6/EFHD2/SLA/S100A4/S100A11/ITGAX/PIK3AP1/DOCK5/CASP4/NFIL3/CASP1/PLSCR1/CD63/IFNGR1/CD44/AHNAK/RILPL2/FGL2/CALM2/PRR13/LPIN2/SNX10/MYADM/IL18RAP/ANXA1/RBM47/GAPDH/PTPRJ/ENTPD1/PACSIN2/AIF1/IL18R1/CHSY1/ZEB2/HTATIP2/ATF6/GABARAPL1/ATP2B4/DAPK2/ATXN1/CALM3/PHF11
GSE26890_CXCR1_NEG_VS_POS_EFFECTOR_CD8_TCELL_UP	GSE26890_CXCR1_NEG_VS_POS_EFFECTOR_CD8_TCELL_UP	185	0.906275	1.19969	0.0353196	0.229145	0.194827	1542	tags=40%, list=5%, signal=38%	HLA-E/NAMPT/IFIT2/IFITM3/RNF213/RSAD2/ISG15/IFIT1/LYN/GBP2/XAF1/PARP14/BCL2A1/PARP9/TNFSF10/SHISA5/IRF1/BAZ1A/CCNL1/MX2/STAT1/OAS3/EPSTI1/IFI44L/SAMD9L/PELI1/ELF1/OAS2/TET2/PABPC1/ANKRD12/DDX58/EIF2AK2/OAS1/IFI44/OGFRL1/IRF7/ZC3H11A/ISG20/IFIH1/DTX3L/CYBB/SLFN5/OASL/SAMHD1/TMEM140/PHIP/EVI2A/CSDE1/VCPIP1/DDX60/HSH2D/DEK/TRAFD1/CHD7/NT5C3A/SPATA13/ZBP1/CAMKK2/FOXP1/NLRC5/WLS/TRIM21/CMPK2/IDI1/ZEB2…
FULLER_PBMC_F_TULARENSIS_VACCINE_LVS_AGE_22_54YO_336HR_UP	FULLER_PBMC_F_TULARENSIS_VACCINE_LVS_AGE_22_54YO_336HR_UP	44	0.895213	1.19941	0.044955	0.229145	0.194827	1712	tags=39%, list=6%, signal=36%	FCGR3A/FCGR2A/TLR4/TLR2/TAP1/CDC42/FCER1G/MYD88/TLR1/CCR1/CARD8/TLR6/TLR8/FAS/FCGR1A/NOD2/TLR5
GSE1460_DP_VS_CD4_THYMOCYTE_DN	GSE1460_DP_VS_CD4_THYMOCYTE_DN	193	0.906999	1.19922	0.0407533	0.229145	0.194827	1228	tags=27%, list=4%, signal=26%	HLA-B/HLA-E/HLA-C/SELL/FPR1/RSAD2/GBP2/TPT1/BCL2A1/SP100/CD53/TNFSF10/TMSB10/ACTN1/STAT1/COTL1/IFI44L/SP110/CD55/CYTH4/OAS2/ZFP36L1/IL4R/IQSEC1/IFI44/CASP1/BTN3A1/STK10/ASAH1/PIK3CD/EHD1/CD44/NLRP1/TUBA4A/DIAPH1/THEMIS2/LPIN2/PDE4B/CYTIP/RPL3/DDX60/CTSB/CHST15/KLF2/ZNF516/RAB8B/WDR1/IL16/RPL4/SPTBN1/ARL6IP5/STK17A/HCP5
GSE37534_UNTREATED_VS_PIOGLITAZONE_TREATED_CD4_TCELL_PPARG1_AND_FOXP3_TRASDUCED_DN	GSE37534_UNTREATED_VS_PIOGLITAZONE_TREATED_CD4_TCELL_PPARG1_AND_FOXP3_TRASDUCED_DN	190	0.906798	1.19921	0.024975	0.229145	0.194827	1353	tags=37%, list=5%, signal=35%	HLA-E/HLA-C/IFITM2/TXNIP/IFIT2/IFIT3/IFITM3/CFLAR/RSAD2/ISG15/IFIT1/XAF1/MX1/IRF1/DENND3/MX2/HLA-F/GBP1/STAT1/OAS3/APOL6/IFI44L/SP110/LY6E/ELF1/OAS2/PSMB9/TRIM25/TAP1/PARP8/IFITM1/DDX58/EIF2AK2/OAS1/IFI44/CASP1/PLSCR1/IRF7/ISG20/GADD45B/TRIM38/HERC5/NMI/NAGK/OASL/MYD88/APOL2/SECTM1/TMEM140/IFI6/THEMIS2/NBN/UBE2L6/SCO2/PSMB8/TRAFD1/IL10RB/RBCK1/RNF19B/RPL13/STAT2/TMBIM4/SPTLC2/COX4I1/PRKD2/TRIM21/…
GSE15330_MEGAKARYOCYTE_ERYTHROID_VS_GRANULOCYTE_MONOCYTE_PROGENITOR_UP	GSE15330_MEGAKARYOCYTE_ERYTHROID_VS_GRANULOCYTE_MONOCYTE_PROGENITOR_UP	170	0.905404	1.19901	0.0371308	0.229145	0.194827	1342	tags=26%, list=5%, signal=25%	S100A9/S100A8/SRGN/MYO1F/PLEK/GMFG/CDC42EP3/SLA/PTPRE/S100A11/ITGAX/PIK3AP1/IER2/DOCK5/NFIL3/CASP1/PLSCR1/NBEAL2/CD63/IFNGR1/CD44/FTH1/AHNAK/RILPL2/ZYX/CALM2/MAP1LC3B/PRR13/ITGAL/SNX10/MYADM/IL18RAP/ANXA1/RBM47/PTPRJ/MTPN/ENTPD1/MICAL1/AIF1/IL18R1/LRPAP1/CHSY1/ZEB2/ATF6/ATP2B4
GSE22886_NAIVE_CD8_TCELL_VS_NKCELL_DN	GSE22886_NAIVE_CD8_TCELL_VS_NKCELL_DN	189	0.906045	1.1989	0.0371308	0.229145	0.194827	1697	tags=38%, list=6%, signal=36%	S100A9/B2M/SRGN/PTPRC/CFLAR/TYROBP/LTF/IGF2R/LYN/IFI16/LYST/PTPRE/ALOX5AP/PPP1R12A/SETX/ADAM8/BAZ2B/CEBPD/NOTCH2/PHF21A/RAB11FIP1/LAT2/HNRNPK/CD63/NOTCH1/FCER1G/MTMR3/APMAP/MCTP2/RNF13/PHIP/ALPK1/LASP1/TNFRSF1A/TRIP12/LCN2/IL18RAP/TAOK1/ABHD2/TACC1/NCOA2/NARF/PLEKHO2/SYK/RTF1/NFAT5/HIPK1/RAD23B/RSF1/IST1/IL18R1/PPM1A/GSN/ATP2B4/JARID2/PISD/ZFYVE16/TBL1X/STX7/LAMP1/FURIN/STOM/CTBP2/ARID5A/SASH3/SS…
GSE3982_MAST_CELL_VS_EFF_MEMORY_CD4_TCELL_UP	GSE3982_MAST_CELL_VS_EFF_MEMORY_CD4_TCELL_UP	186	0.905618	1.19888	0.0425645	0.229145	0.194827	995	tags=9%, list=3%, signal=9%	S100A9/S100A8/ACSL1/BASP1/MSRB1/TKT/PICALM/ALOX5/BAZ2B/FLOT1/RAB7A/RGS19/ADM/SEC62/SERINC3/ZNF516/PPP3CA
GSE37533_PPARG2_FOXP3_VS_FOXP3_TRANSDUCED_CD4_TCELL_DN	GSE37533_PPARG2_FOXP3_VS_FOXP3_TRANSDUCED_CD4_TCELL_DN	187	0.905698	1.19887	0.0425645	0.229145	0.194827	1542	tags=47%, list=5%, signal=44%	HLA-B/HLA-C/HLA-A/IFIT2/IFIT3/MCL1/RSAD2/ISG15/IFIT1/ADAR/XAF1/MX1/SP100/IRF1/MX2/HLA-F/GBP1/STAT1/OAS3/APOL6/SAMD9/IFI44L/TRIM22/SETX/SP110/LY6E/ELF1/OAS2/TYMP/PSMB9/ZCCHC2/TAP1/DDX58/TRANK1/EIF2AK2/OAS1/IFI44/CASP1/BTN3A1/PLSCR1/BAZ2A/IRF7/ISG20/PSME1/TRIM38/HERC5/N4BP1/IFIH1/NMI/OASL/MYD88/SAMHD1/APOL2/SECTM1/IFI6/THEMIS2/PCF11/CYLD/UBE2L6/PSMB8/DDX60/DNAJA1/TRAFD1/RNF19B/IRF2/TLE4/STAT2/IFIT5…
GSE6269_E_COLI_VS_STAPH_AUREUS_INF_PBMC_DN	GSE6269_E_COLI_VS_STAPH_AUREUS_INF_PBMC_DN	166	0.904897	1.1985	0.0395458	0.229145	0.194827	2060	tags=52%, list=7%, signal=48%	S100A9/CSF3R/RGS2/MYO1F/IGF2R/S100A6/APLP2/MGAM/APOBR/TNFRSF10C/LIMK2/CDC42EP3/STAT3/PTPRE/ITGAX/PYGL/GRN/LYZ/SH3GLB1/ITGAM/ADAM8/CR1/ANPEP/TLR2/CYTH4/CTSD/PHC2/STX3/ATP6V0B/CYP4F3/FLOT2/CKAP4/NBEAL2/PPP4R1/MMP9/MMP8/ARF1/RAF1/IDS/IL1R2/ZYX/SIRPA/RAC1/APMAP/TGOLN2/RAB27A/CPD/PRKCD/CD14/TPD52L2/HSPA5/GAPDH/F5/LPAR2/RNF19B/OSBPL2/GAS7/PRRG4/HIP1/PSTPIP1/TFE3/IMPDH1/DHRS7/PISD/LTB4R/PDLIM7/LAMP1/MAN…
GSE14000_UNSTIM_VS_4H_LPS_DC_DN	GSE14000_UNSTIM_VS_4H_LPS_DC_DN	180	0.905532	1.19836	0.0292882	0.229145	0.194827	1182	tags=37%, list=4%, signal=36%	NAMPT/IFIT2/IFIT3/SOD2/ACSL1/CFLAR/ISG15/IFIT1/NFKBIA/ADAR/PLEK/GBP2/XAF1/PARP14/BCL2A1/PARP9/TNFSF10/DDX60L/APOBEC3A/IRF1/GBP5/TNFAIP2/MX2/GBP1/OAS3/APOL6/NINJ1/EPSTI1/IFI44L/SP110/NABP1/OAS2/PSMB9/BTG2/IFITM1/DDX58/EIF2AK2/OAS1/ZNFX1/IFI44/CKAP4/IRF7/ISG20/KIAA0040/HERC5/IFIH1/NFKBIZ/DTX3L/OASL/MYD88/TMEM140/IFI6/MIER1/NBN/UBE2L6/NUB1/HSH2D/TRAFD1/NT5C3A/TNFAIP6/IRF2/SERPING1/IFIT5/NFAT5/NLRC5/…
GSE24142_ADULT_VS_FETAL_DN2_THYMOCYTE_UP	GSE24142_ADULT_VS_FETAL_DN2_THYMOCYTE_UP	192	0.905819	1.19783	0.024975	0.229145	0.194827	691	tags=14%, list=2%, signal=13%	B2M/HLA-B/HLA-C/SELL/IFIT2/RSAD2/CTSS/IGF2R/KLF6/TSC22D3/BCL6/IRF1/YPEL3/GRN/NCOA1/SYNE1/CASP4/OAS1/CASP1/ABTB1/YPEL5/IFNGR1/QPCT/ABCA1/MKRN1/AGTRAP
GSE22886_NAIVE_TCELL_VS_NKCELL_DN	GSE22886_NAIVE_TCELL_VS_NKCELL_DN	187	0.904898	1.19781	0.0425645	0.229145	0.194827	1450	tags=30%, list=5%, signal=29%	S100A9/B2M/HLA-C/PTPRC/CFLAR/LTF/IGF2R/IFI16/S100A12/LYST/SLA/PTPRE/SH3GLB1/PPP1R12A/SETX/ADAM8/CEBPD/PHF21A/NIPBL/RAB11FIP1/LAT2/UBR2/IVNS1ABP/NOTCH1/CSNK1D/MTMR3/RAC1/KDM5A/NEDD9/MCTP2/TNFRSF1A/TRIP12/LCN2/IL18RAP/MACF1/ABHD2/TACC1/NCOA2/NARF/PLEKHO2/RTF1/NFAT5/RAD23B/RSF1/IST1/IL18R1/GSN/ATP6V1A/JARID2/PISD/ZDHHC17/ZFYVE16/TBL1X/CLTC/STX7/LAMP1/FURIN
GSE22140_GERMFREE_VS_SPF_MOUSE_CD4_TCELL_UP	GSE22140_GERMFREE_VS_SPF_MOUSE_CD4_TCELL_UP	188	0.904849	1.19777	0.0407533	0.229145	0.194827	1547	tags=47%, list=5%, signal=45%	IFIT2/IFIT3/ACSL1/GLUL/RSAD2/ISG15/KLF6/PLEK/XPO6/GBP2/XAF1/MX1/IFI16/BCL2A1/SP100/TNFSF10/CSF2RB/IRF1/TNFAIP2/DDX5/JUNB/LIMK2/MX2/GBP1/IFI44L/TRIM22/SP110/FLOT1/B4GALT5/NCOA1/OAS2/ZFP36/LCP2/CASP4/STX3/TRIM25/TAP1/IFITM1/ZC3HAV1/OAS1/HCK/IFI44/IRF7/ISG20/GADD45B/TRIB1/OASL/SECTM1/TLR1/RAB27A/MVP/TNFRSF1A/UBE2L6/SCO2/CLIC1/MACF1/SOCS3/TRAFD1/RBCK1/RNF19B/JMJD6/STAT2/SERPING1/IFIT5/TOP1/PSMB3/RERE…
GSE15733_BM_VS_SPLEEN_MEMORY_CD4_TCELL_UP	GSE15733_BM_VS_SPLEEN_MEMORY_CD4_TCELL_UP	183	0.904444	1.19736	0.0286874	0.229145	0.194827	1553	tags=20%, list=5%, signal=19%	S100A8/MXD1/TYROBP/LTF/LYN/AQP9/APLP2/LYST/APOBR/RAB31/ALOX5AP/PYGL/PIK3AP1/ALOX5/UBALD2/CAMP/TNFAIP3/CLEC7A/MMP9/FCER1G/IFNGR1/FPR2/CYBB/PADI2/RNF130/CPPED1/ANXA1/F5/SERINC3/SYK/MPO/CHSY1/LTB4R/STOM/PIM1/DUSP6
GSE36888_UNTREATED_VS_IL2_TREATED_STAT5_AB_KNOCKIN_TCELL_2H_UP	GSE36888_UNTREATED_VS_IL2_TREATED_STAT5_AB_KNOCKIN_TCELL_2H_UP	187	0.90451	1.19729	0.0425645	0.229145	0.194827	1071	tags=22%, list=4%, signal=21%	S100A9/SOD2/NCF2/LYN/G0S2/S100A12/BCL6/SERPINA1/LIMK2/TALDO1/KCNJ15/TNIP1/TLR2/ASAP1/ALDOA/TNFAIP3/HCK/TREM1/CKAP4/FNDC3B/PTPN12/N4BP1/FCER1G/FTH1/NFKBIZ/FPR2/TXN/ADM/PLAUR/DGAT2/PKM/CLIC1/SOCS3/GAPDH/TNFAIP6/PIK3R5/SAMSN1/PACSIN2/LDHA/NFAT5/PSTPIP2
GSE6269_HEALTHY_VS_FLU_INF_PBMC_DN	GSE6269_HEALTHY_VS_FLU_INF_PBMC_DN	154	0.903284	1.19726	0.0359234	0.229145	0.194827	1601	tags=47%, list=5%, signal=45%	IFITM2/HLA-A/IFIT3/IFITM3/ACTB/FTL/RSAD2/ISG15/IFIT1/XAF1/MX1/IFI16/TLN1/GNAI2/MSN/APOBEC3A/MX2/MARCKS/GRB2/GNAS/S100A11/OAS3/GRN/R3HDM4/IFI44L/LY6E/TLR2/CTSD/OAS2/PHC2/ALDOA/LSP1/TRIM25/IFITM1/EIF2AK2/OAS1/IFI44/TAGLN2/PLSCR1/SPI1/PAK2/HERC5/N4BP1/WAS/ZYX/NMI/OASL/ADM/IFI6/IGSF6/HLA-G/PKM/LMNB1/SH3BGRL3/OS9/RNF19B/GPSM3/SERPING1/WBP2/CD74/TFE3/CHMP5/SBNO2/TPP1/TGFB1/NAPA/FCGR1A/FKBP1A/GRINA/PML/…
GSE360_T_GONDII_VS_M_TUBERCULOSIS_DC_DN	GSE360_T_GONDII_VS_M_TUBERCULOSIS_DC_DN	191	0.905265	1.19711	0.024975	0.229145	0.194827	831	tags=23%, list=3%, signal=22%	S100A8/MNDA/TXNIP/IFIT3/ACSL1/FOS/FCGR3A/GLUL/CAP1/LYN/TSC22D3/BCL2A1/SP100/TNFAIP2/MYL12A/GBP1/TALDO1/ALOX5AP/KCNJ15/ACTR3/ALOX5/ARHGAP26/B4GALT5/PSMB9/TAP1/CASP1/BTN3A1/CKAP4/CIR1/HSPA1A/ISG20/MMP8/CLEC2B/PNISR/FCER1G/MYD88/LILRB2/GLRX/CD14/UBE2L6/PSMB8/HSPA5/APC
GSE1740_UNSTIM_VS_IFNA_STIMULATED_MCSF_DERIVED_MACROPHAGE_DN	GSE1740_UNSTIM_VS_IFNA_STIMULATED_MCSF_DERIVED_MACROPHAGE_DN	169	0.903797	1.19686	0.0407533	0.229145	0.194827	1172	tags=25%, list=4%, signal=25%	HLA-B/HLA-E/HLA-A/RSAD2/RNF149/PARP14/SLC2A3/BCL2A1/DDX60L/USP15/IRF1/GBP5/CDC42EP3/EIF1/GBP1/STAT1/APOL6/EPSTI1/SAMD9L/STX3/PSMB9/TAP1/PTGS2/CASP1/BTN3A1/IFRD1/IRF7/SECTM1/ADM/BTN3A2/PLAUR/UBE2L6/PSMB8/HELZ2/SIPA1L1/DNAJA1/IQGAP2/RBCK1/STAT2/GBP4/CD74/NLRC5/TRIM21
GSE9960_HEALTHY_VS_GRAM_POS_SEPSIS_PBMC_DN	GSE9960_HEALTHY_VS_GRAM_POS_SEPSIS_PBMC_DN	174	0.903913	1.19648	0.0449795	0.229145	0.194827	1251	tags=25%, list=4%, signal=24%	MALAT1/IFIT2/SOD2/IFITM3/RSAD2/ISG15/G0S2/BTG1/NADK/SEMA4D/STAT1/OAS3/SAMD9/IFI44L/SAMD9L/SP110/OAS2/IL4R/BRD2/NFIL3/TNFAIP3/IFITM1/IFI44/IFRD1/TNFSF13B/IRF7/ISG20/IFIH1/SMG1/TXN/JAK3/NBN/CYTIP/NUB1/DDX60/TRAFD1/PFN1/TNFAIP6/STAT2/PSTPIP2/NLRC5/MBD2/KCNJ2
GSE25123_WT_VS_PPARG_KO_MACROPHAGE_UP	GSE25123_WT_VS_PPARG_KO_MACROPHAGE_UP	183	0.903616	1.19626	0.0289878	0.229145	0.194827	1715	tags=43%, list=6%, signal=40%	S100A8/IFITM2/LCP1/RGS2/SOD2/FPR1/MXD1/RSAD2/FCGR2A/LYN/AQP9/VNN2/RASSF2/BTG1/BCL6/MSN/NCF4/APOBEC3A/STAT5B/IRS2/MARCKS/PNRC1/PPP1R12A/MAP4K4/CEBPD/ZFP36L1/HSPA6/ZCCHC2/PROK2/TNFAIP3/DENND5A/EIF2AK2/IFI44/CNN2/HNRNPC/HSPA1A/FNDC3B/SLC6A6/HERC5/TAB2/NFKBIZ/QPCT/FPR2/ABCA1/SLFN5/OASL/PTK2B/ABCA7/LILRB2/ADM/IFI6/FOSL2/VNN3/LCN2/IRAK3/SOCS3/CHST15/NT5C3A/PFKFB3/PTPRJ/SAMSN1/STAT5A/NBR1/VNN1/ATP2B1/AF…
GSE46606_IRF4HIGH_VS_WT_CD40L_IL2_IL5_DAY3_STIMULATED_BCELL_DN	GSE46606_IRF4HIGH_VS_WT_CD40L_IL2_IL5_DAY3_STIMULATED_BCELL_DN	183	0.903568	1.1962	0.0292882	0.229145	0.194827	1328	tags=23%, list=5%, signal=23%	B2M/HLA-B/CXCR2/SOD2/XAF1/VNN2/ARHGDIB/STAT1/ITGAM/TMBIM6/RNASET2/RAC2/ALDOA/TAP1/OAS1/HCK/CST7/PSME1/FCER1G/TSPO/PILRA/FPR2/SIRPB1/CYBB/OASL/APMAP/MYD88/AGTRAP/GNB1/UBE2L6/PSMB8/PKM/CSDE1/IL2RG/UNC13D/ENO1/USP3/PRDX5/TAP2/SEMA4A/CANX/STXBP3/SNX20
GSE3982_EFF_MEMORY_CD4_TCELL_VS_NKCELL_UP	GSE3982_EFF_MEMORY_CD4_TCELL_VS_NKCELL_UP	182	0.903812	1.19615	0.0407533	0.229145	0.194827	1630	tags=15%, list=6%, signal=15%	B2M/HLA-B/HLA-A/MCL1/PTEN/TPT1/CR1/ASAP1/CALM1/LTB/EEF1A1/RPL3/MYLIP/GIMAP4/KMT2D/RPL4/KDM3B/RPL14/PBXIP1/RPL27/EZR/RPL7A/RPL9/RPL37A/ATXN1/CTDSP2/CIRBP/UGP2
GSE6269_E_COLI_VS_STREP_PNEUMO_INF_PBMC_DN	GSE6269_E_COLI_VS_STREP_PNEUMO_INF_PBMC_DN	156	0.90245	1.19596	0.0304897	0.229145	0.194827	2060	tags=52%, list=7%, signal=49%	S100A9/CSF3R/LTF/MYO1F/IGF2R/APLP2/MGAM/NCF4/MAPK14/ALOX5AP/PYGL/RTN3/ITGAM/TMBIM6/ADAM8/ALOX5/CR1/FKBP5/FLOT1/PGD/CAMP/CTSD/STX3/SRRM2/CYP4F3/FLOT2/CKAP4/MMP9/MMP8/IL1R2/PADI4/SLPI/PLBD1/S100P/APMAP/PADI2/RAB27A/BST1/LCN2/TPD52L2/ABHD2/F5/RNF19B/ANXA3/ENTPD1/CDA/RGL2/PRRG4/CAMKK2/GSN/BPI/UGCG/GYG1/PBX2/IMPDH1/DHRS7/CEACAM1/CEACAM8/LTB4R/PDLIM7/HK3/MANSC1/AGFG1/TMUB2/SSR1/MAN2A2/CLMN/ABHD5/HP/MYO…
GSE17721_CPG_VS_GARDIQUIMOD_16H_BMDC_UP	GSE17721_CPG_VS_GARDIQUIMOD_16H_BMDC_UP	181	0.903577	1.19569	0.0316972	0.229145	0.194827	547	tags=5%, list=2%, signal=5%	S100A9/ITM2B/GBP2/MX1/ACTN1/DDX5/LSP1/SON/TSPO
GSE29618_PDC_VS_MDC_DAY7_FLU_VACCINE_DN	GSE29618_PDC_VS_MDC_DAY7_FLU_VACCINE_DN	191	0.904067	1.19553	0.024975	0.229145	0.194827	1678	tags=52%, list=6%, signal=49%	IFITM2/SAT1/MNDA/IFITM3/NCF2/BASP1/FCGR2A/ITGB2/MEGF9/GMFG/PLXNC1/SLC2A3/EFHD2/ACTG1/ICAM3/BCL6/APLP2/SERPINA1/LYST/MSN/APOBR/ACTN1/TNFAIP2/TMEM123/S100A4/PICALM/RAB31/MARCKS/SEC14L1/ITGAX/OAS3/COTL1/FGR/ADAM8/CEBPD/DOCK5/CEBPB/TLR2/TUBA1A/ASAP1/ZFP36L1/LAT2/LST1/RHOG/HCK/CLEC7A/CNN2/CASP1/VCAN/IL1RN/ASAH1/CST7/PTP4A2/IL1R2/QPCT/PLBD1/PILRA/SIRPA/FGL2/TUBA4A/PADI2/FCN1/NAIP/EVI2A/PAK1/IGSF6/ANXA1…
GSE29618_BCELL_VS_MONOCYTE_DN	GSE29618_BCELL_VS_MONOCYTE_DN	189	0.903435	1.19545	0.0389421	0.229145	0.194827	1876	tags=61%, list=6%, signal=58%	CSF3R/SOD2/ACSL1/ITM2B/FTL/PSAP/MYO1F/CTSS/OAZ1/ITGB2/PLEK/MYL6/ARPC2/SDCBP/C5AR1/S100A6/GMFG/IL17RA/VIM/TLR4/ACTN1/CDC42EP3/FBXL5/PICALM/RAB31/CREB5/S100A11/NCOA4/RTN3/COTL1/RHOA/CEBPD/SELPLG/CNBP/NOTCH2/CRISPLD2/DENND5A/RHOG/PTGS2/CASP1/TREM1/PTAFR/TRIB1/ATP6V1B2/CD63/PXN/IFNGR1/CD44/QPCT/RTN4/PILRA/WDFY3/ZFAND5/MYD88/RNF130/CPPED1/SVIL/CCR1/NAIP/GLRX/PAK1/CD14/CD300A/BST1/PLAUR/METTL9/PTTG1IP/…
GSE12845_PRE_GC_VS_DARKZONE_GC_TONSIL_BCELL_UP	GSE12845_PRE_GC_VS_DARKZONE_GC_TONSIL_BCELL_UP	183	0.902657	1.19499	0.0298889	0.229145	0.194827	1921	tags=34%, list=7%, signal=32%	HLA-E/HLA-C/IFITM2/HLA-A/IFITM3/PSAP/TYROBP/NFKBIA/IL17RA/ICAM3/TMSB10/LYZ/UBN1/IER2/KPNB1/SP110/RNASET2/ADAM8/OAS2/ZFP36/IL6R/TAP1/LST1/HCK/IFI44/CASP1/STK10/FNDC3B/MBP/CLEC2B/FCER1G/CD44/AHNAK/IFI6/CD14/UBE2L6/MACF1/RBM47/CTSB/KLF2/MARK2/NCOA2/ZBP1/ENTPD1/FOXO3/SH3BP2/PFDN5/BTN3A3/UGCG/MTF1/TNFRSF14/ARID5A/PARP12/RASGRP2/IGHM/GOLGA2/GLG1/MT2A/MAPK3/REST/GAK/PLAC8/NPC2
GSE37533_PPARG1_FOXP3_VS_FOXP3_TRANSDUCED_CD4_TCELL_PIOGLITAZONE_TREATED_UP	GSE37533_PPARG1_FOXP3_VS_FOXP3_TRANSDUCED_CD4_TCELL_PIOGLITAZONE_TREATED_UP	193	0.903662	1.19481	0.024975	0.229145	0.194827	1964	tags=44%, list=7%, signal=41%	B2M/HLA-B/HLA-C/IFITM2/IFIT2/IFIT3/IFITM3/RSAD2/ISG15/IFIT1/ADAR/XAF1/MX1/IFI16/TNFSF10/MX2/HLA-F/OAS3/SAMD9/IFI44L/SP110/LY6E/ELF1/OAS2/PSMB9/TRIM25/ZCCHC2/IFITM1/DDX58/TRANK1/EIF2AK2/OAS1/IFI44/CASP1/PLSCR1/IRF7/ISG20/TRIM38/HERC5/N4BP1/IFIH1/NMI/OASL/MYD88/SAMHD1/IFI6/THEMIS2/NBN/UBE2L6/PSMB8/NR3C1/DDX60/RBCK1/CD164/TLE4/IFIT5/SPTLC2/PARP4/PRKD2/GYG1/TMEM50A/MYCBP2/NAPA/SMARCA5/VEZF1/USP25/PML…
GSE14000_UNSTIM_VS_4H_LPS_DC_TRANSLATED_RNA_DN	GSE14000_UNSTIM_VS_4H_LPS_DC_TRANSLATED_RNA_DN	179	0.902587	1.19471	0.0425645	0.229145	0.194827	1460	tags=31%, list=5%, signal=30%	NAMPT/IFIT2/IFIT3/SOD2/ACSL1/CFLAR/RSAD2/ISG15/IFIT1/GBP2/XAF1/MX1/BCL2A1/PARP9/TNFSF10/DDX60L/APOBEC3A/IRF1/GBP5/MX2/GBP1/STAT1/APOL6/EPSTI1/IFI44L/SP110/OAS2/IFITM1/DDX58/OAS1/IFI44/CKAP4/IRF7/ISG20/HERC5/IFIH1/NFKBIZ/DTX3L/SLFN5/OASL/MYD88/UBE2L6/LILRB3/SOCS3/NUB1/NT5C3A/TNFAIP6/SERPING1/IFIT5/NLRC5/CMPK2/TRIM69/STX11/DYNLT1/USP25/C1GALT1
GSE15930_STIM_VS_STIM_AND_TRICHOSTATINA_48H_CD8_T_CELL_DN	GSE15930_STIM_VS_STIM_AND_TRICHOSTATINA_48H_CD8_T_CELL_DN	193	0.90351	1.19461	0.024975	0.229145	0.194827	1488	tags=25%, list=5%, signal=24%	B2M/HLA-B/HLA-E/HLA-C/SAT1/NAMPT/RSAD2/ISG15/CTSS/ADAR/XPO6/MX1/SHISA5/USP15/MX2/STAT1/TAPBP/CEBPB/PHC2/TYMP/PABPC1/IL6R/TRIM25/TAP1/EIF2AK2/ZNFX1/IRF7/ISG20/PSME1/IFIH1/CMTM6/NMI/TUBA4A/SAMHD1/SEC62/TRAFD1/CCNDBP1/TRIM21/TAP2/CMPK2/SLCO3A1/TOR1AIP2/STXBP3/ANTXR2/AKIRIN2/NCOA3/USP25/NFKB1/PML
GSE20715_0H_VS_6H_OZONE_TLR4_KO_LUNG_UP	GSE20715_0H_VS_6H_OZONE_TLR4_KO_LUNG_UP	186	0.902383	1.19459	0.046187	0.229145	0.194827	1375	tags=11%, list=5%, signal=10%	S100A9/FFAR2/PARP9/PIK3AP1/RAC2/HEBP2/CD300A/HLA-G/RPS3/ATP11B/RNF19B/FUS/NARF/RAB8B/TMEM71/CCM2/MAP3K11/CKLF/JARID2/MGAT1
GSE40274_CTRL_VS_GATA1_TRANSDUCED_ACTIVATED_CD4_TCELL_UP	GSE40274_CTRL_VS_GATA1_TRANSDUCED_ACTIVATED_CD4_TCELL_UP	134	0.90108	1.19457	0.028971	0.229145	0.194827	1668	tags=26%, list=6%, signal=25%	S100A8/CXCR2/CSF3R/MCL1/MYO1F/IFIT1/TLN1/CSF2RB/DDX17/CD55/ANPEP/FMNL1/CNN2/MMP9/CD63/NFE2/FCER1G/SLFN5/RNF13/MT-CYB/CD300A/LILRB3/SULF2/IRF2/SNX27/PRKD2/PYCARD/HTATIP2/C16orf54/GDI2/PML/RAB3D/KIAA0513/LILRA5/FAM193B
GSE17721_LPS_VS_CPG_16H_BMDC_DN	GSE17721_LPS_VS_CPG_16H_BMDC_DN	188	0.902314	1.19441	0.0419608	0.229145	0.194827	1186	tags=11%, list=4%, signal=10%	S100A9/TXNIP/LTF/VNN2/MSL1/PYGL/HBB/HNRNPK/RAP1A/RPL19/SLK/DICER1/RBM5/ADD3/WBP2/CD93/MICAL1/SERP1/RPS6KA3/NOP10
GSE26488_WT_VS_HDAC7_DELTAP_TG_OT2_THYMOCYTE_WITH_PEPTIDE_INJECTION_DN	GSE26488_WT_VS_HDAC7_DELTAP_TG_OT2_THYMOCYTE_WITH_PEPTIDE_INJECTION_DN	193	0.903221	1.19423	0.024975	0.229145	0.194827	1192	tags=15%, list=4%, signal=15%	S100A9/IFIT3/RGS2/SMAP2/ISG15/IGF2R/GBP2/ARPC2/IRS2/ECE1/ANP32A/ZC3H11A/N4BP1/AHNAK/SVIL/ACSL4/KLF3/SOCS3/KLF2/ETS2/ERGIC1/MARK3/ANXA3/PTPRJ/ATF4/JUN/PCBP2/SENP6/SLCO3A1
FRANCO_BLOOD_SANOFI_PASTEUR_SA_INACTIVATED_INFLUENZA_VACCINE_CORRELATED_WITH_ANTIBODY_RESPONSE_AGE_18_40YO_1DY_POSITIVE	FRANCO_BLOOD_SANOFI_PASTEUR_SA_INACTIVATED_INFLUENZA_VACCINE_CORRELATED_WITH_ANTIBODY_RESPONSE_AGE_18_40YO_1DY_POSITIVE	127	0.899429	1.19415	0.027972	0.229145	0.194827	1545	tags=54%, list=5%, signal=52%	SAT1/IFIT3/RSAD2/ISG15/IFIT1/GBP2/XAF1/MX1/IFI16/PARP14/PARP9/GBP5/TMEM123/MX2/GBP1/STAT1/OAS3/EPSTI1/IFI44L/TRIM22/SP110/LY6E/OAS2/TYMP/CASP4/PSMB9/TAP1/IFITM1/DDX58/ZC3HAV1/EIF2AK2/OAS1/ZNFX1/IFI44/CASP1/PLSCR1/TNFSF13B/IL1RN/IRF7/ISG20/PSME1/FCER1G/IFIH1/OASL/FGL2/IFI6/CCR1/CD300A/UBE2L6/SCO2/HELZ2/DDX60/LPGAT1/TRAFD1/ZBP1/STAT2/GBP4/JAK2/CD74/CMPK2/SBNO2/CEACAM1/STX11/DYNLT1/SP140/MLKL/PHF11/…
QI_PBMC_ZOSTAVAX_AGE_50_75YO_CORRELATED_WITH_EXPANSION_OF_VZV_SPECIFIC_T_CELLS_TO_PEAK_AT_1DY_POSITIVE	QI_PBMC_ZOSTAVAX_AGE_50_75YO_CORRELATED_WITH_EXPANSION_OF_VZV_SPECIFIC_T_CELLS_TO_PEAK_AT_1DY_POSITIVE	236	0.906613	1.19411	0.041357	0.229145	0.194827	1679	tags=61%, list=6%, signal=58%	HLA-B/TXNIP/SELL/CXCR2/SOD2/FPR1/MXD1/PSAP/MYH9/SMAP2/CTSS/ITGB2/LRRK2/ARPC5/C5AR1/MME/RASSF2/EVI2B/TSC22D3/RNF149/BTG1/ARHGDIB/LRP10/TNFRSF1B/EFHD2/MMP25/ICAM3/SLC11A1/SERPINA1/ARHGAP30/STAT3/HLA-F/SEC14L1/TALDO1/ALOX5AP/PRRC2C/JAK1/PELI1/RASSF5/ALOX5/MAP4K4/ARHGAP25/NABP1/B4GALT5/PGD/TUBA1A/ACAP2/DDX3X/HSPA6/LSP1/EIF4G2/PPP1R18/PTBP3/RAB11FIP1/DENND5A/RHOG/TAGLN2/FAM8A1/FGD3/CXCR4/LAMP2/SPI1/HS…
GSE10325_CD4_TCELL_VS_LUPUS_CD4_TCELL_DN	GSE10325_CD4_TCELL_VS_LUPUS_CD4_TCELL_DN	186	0.901929	1.19399	0.046187	0.229145	0.194827	1272	tags=29%, list=4%, signal=28%	HLA-B/FCGR3B/SAT1/IFIT3/UBC/RSAD2/ISG15/IFIT1/XAF1/MX1/IFI16/SP100/TMSB10/MX2/GBP1/STAT1/OAS3/SAMD9/IFI44L/TRIM22/SP110/TAPBP/OAS2/PSMB9/ZCCHC2/TAP1/IFITM1/RAB11FIP1/EIF2AK2/OAS1/IFI44/CASP1/CAPZA1/PLSCR1/LAMP2/IRF7/ISG20/PSME1/HERC5/IFIH1/NMI/OASL/MYD88/IFI6/CCR1/UBE2L6/DDX60/TRAFD1/RBCK1/IFIT5/FAS/TRIM21/ATP6V1A/CEACAM1
GSE7852_LN_VS_THYMUS_TCONV_UP	GSE7852_LN_VS_THYMUS_TCONV_UP	185	0.901914	1.19392	0.0371308	0.229145	0.194827	1561	tags=24%, list=5%, signal=23%	HLA-B/HLA-E/S100A6/BTG1/EFHD2/BCL2A1/LYST/CDC42EP3/S100A4/LY6E/CEBPB/NOTCH2/ZFP36L1/CASP4/ALDOA/PPP1R18/OAS1/CASP1/RPS9/PLSCR1/CST7/AKNA/PRR13/TDP2/IRAK3/SOCS3/RPS16/SIPA1L2/KIAA0232/GBP4/SLC12A9/BCLAF1/SLC9A3R1/IL18R1/ATF7IP/PBXIP1/ANTXR2/UHRF1BP1L/GNS/ATXN1/TNFSF14/DDX3Y/TOX4/RPL37
PATEL_SKIN_OF_BODY_ZOSTAVAX_AGE_70_93YO_VZV_CHALLENGE_3DY_UP	PATEL_SKIN_OF_BODY_ZOSTAVAX_AGE_70_93YO_VZV_CHALLENGE_3DY_UP	107	0.899483	1.19362	0.02997	0.229145	0.194827	1707	tags=39%, list=6%, signal=37%	SRGN/LCP1/TYROBP/CTSS/EVI2B/SERPINA1/MARCKS/LYZ/PIK3AP1/ITGAM/ARPC1B/CLEC7A/PTP4A2/FCER1G/IL13RA1/CYBB/LILRB2/CCR1/EVI2A/IGSF6/ZFP36L2/CLEC12A/CTSB/TACC1/IKZF1/GPSM3/SAMSN1/TLR8/AIF1/MS4A6A/C16orf54/SSR2/FKBP1A/TIMP1/CTSZ/SRSF11/PIP4K2A/C3AR1/SASH3/ATP11A/C1RL/MYO5A
GSE18791_CTRL_VS_NEWCASTLE_VIRUS_DC_8H_DN	GSE18791_CTRL_VS_NEWCASTLE_VIRUS_DC_8H_DN	178	0.901596	1.19352	0.0371308	0.229145	0.194827	1542	tags=41%, list=5%, signal=39%	NAMPT/IFIT2/IFIT3/SMCHD1/IFITM3/RNF213/RSAD2/ISG15/IFIT1/ADAR/XAF1/MX1/PARP14/PARP9/TNFSF10/DDX60L/IRF1/GBP5/MX2/SEMA4D/GBP1/OAS3/APOL6/SAMD9/NINJ1/EPSTI1/IFI44L/SAMD9L/TRIM22/SP110/OAS2/TRIM25/TAP1/DDX58/PTGS2/ZNFX1/IFI44/PLSCR1/IRF7/ISG20/GADD45B/HERC5/IFIH1/DTX3L/SLFN5/OASL/MYD88/PTK2B/SECTM1/TMEM140/IFI6/UBE2L6/HELZ2/DDX60/NT5C3A/ZBP1/STAT2/SERPING1/CLK1/IFIT5/GBP4/NLRC5/TRIM21/CMPK2/SLCO3A1/…
GSE42021_CD24INT_VS_CD24LOW_TCONV_THYMUS_DN	GSE42021_CD24INT_VS_CD24LOW_TCONV_THYMUS_DN	182	0.901664	1.19331	0.0425645	0.229145	0.194827	1725	tags=38%, list=6%, signal=36%	HLA-C/IFITM2/IFIT2/IFIT3/RSAD2/ISG15/IFIT1/MX1/SP100/TNFSF10/CDC42EP3/MX2/HLA-F/OAS3/SAMD9/IFI44L/IER2/TRIM22/SP110/ELF1/OAS2/ZCCHC2/IFITM1/DDX58/TRANK1/EIF2AK2/OAS1/IFI44/EGLN1/PLSCR1/LAMP2/IRF7/ISG20/TRIM38/HERC5/IFIH1/OASL/ZFAND5/MYD88/IFI6/THEMIS2/BST1/CNPY3/CYTH1/CHMP2A/DDX60/BTN2A1/ETS2/CD164/DAPP1/WWC3/IFIT5/NBR1/CTBS/RBBP6/PRKD2/CHMP5/TOB1/TMEM50A/ATP2B4/NAPA/SMARCA5/VEZF1/PML/PHF11/PARP1…
GSE10325_BCELL_VS_MYELOID_DN	GSE10325_BCELL_VS_MYELOID_DN	193	0.902511	1.19329	0.024975	0.229145	0.194827	1933	tags=51%, list=7%, signal=48%	SRGN/SAT1/CXCR2/RGS2/FOS/FPR1/DUSP1/NCF2/PSAP/FCGR2A/MYO1F/MEGF9/AQP9/C5AR1/MSRB1/TNFRSF1B/ACTG1/SLC11A1/TKT/SERPINA1/APOBEC3A/TNFRSF10C/TNFAIP2/S100A4/PTPRE/RTN3/COTL1/CEBPD/CEBPB/TLR2/PHC2/CRISPLD2/LST1/CLEC7A/CASP1/LAMP2/IL1RN/NFE2/QPCT/PLBD1/PILRA/SIRPA/OASL/FGL2/MYD88/RNF130/FCGRT/LILRB2/SECTM1/RAB27A/CPD/ADM/CCR1/PRKCD/PAK1/THEMIS2/IGSF6/CD300A/PLAUR/SCO2/LILRA2/RPH3A/GAB2/LILRB3/CTSB/CFP/B…
GSE25088_ROSIGLITAZONE_VS_IL4_AND_ROSIGLITAZONE_STIM_STAT6_KO_MACROPHAGE_DAY10_UP	GSE25088_ROSIGLITAZONE_VS_IL4_AND_ROSIGLITAZONE_STIM_STAT6_KO_MACROPHAGE_DAY10_UP	174	0.90146	1.19323	0.0467907	0.229145	0.194827	2273	tags=75%, list=8%, signal=69%	IFITM2/FCGR3B/PTPRC/SLC25A37/IQGAP1/ARPC5/PTEN/MSRB1/BOD1L1/NIN/APLP2/GNAI2/ACTN1/ARHGAP30/IRS2/GNAS/NCOA4/RTN3/DOCK8/COTL1/PPP1R12A/CELF2/BAZ2B/MAP3K2/CAMP/PHF21A/IL4R/TRIM25/FAM126B/RAB11FIP1/CYP4F3/TRANK1/ZDHHC18/TAGLN2/FGD3/ABTB1/YPEL5/RAF1/MED13L/PADI4/TMX4/MTMR3/LAMTOR4/PADI2/MKRN1/TNRC6B/MCTP2/FOSL2/NAIP/MAP3K1/ZFP36L2/VNN3/CYTH1/NRBF2/MAPK1/NFAM1/HAL/OSTF1/SYNE2/TIMP2/PPP2R5C/RBM5/F5/NT5C…
GSE32901_NAIVE_VS_TH17_ENRICHED_CD4_TCELL_UP	GSE32901_NAIVE_VS_TH17_ENRICHED_CD4_TCELL_UP	135	0.900004	1.19315	0.027972	0.229145	0.194827	1425	tags=16%, list=5%, signal=16%	MALAT1/SELL/TSC22D3/IL17RA/CCNL1/ZC3HAV1/FGD3/SRPK1/CYTIP/MACF1/IQGAP2/ELF2/ADD3/TMEM71/CLK1/RIT1/SPOPL/PRKD2/STK38/C16orf54/ETS1/GRAMD1A
HOWARD_MONOCYTE_INACT_MONOV_INFLUENZA_A_INDONESIA_05_2005_H5N1_AGE_18_49YO_1DY_UP	HOWARD_MONOCYTE_INACT_MONOV_INFLUENZA_A_INDONESIA_05_2005_H5N1_AGE_18_49YO_1DY_UP	212	0.904306	1.19315	0.027972	0.229145	0.194827	1568	tags=36%, list=5%, signal=34%	NAMPT/IFIT2/IFIT3/ACSL1/IFITM3/RNF213/RSAD2/ISG15/FFAR2/IFIT1/GBP2/XAF1/AQP9/PARP14/BCL2A1/DYSF/PARP9/TNFSF10/APOBEC3A/IRF1/GBP5/LIMK2/GBP1/STAT1/OAS3/KCNJ15/APOL6/SAMD9/EPSTI1/IFI44L/SAMD9L/OAS2/TYMP/PSMB9/HSPA6/TAP1/IFITM1/TRANK1/IFI44/IRF7/ISG20/HERC5/DTX3L/FPR2/OASL/XRN1/APOL2/SECTM1/ADM/JAK3/UBE2L6/SCO2/LMNB1/SOCS3/DDX60/TNFAIP6/PFKFB3/ZBP1/STAT2/SERPING1/IFIT5/GBP4/PSTPIP2/NLRC5/TAP2/CMPK2/…
GSE1432_CTRL_VS_IFNG_24H_MICROGLIA_DN	GSE1432_CTRL_VS_IFNG_24H_MICROGLIA_DN	189	0.90169	1.19314	0.0401495	0.229145	0.194827	1788	tags=49%, list=6%, signal=46%	HLA-E/SELL/IFIT3/IFITM3/MCL1/RSAD2/ISG15/LYN/ADAR/PLEK/GBP2/MX1/TNFSF10/TMSB10/IRF1/BAZ1A/TNFAIP2/LIMK2/MX2/HLA-F/GBP1/STAT1/OAS3/APOL6/TRIM22/SP110/RALB/LY6E/PSMB9/TAP1/IFITM1/IFI44/IRF7/CST7/ISG20/PSME1/HERC5/N4BP1/IFIH1/MOB1A/NMI/FGL2/MYD88/APOL2/SECTM1/GLRX/PAK1/LPIN2/MVP/CYLD/SNX10/UBE2L6/SCO2/PDE4B/PSMB8/LMNB1/DDX60/TRAFD1/GIMAP4/RBCK1/RNF19B/SERPING1/IFIT5/ATG3/PSTPIP2/TOP1/JAK2/FAS/BTN3A3…
GSE3982_NEUTROPHIL_VS_CENT_MEMORY_CD4_TCELL_UP	GSE3982_NEUTROPHIL_VS_CENT_MEMORY_CD4_TCELL_UP	190	0.902178	1.1931	0.024975	0.229145	0.194827	2296	tags=73%, list=8%, signal=67%	HLA-C/HLA-A/CFLAR/FTL/IFIT1/KLF6/ITGB2/PTEN/STK17B/S100A12/PLXNC1/SLC2A3/OSBPL8/DYSF/BCL6/APLP2/LRRFIP1/DENND3/TNFAIP2/LIMK2/GBP1/CREB5/SEC14L1/PTPRE/S100A11/SAMD9/COTL1/SH3GLB1/DAZAP2/ADAM8/CLEC4E/BAZ2B/ANPEP/DOCK5/NCOA1/PGD/CYTH4/ALDOA/RAB7A/ZCCHC2/WDR26/HBB/DENND5A/LAT2/RHOG/CDKN2D/SLC6A6/MMP9/GNB2/ATP6V1B2/CD63/PADI4/IFNGR1/SLPI/IFIH1/ZYX/NMI/CYBB/ZNF106/SIRPA/ARPC3/SOS2/FGL2/APMAP/SECTM1/KIF…
GSE40274_CTRL_VS_FOXP3_TRANSDUCED_ACTIVATED_CD4_TCELL_DN	GSE40274_CTRL_VS_FOXP3_TRANSDUCED_ACTIVATED_CD4_TCELL_DN	190	0.902133	1.19304	0.024975	0.229145	0.194827	1491	tags=30%, list=5%, signal=29%	MALAT1/HLA-B/HLA-E/ITM2B/SLC25A37/PSAP/NCF1/EVI2B/PARP14/VIM/TMEM154/CHD2/KMT2E/SAMD9L/RASSF5/RHOA/SELPLG/TET2/BACH1/TRIM25/DDX58/CYP4F3/CKAP4/PLBD1/RILPL2/ABCA1/TMEM140/ADM/RNF13/EVI2A/MAP3K1/IRAK3/KDM7A/MYLIP/KLF2/HSD17B11/GIMAP4/ST8SIA4/ADD1/SERINC3/FUS/DOCK11/RPL13/IFNGR2/USP3/FOXO3/GPCPD1/ATF7IP/PSTPIP1/MYCBP2/LPCAT2/JARID2/PISD/GNS/KLF7/ATXN1/SNN
GSE3039_CD4_TCELL_VS_ALPHABETA_CD8_TCELL_UP	GSE3039_CD4_TCELL_VS_ALPHABETA_CD8_TCELL_UP	185	0.901208	1.19298	0.0371308	0.229145	0.194827	1785	tags=32%, list=6%, signal=30%	B2M/HLA-C/CSF3R/PTPRC/DUSP1/MXD1/OAZ1/IFIT1/NCF1/SLC2A3/ARHGAP9/NCF4/IRF1/SSH2/PYGL/R3HDM4/SP110/SERPINB1/MEFV/SYNE1/ANKRD12/PROK2/PTGS2/KDM6B/LBR/TNFSF13B/HSPA1A/PHF20L1/MMP9/TRIB1/MMP8/MYL12B/SLPI/CYBB/MTMR3/FCN1/MCTP2/ANKRD13D/UBE2L6/LMNB1/ANXA1/S1PR4/SERPING1/PRDX5/MAP3K5/LTA4H/MS4A6A/TFEB/UBE2H/HK3/GRINA/CYFIP2/OLFM4/VCL/OSM/FOSB/HP/MCTP1/SUN2
GSE42021_CD24INT_VS_CD24LOW_TREG_THYMUS_DN	GSE42021_CD24INT_VS_CD24LOW_TREG_THYMUS_DN	181	0.901527	1.19297	0.0329047	0.229145	0.194827	1542	tags=31%, list=5%, signal=29%	IFITM2/IFIT2/IFIT3/RGS2/IFITM3/CFLAR/RSAD2/ISG15/IFIT1/NFKBIA/ADAR/XAF1/MX1/IFI16/SP100/TNFSF10/MX2/HLA-F/OAS3/SAMD9/IFI44L/TRIM22/SP110/LY6E/OAS2/IFITM1/LAT2/DDX58/TRANK1/OAS1/IFI44/PLSCR1/IRF7/ISG20/MMP8/TRIM38/HERC5/CHD4/IFIH1/OASL/MYD88/IFI6/DDX60/KMT2D/STAT2/SERPING1/IFIT5/FAS/PRKD2/TRIM21/NKTR/CHMP5/SH2D3C/PML/PHF11/PARP12
GSE13411_NAIVE_VS_SWITCHED_MEMORY_BCELL_UP	GSE13411_NAIVE_VS_SWITCHED_MEMORY_BCELL_UP	181	0.901512	1.19295	0.0329047	0.229145	0.194827	796	tags=2%, list=3%, signal=2%	B2M/SLC6A6/DIAPH1/HIPK3
GSE19401_NAIVE_VS_IMMUNIZED_MOUSE_PLN_FOLLICULAR_DC_UP	GSE19401_NAIVE_VS_IMMUNIZED_MOUSE_PLN_FOLLICULAR_DC_UP	194	0.902527	1.19292	0.025974	0.229145	0.194827	1534	tags=28%, list=5%, signal=27%	S100A9/S100A8/IFIT3/DUSP1/G0S2/MX1/S100A12/TSC22D3/SLC2A3/SP100/JUNB/LIMK2/MX2/S100A4/RAB31/PPP1R15A/YWHAZ/SP110/FLOT1/ANPEP/ZFP36/LCP2/BTG2/TRIM25/ZC3HAV1/CDC42/IFI44/CKAP4/HSPA1A/IVNS1ABP/CSNK1D/OASL/SLC16A3/RBMS1/CLIC1/MACF1/RNF19B/UPP1/FUS/CLK1/MAP2K3/MAPKAPK2/SAFB/BCL3/EZR/SRSF3/RPLP0/GDI2/NFKB1/TNFSF14/SRSF2/TXNRD1/ARID5A/PIM1
GSE2585_CTEC_VS_MTEC_THYMUS_DN	GSE2585_CTEC_VS_MTEC_THYMUS_DN	189	0.900666	1.19179	0.0401495	0.229145	0.194827	1478	tags=16%, list=5%, signal=15%	S100A8/SRGN/SOD2/FPR1/AQP9/HCLS1/UBE2R2/PTPN6/IL1RN/CST7/IFIH1/PILRA/EIF4E3/RAB27A/DMXL2/GLRX/CD14/DGAT2/TNFAIP6/PFKFB3/SP3/RNF19B/JMJD6/TMBIM4/MAPKAPK2/GK/JARID2/STX11/PIK3CG/SRSF11
GSE34156_TLR1_TLR2_LIGAND_VS_NOD2_AND_TLR1_TLR2_LIGAND_24H_TREATED_MONOCYTE_UP	GSE34156_TLR1_TLR2_LIGAND_VS_NOD2_AND_TLR1_TLR2_LIGAND_24H_TREATED_MONOCYTE_UP	183	0.900198	1.19174	0.0304897	0.229145	0.194827	2160	tags=51%, list=7%, signal=48%	SAT1/NCF2/SLC25A37/ACTB/FTL/PSAP/TYROBP/GLUL/FCGR2A/LYN/TLN1/SLC11A1/CSF2RB/NCF4/TLR4/NADK/ACTR2/RAB31/MARCKS/PTPRE/TALDO1/NCOA4/GRN/CLEC4E/NABP1/FLOT1/ANPEP/MEFV/TLR2/CTSD/RAB7A/LAT2/HCK/VCAN/ASAH1/PTAFR/BRI3/ATP6V1B2/IFNGR1/IL13RA1/PILRA/FPR2/CYBB/SIRPA/WDFY3/RAC1/RNF130/RGS19/FCGRT/LILRB2/CCR1/DMXL2/CD14/IGSF6/DOK3/CLIC1/FERMT3/LILRB3/OS9/RBM47/CHST15/SULF2/PLEKHO2/DAPP1/SYK/CD93/TMCC3/PSTPIP2…
GSE36826_NORMAL_VS_STAPH_AUREUS_INF_SKIN_UP	GSE36826_NORMAL_VS_STAPH_AUREUS_INF_SKIN_UP	185	0.900176	1.19162	0.0371308	0.229145	0.194827	1600	tags=35%, list=5%, signal=33%	S100A9/NAMPT/FOS/FPR1/SORL1/SLC25A37/AQP9/BTG1/CD53/DDX17/APOBR/HCLS1/CORO1A/KCNJ15/MAP4K4/PGD/TYMP/RPS11/BACH1/RHOG/CASP1/HNRNPA2B1/LBR/TREM1/CST7/SPEN/ISG20/PTP4A2/HNRNPK/IDS/IFNGR1/MOB1A/S100P/DIAPH1/FCN1/TCIRG1/CYTIP/RPL8/ABHD2/GAPDH/PFN1/GMIP/BID/USP3/PACSIN2/FLNA/IL18R1/PPP1CB/TMEM43/LTA4H/TFE3/MTF1/HCP5/JUND/C15orf39/PDLIM7/DGKD/FRY/SRSF2/TXNRD1/PITPNA/DUSP6/HNRNPM/TCF20
GSE27786_LSK_VS_CD4_TCELL_DN	GSE27786_LSK_VS_CD4_TCELL_DN	183	0.899926	1.19138	0.0304897	0.229145	0.194827	1477	tags=27%, list=5%, signal=26%	MALAT1/B2M/VASP/ACTG1/PREX1/LIMK2/JAK1/ROCK1/SETX/LY6E/LSP1/TAP1/WDR26/DDX58/MYO9B/TPR/SP1/PHF20L1/RAF1/RICTOR/RAP1A/FGL2/GLRX/ZNF292/CHMP2A/ANKRD11/NR3C1/PPP2R5A/KLF3/ACAP1/CHD7/IKZF1/SPATA13/ZBP1/ENO1/AGTPBP1/KIDINS220/NBR1/NLRC5/PPP4R2/ABI1/CLK3/MIA3/MPP1/CTDSP1/DNTTIP1/PPIG/PCMTD1/GRINA/AGFG1
GSE2128_CTRL_VS_MIMETOPE_NEGATIVE_SELECTION_DP_THYMOCYTE_C57BL6_UP	GSE2128_CTRL_VS_MIMETOPE_NEGATIVE_SELECTION_DP_THYMOCYTE_C57BL6_UP	172	0.89928	1.19071	0.0247823	0.229145	0.194827	1715	tags=20%, list=6%, signal=19%	S100A8/LITAF/BASP1/SMAP2/ITGB2/IFI16/RASSF2/TSC22D3/JUNB/IRS2/RNF24/BTG2/CASP1/NBEAL2/GADD45B/ATP6V1B2/PXN/STEAP4/CYBB/ADM/GLRX/PKM/LILRA2/CTSB/GPCPD1/ADIPOR1/C15orf39/CTDSP1/NFKB1/CSF2RA/FOXN3/PIM3/SUPT6H/USF2
QI_PBMC_ZOSTAVAX_AGE_50_75YO_CORRELATED_WITH_CONTRACTION_OF_VZV_SPECIFIC_T_CELLS_PEAK_TO_28DY_AT_1DYPOSITIVE	QI_PBMC_ZOSTAVAX_AGE_50_75YO_CORRELATED_WITH_CONTRACTION_OF_VZV_SPECIFIC_T_CELLS_PEAK_TO_28DY_AT_1DYPOSITIVE	275	0.904029	1.19066	0.0395458	0.229145	0.194827	2111	tags=64%, list=7%, signal=60%	HLA-B/FCGR3B/SELL/LCP1/CXCR2/SOD2/FOS/PSAP/UBC/MYH9/SMAP2/CAP1/ITGB2/ADAR/LRRK2/ARPC5/TSC22D3/RNF149/ARHGDIB/LRP10/TNFRSF1B/MMP25/SERPINA1/GNAI2/TLR4/ARHGAP30/HMGB2/STAT3/SLA/CYBA/MARCKS/SEC14L1/TALDO1/CREBBP/NCOA4/GRN/SH3GLB1/JAK1/FGR/WAC/RNASET2/ALOX5/YWHAB/ARHGAP25/NABP1/B4GALT5/NCOA1/ACAP2/PRKCB/RAC2/PTBP3/RAB11FIP1/SCAF11/DENND5A/ZC3HAV1/CDC42/RHOG/HNRNPA2B1/TAGLN2/PLSCR1/HSPA1A/FNDC3B/SLC6A…
GSE19941_UNSTIM_VS_LPS_AND_IL10_STIM_IL10_KO_MACROPHAGE_UP	GSE19941_UNSTIM_VS_LPS_AND_IL10_STIM_IL10_KO_MACROPHAGE_UP	187	0.899339	1.19045	0.0431683	0.229145	0.194827	1503	tags=17%, list=5%, signal=16%	MALAT1/SMAP2/KLF6/IRF1/JUNB/SSH2/SP110/NCOA1/ZC3HAV1/YPEL5/SKAP2/IL1R2/MCTP2/FOSL2/TNFRSF1A/IL18RAP/MOB3A/FERMT3/TAX1BP1/UPP1/TLR8/RIT1/JUN/ZNF394/NFAT5/SNX20/GABARAPL1/NAPA/LTB4R/STX7/CHMP1B
GSE6269_FLU_VS_E_COLI_INF_PBMC_UP	GSE6269_FLU_VS_E_COLI_INF_PBMC_UP	154	0.897901	1.19012	0.024975	0.229145	0.194827	2158	tags=53%, list=7%, signal=49%	HLA-B/IFITM2/HLA-A/IFITM3/ACTB/RSAD2/ISG15/FFAR2/ADAR/XAF1/MX1/IFI16/TLN1/GNAI2/WIPF1/LRRFIP1/MX2/OAS3/IFI44L/TMBIM6/OAS2/BRD2/IFITM1/MYO9B/EIF2AK2/OAS1/IFI44/IRF7/NBEAL2/MMP9/TRIM38/IDS/N4BP1/WAS/ZYX/OASL/BPTF/PTK2B/USP10/IFI6/PRR13/PKM/LMNB1/ACIN1/DDX60/CCND3/GMIP/MARK2/ZBP1/TYK2/DNM2/CD74/ACTN4/TRIM21/TGFB1/MTDH/PPIG/PIAS1/NCOA6/PARP12/NUCB1/LIMD2/GOLGA2/SUPT6H/SMG7/NRBP1/SPATS2L/UBA1/EIF4G1/G…
GSE17974_IL4_AND_ANTI_IL12_VS_UNTREATED_24H_ACT_CD4_TCELL_DN	GSE17974_IL4_AND_ANTI_IL12_VS_UNTREATED_24H_ACT_CD4_TCELL_DN	165	0.898415	1.19001	0.043772	0.229145	0.194827	908	tags=21%, list=3%, signal=21%	IFIT2/IFIT3/ISG15/IFIT1/XAF1/MX1/SP100/LYST/TNFSF10/GBP5/MX2/TMEM154/EPSTI1/IFI44L/SAMD9L/OAS2/TYMP/STX3/OAS1/IFI44/PLSCR1/TNFSF13B/ISG20/TRIM38/HERC5/FCER1G/IFIH1/OASL/TMEM140/IFI6/PDE4B/HSH2D/IQGAP2/GIMAP4/ANXA3
GSE42088_2H_VS_24H_LEISHMANIA_INF_DC_UP	GSE42088_2H_VS_24H_LEISHMANIA_INF_DC_UP	187	0.898767	1.18969	0.0431683	0.229145	0.194827	1656	tags=49%, list=6%, signal=47%	IFITM2/MNDA/CSF3R/RGS2/IFITM3/FOS/ITM2B/LAPTM5/CTSS/ITGB2/C5AR1/RASSF2/EVI2B/TSC22D3/ARHGDIB/ICAM3/ARRB2/TKT/LRRFIP1/APOBEC3A/HMGB2/S100A4/COTL1/LYZ/ITGAM/CELF2/RNASET2/ALOX5/LY6E/SELPLG/CYTH4/CTSD/ZFP36/ZFP36L1/LSP1/CRISPLD2/RAB11FIP1/LST1/CNN2/RPS9/LBR/ASAH1/YPEL5/PXN/IFNGR1/TSPO/PLBD1/TMX4/NLRP1/MTMR3/MYD88/PTK2B/RNF130/FCGRT/SECTM1/FCN1/EVI2A/THEMIS2/CD14/BST1/CNPY3/PPT1/RPL31/MKNK2/TIMP2/KLF…
GSE3039_NKT_CELL_VS_ALPHAALPHA_CD8_TCELL_DN	GSE3039_NKT_CELL_VS_ALPHAALPHA_CD8_TCELL_DN	192	0.899314	1.18923	0.024975	0.229145	0.194827	1180	tags=14%, list=4%, signal=14%	HLA-B/HLA-E/HLA-C/PTPRC/GBP2/EFHD2/IRF1/SEMA4D/STAT1/EPSTI1/LY6E/TAP1/HCK/CST7/PTP4A2/PADI2/SERF2/DOCK2/IL2RG/GIMAP4/ZBP1/BID/TMEM71/STAT2/FOXP1/NLRC5/TAP2
GSE21927_SPLEEN_C57BL6_VS_4T1_TUMOR_BALBC_MONOCYTES_DN	GSE21927_SPLEEN_C57BL6_VS_4T1_TUMOR_BALBC_MONOCYTES_DN	191	0.899128	1.189	0.024975	0.229145	0.194827	2150	tags=56%, list=7%, signal=52%	HLA-E/IFITM2/SAT1/IFIT2/IFIT3/SMCHD1/IFITM3/MCL1/UBC/RSAD2/ISG15/IFIT1/ADAR/XAF1/MX1/IFI16/SP100/USP15/TMSB10/UBE2D3/MX2/MYL12A/GBP1/OAS3/APOL6/SAMD9/IFI44L/TRIM22/ECE1/KPNB1/SP110/LY6E/ELF1/OAS2/ZCCHC2/IFITM1/DDX58/TRANK1/EIF2AK2/OAS1/IFI44/PLSCR1/IRF7/ISG20/PSME1/HERC5/N4BP1/IFIH1/NMI/OASL/MYD88/TMEM140/MKRN1/IFI6/LPIN2/HLA-G/UBE2L6/PSMB8/DDX60/DNAJA1/TRAFD1/RBCK1/ZBP1/CD164/STAT2/ATF4/C6orf62/…
GSE13485_PRE_VS_POST_YF17D_VACCINATION_PBMC_DN	GSE13485_PRE_VS_POST_YF17D_VACCINATION_PBMC_DN	192	0.89899	1.1888	0.024975	0.229145	0.194827	1182	tags=33%, list=4%, signal=32%	IFITM2/FCGR3B/IFIT2/IFIT3/IFITM3/RSAD2/ISG15/IFIT1/ADAR/MEGF9/XAF1/MX1/IFI16/MSRB1/PLXNC1/PARP14/PARP9/DDX60L/APOBEC3A/MX2/TMEM154/MARCKS/GBP1/STAT1/OAS3/SAMD9/EPSTI1/PIK3AP1/IFI44L/SAMD9L/TRIM22/SP110/RALB/LY6E/OAS2/TAP1/IFITM1/DDX58/EIF2AK2/OAS1/IFI44/TNFSF13B/IRF7/HERC5/IFIH1/DTX3L/OASL/FGL2/IFNAR1/MYD88/SAMHD1/CPPED1/IFI6/UBE2L6/SCO2/PSMB8/DDX60/ZBP1/STAT2/SERPING1/TLR8/HSDL2/BTN3A3/CMPK2
GSE13306_RA_VS_UNTREATED_TCONV_DN	GSE13306_RA_VS_UNTREATED_TCONV_DN	179	0.898032	1.18868	0.0431683	0.229145	0.194827	1120	tags=11%, list=4%, signal=11%	B2M/IFITM2/IFITM3/FPR1/LITAF/MYO1F/MME/OAS3/KCNJ15/PAG1/EHD1/FTH1/EIF4E3/CHMP2A/RALGAPA2/ADD3/ENTPD1/SERPING1/P2RY13/IL18R1
GSE10325_LUPUS_BCELL_VS_LUPUS_MYELOID_DN	GSE10325_LUPUS_BCELL_VS_LUPUS_MYELOID_DN	197	0.899342	1.18863	0.025974	0.229145	0.194827	1887	tags=55%, list=6%, signal=52%	SAT1/CSF3R/NCF2/ACTB/FTL/PSAP/TYROBP/GLUL/FCGR2A/CAP1/MYO1F/SDCBP/C5AR1/S100A6/MSRB1/TNFRSF1B/EFHD2/ARRB2/SLC11A1/APLP2/SERPINA1/APOBEC3A/APOBR/TNFAIP2/S100A4/RAB31/PTPRE/TALDO1/S100A11/NCOA4/ITGAM/ARHGAP26/ANPEP/CEBPB/TLR2/CTSD/HSPA6/CRISPLD2/LST1/RHOG/CLEC7A/VCAN/IL1RN/ATP6V1B2/FCER1G/IFNGR1/TSPO/QPCT/RTN4/PILRA/SIRPA/WDFY3/FGL2/RAC1/RNF130/FCGRT/LILRB2/SECTM1/CPD/NAIP/DMXL2/IGSF6/TNFRSF1A/PLAU…
GSE1740_MCSF_VS_MCSF_AND_IFNG_DAY2_DERIVED_MACROPHAGE_UP	GSE1740_MCSF_VS_MCSF_AND_IFNG_DAY2_DERIVED_MACROPHAGE_UP	172	0.897636	1.18853	0.0253831	0.229145	0.194827	1384	tags=19%, list=5%, signal=18%	B2M/RSAD2/GBP2/RNF149/PARP14/MMP25/IRF1/GBP5/GBP1/STAT1/APOL6/RNF24/PSMB9/TAP1/ZNFX1/BTN3A1/SLPI/SECTM1/BTN3A2/UBE2L6/SCO2/PSMB8/SIPA1L1/TRAFD1/STAT2/GBP4/NLRC5/TRIM21/TAP2/CALCOCO2/TRIM69/APOL1
GSE17721_POLYIC_VS_GARDIQUIMOD_1H_BMDC_UP	GSE17721_POLYIC_VS_GARDIQUIMOD_1H_BMDC_UP	188	0.897674	1.18827	0.043772	0.229145	0.194827	1075	tags=14%, list=4%, signal=14%	MALAT1/S100A8/RGS2/ARRB2/YPEL3/OAS3/DAZAP2/ECE1/SERPINB1/NOTCH2/RPS11/ANXA11/TRIM25/CNN2/ABTB1/MBP/ZYX/KDM5A/EIF5/KIF1B/THRAP3/ATXN7/MICAL1/ZNF394/SH3BP2/PSTPIP2/CAMKK2
GSE360_DC_VS_MAC_T_GONDII_DN	GSE360_DC_VS_MAC_T_GONDII_DN	193	0.898716	1.18827	0.024975	0.229145	0.194827	2171	tags=28%, list=7%, signal=27%	S100A8/HLA-E/FOS/SORL1/GLUL/VNN2/TSC22D3/BCL2A1/SLC11A1/TKT/S100A4/MBOAT7/ALOX5/ARHGAP26/CEBPD/FAM8A1/VCAN/CKAP4/CIR1/IDS/FCN1/CD14/CD300A/TECPR2/LILRA2/HSPA5/TIMP2/CDA/RXRA/BNIP3L/LTA4H/TPP1/TRIM33/NDRG1/FCGR1A/ZDHHC17/CALM3/CTBP2/C3AR1/DUSP6/TLR5/USF2/COX6B1/HDAC5/FOLR3/ZMIZ1/ABCG1/IGHA1/HERPUD1/CNOT8/FCAR/SLC19A1/TPM4/FOXO4/TGFA
GSE34156_NOD2_LIGAND_VS_TLR1_TLR2_LIGAND_6H_TREATED_MONOCYTE_DN	GSE34156_NOD2_LIGAND_VS_TLR1_TLR2_LIGAND_6H_TREATED_MONOCYTE_DN	179	0.897414	1.18786	0.043772	0.229145	0.194827	1545	tags=41%, list=5%, signal=39%	SAT1/ACSL1/NCF2/SLC25A37/ACTB/FTL/TYROBP/GLUL/FCGR2A/LYN/TLN1/CSF2RB/NCF4/NADK/RAB31/MBOAT7/MARCKS/NCOA4/GRN/FLOT1/ANPEP/PGD/TLR2/CTSD/RAB7A/HCK/VCAN/ASAH1/PTAFR/PTPN12/BRI3/ATP6V1B2/IL13RA1/PILRA/FPR2/ABCA1/CYBB/SIRPA/RNF130/LILRB2/CCR1/DMXL2/CD14/IGSF6/SLC43A2/DOK3/CLIC1/FERMT3/LILRB3/OS9/RBM47/CHST15/SULF2/RIN3/PLEKHO2/DAPP1/CD93/TMCC3/PSTPIP2/KIF13A/LILRA6/TFE3/KCNJ2/EWSR1/GK/EMILIN2/MPP1/GNS…
GSE18791_CTRL_VS_NEWCASTLE_VIRUS_DC_4H_DN	GSE18791_CTRL_VS_NEWCASTLE_VIRUS_DC_4H_DN	171	0.896824	1.18765	0.0292882	0.229145	0.194827	1520	tags=37%, list=5%, signal=36%	NAMPT/IFIT2/IFIT3/RNF213/RSAD2/ISG15/IFIT1/ADAR/XAF1/MX1/PARP14/PARP9/TNFSF10/DDX60L/APOBEC3A/IRF1/MX2/CREB5/OAS3/SAMD9/NINJ1/EPSTI1/IFI44L/SAMD9L/PELI1/B4GALT5/OAS2/TRIM25/TAP1/IFITM1/RAB11FIP1/DDX58/ZNFX1/IFI44/KDM6B/PLSCR1/IRF7/ISG20/GADD45B/HERC5/IFIH1/RICTOR/DTX3L/OASL/ADM/IFI6/MYADM/HELZ2/DDX60/NT5C3A/ARHGAP27/ZBP1/STAT2/CLK1/IFIT5/NLRC5/TRIM21/CMPK2/PATL1/CSRNP1/APOL1/C1GALT1/PML/PHF11
GSE3982_NEUTROPHIL_VS_EFF_MEMORY_CD4_TCELL_UP	GSE3982_NEUTROPHIL_VS_EFF_MEMORY_CD4_TCELL_UP	190	0.89804	1.18763	0.024975	0.229145	0.194827	2119	tags=67%, list=7%, signal=62%	HLA-A/NEAT1/MCL1/FTL/MXD1/CAP1/ISG15/XPO6/SDCBP/OSBPL8/DYSF/ICAM3/BCL6/LRRFIP1/APOBEC3A/IRF1/APOBR/DENND3/TNFRSF10C/BAZ1A/JUNB/LIMK2/MARCKS/GBP1/PTPRE/ITGAX/SAMD9/COTL1/PPP1R15A/TLE3/PELI1/RALB/ALOX5/NCOA1/CYTH4/PHC2/ZFP36L1/RAB7A/ZCCHC2/DENND5A/MYO9B/LST1/ZDHHC18/PLSCR1/SLC6A6/PAK2/TRIM38/RAF1/SRSF5/PADI4/IFNGR1/UBE2J1/ZYX/SIRPA/SECTM1/FOSL2/EVI2A/CHD1/TNFRSF1A/TCIRG1/VNN3/TECPR2/CYTIP/MAPK1/OST…
GSE2706_R848_VS_R848_AND_LPS_2H_STIM_DC_DN	GSE2706_R848_VS_R848_AND_LPS_2H_STIM_DC_DN	173	0.896904	1.18746	0.0443757	0.229145	0.194827	1369	tags=24%, list=5%, signal=23%	NAMPT/IFIT2/IFIT3/SOD2/MCL1/RSAD2/ISG15/IFIT1/KLF6/GBP2/RNF149/BCL2A1/GBP5/GBP1/PPP1R15A/PIK3AP1/PELI1/MAP4K4/TAP1/TNFAIP3/IFITM1/DDX58/ZC3HAV1/PTGS2/ZNFX1/IFI44/ISG20/HERC5/IFIH1/OASL/VCPIP1/SOCS3/DDX60/TNFAIP6/STAT2/IFIT5/ARRDC3/RBBP6/MIA3/CSRNP1/SMARCA5
MATSUMIYA_PBMC_MODIFIED_VACCINIA_ANKARA_VACCINE_AGE_18_55YO_VACCINATED_VS_CONTROL_TREATED_IN_VITRO_WITH_MVA85A_6HR_UP	MATSUMIYA_PBMC_MODIFIED_VACCINIA_ANKARA_VACCINE_AGE_18_55YO_VACCINATED_VS_CONTROL_TREATED_IN_VITRO_WITH_MVA85A_6HR_UP	82	0.891326	1.1874	0.035964	0.229145	0.194827	821	tags=21%, list=3%, signal=20%	SOD2/NCF2/FTL/LYN/PLEK/AQP9/STAT3/ITGAX/FGR/ANPEP/IL1RN/CD63/FCGRT/ADM/CD14/PLAUR/RBM47
GSE25123_IL4_VS_IL4_AND_ROSIGLITAZONE_STIM_PPARG_KO_MACROPHAGE_DAY10_DN	GSE25123_IL4_VS_IL4_AND_ROSIGLITAZONE_STIM_PPARG_KO_MACROPHAGE_DAY10_DN	179	0.897013	1.18733	0.043772	0.229145	0.194827	1029	tags=27%, list=4%, signal=26%	SELL/PTPRC/FOS/NCF2/SLC25A37/FCGR2A/OAZ1/EVI2B/VASP/OSBPL8/CD53/SHISA5/VMP1/TMEM154/SEMA4D/PTPRE/LYZ/PIK3AP1/NUMB/LY6E/TLR2/LCP2/RAC2/TRIM25/PTGS2/TREM1/IL1RN/FNDC3B/CD63/SLC44A2/FCER1G/TAB2/PPP1R3B/TUBA4A/EVI2A/CSGALNACT2/DGAT2/CYTIP/ACAP1/PGK1/KLF2/ETS2/PFKFB3/AFF1/ENTPD1/LDHA/MAP2K3/AIF1
GSE2706_LPS_VS_R848_AND_LPS_2H_STIM_DC_DN	GSE2706_LPS_VS_R848_AND_LPS_2H_STIM_DC_DN	142	0.895189	1.18699	0.030969	0.229145	0.194827	432	tags=4%, list=1%, signal=4%	RGS2/PLXNC1/BCL2A1/MGAM/NABP1/TAGAP
GSE21927_BALBC_VS_C57BL6_MONOCYTE_TUMOR_DN	GSE21927_BALBC_VS_C57BL6_MONOCYTE_TUMOR_DN	166	0.896143	1.18691	0.0425645	0.229145	0.194827	523	tags=6%, list=2%, signal=6%	S100A9/GBP2/IFI16/ACTR2/PPP1R12A/CR1/ARID4B/TRANK1/HSP90AA1/HNRNPU
GSE13547_WT_VS_ZFX_KO_BCELL_DN	GSE13547_WT_VS_ZFX_KO_BCELL_DN	167	0.896239	1.18683	0.0371308	0.229145	0.194827	1341	tags=17%, list=5%, signal=17%	S100A9/IFITM3/IFI16/EFHD2/ACTG1/VIM/ITGAX/NFIL3/IFITM1/CALM1/CASP1/LAMP2/GADD45B/CD44/RILPL2/PRR13/GLRX/SNX10/MYADM/CLIC1/ANXA1/PGK1/LDHA/AIF1/TACC3/GYG1/ATF6/HMGN2/GABARAPL1
GSE360_DC_VS_MAC_L_MAJOR_DN	GSE360_DC_VS_MAC_L_MAJOR_DN	187	0.896537	1.18674	0.0443757	0.229145	0.194827	1120	tags=10%, list=4%, signal=10%	S100A9/FOS/FCGR3A/TSC22D3/CREBBP/BAZ2B/CAMP/LCP2/RPS11/ALDOA/PLSCR1/WAS/CNPY3/KIF1B/MKNK2/PLEKHO2/OAZ2/FAS/IL18R1
GSE5099_DAY3_VS_DAY7_MCSF_TREATED_MACROPHAGE_DN	GSE5099_DAY3_VS_DAY7_MCSF_TREATED_MACROPHAGE_DN	158	0.895168	1.18638	0.024975	0.229145	0.194827	936	tags=9%, list=3%, signal=9%	MALAT1/SAT1/NIN/DAZAP2/HNRNPA2B1/HNRNPC/SON/UBE2J1/CALM2/ARID1A/HNRNPH3/SP3/ERGIC1/GNA13/TLE4
GSE9960_GRAM_NEG_VS_GRAM_NEG_AND_POS_SEPSIS_PBMC_UP	GSE9960_GRAM_NEG_VS_GRAM_NEG_AND_POS_SEPSIS_PBMC_UP	168	0.895748	1.18583	0.0365271	0.229145	0.194827	1420	tags=18%, list=5%, signal=18%	IFITM2/IFIT2/IFIT3/IFITM3/BASP1/IFIT1/XAF1/MX1/BTG1/PARP14/STAT1/IFI44L/SAMD9L/ECE1/SP110/OAS2/IL4R/IFITM1/IFI44/ISG20/TXN/JAK3/HELZ2/NUB1/TNFAIP6/STAT2/NLRC5/MBD2/OTUD5/NAPA/SP140
GSE360_CTRL_VS_B_MALAYI_LOW_DOSE_MAC_UP	GSE360_CTRL_VS_B_MALAYI_LOW_DOSE_MAC_UP	190	0.896388	1.18544	0.025974	0.229145	0.194827	1489	tags=19%, list=5%, signal=18%	S100A9/HLA-E/SRGN/MYO1F/SP100/MX2/LY6E/PGD/BTG2/ZDHHC18/BTN3A1/CAPZA1/ASAH1/IFNAR1/SECTM1/PAK1/PCF11/TCIRG1/IRAK3/ACIN1/RBCK1/RPL18/ST20/CLK1/IL16/CSK/PRKD2/B4GALT1/HMGN2/HMGB1/PISD/PDLIM7/SP140/LAMP1/DAPK2/MPHOSPH8
GSE17721_POLYIC_VS_GARDIQUIMOD_16H_BMDC_UP	GSE17721_POLYIC_VS_GARDIQUIMOD_16H_BMDC_UP	188	0.89535	1.1852	0.043772	0.229145	0.194827	1850	tags=28%, list=6%, signal=26%	MALAT1/SRGN/SAT1/DUSP1/MSRB1/BOD1L1/JMJD1C/CSF2RB/JUNB/TMBIM6/STAT6/BAZ2B/HIF1A/NCOA1/ANXA11/LAT2/CLEC7A/PLSCR1/TAF7/CMTM6/CCR1/MVP/ZFP36L2/UTRN/CEP350/PFKFB3/RNF19B/IRF2/TAX1BP1/RGS14/TMCC3/RBM25/MBD2/BBX/JARID2/SBF2/PISD/NCOA3/MORC3/STOM/ANKRD44/PIAS1/TMUB2/PLEKHA2/ITCH/NRBP1/GHITM/RRBP1/CST3/SUN2/KAT2B/PCYT1A
GSE23308_CTRL_VS_CORTICOSTERONE_TREATED_MACROPHAGE_MINERALCORTICOID_REC_KO_DN	GSE23308_CTRL_VS_CORTICOSTERONE_TREATED_MACROPHAGE_MINERALCORTICOID_REC_KO_DN	186	0.895279	1.18519	0.0498094	0.229145	0.194827	1182	tags=13%, list=4%, signal=13%	MALAT1/HLA-B/SAT1/GCA/IRF1/HMGB2/SEMA4D/PYGL/STK4/CELF2/ELF1/TRIM25/IVNS1ABP/ITSN2/NBN/CYTH1/PPT1/APAF1/DEK/CLIP1/RCSD1/ARHGAP4/B4GALT1/TRIM21/CMPK2
GSE46242_CTRL_VS_EGR2_DELETED_ANERGIC_TH1_CD4_TCELL_UP	GSE46242_CTRL_VS_EGR2_DELETED_ANERGIC_TH1_CD4_TCELL_UP	176	0.895136	1.18517	0.0250827	0.229145	0.194827	1834	tags=27%, list=6%, signal=25%	S100A9/IFIT2/STK17B/VASP/TLR4/OAS3/STAT6/FKBP5/LY6E/NCOA1/ALDOA/IQSEC1/OAS1/GLIPR2/FCGRT/SVIL/ANKRD13A/MAP3K1/CHMP2A/ATP11B/OS9/GNAQ/NUP214/CD82/SIPA1L2/DOCK11/SERPING1/TMEM127/ARHGEF1/CMPK2/SLCO3A1/OSER1/HPCAL1/TGFB1/ETS1/RALY/RARA/PIP4K2A/CD47/NUCB1/IL7R/VCL/EIF4EBP2/ANXA5/TPRG1L/FOLR3/SNX1
GSE3982_DC_VS_NEUTROPHIL_DN	GSE3982_DC_VS_NEUTROPHIL_DN	183	0.895168	1.18508	0.0347159	0.229145	0.194827	2229	tags=61%, list=8%, signal=56%	MCL1/CFLAR/BASP1/FFAR2/GBP2/ARPC5/XAF1/PTEN/STK17B/SLC2A3/MMP25/LRRFIP1/DENND3/NADK/MX2/PYGL/R3HDM4/JAK1/CELF2/RHOA/RALB/NUMB/SELPLG/B4GALT5/MEFV/FRAT2/STX3/NFIL3/HBB/TNFAIP3/LAT2/CYP4F3/TRANK1/RHOG/CDKN2D/CXCR4/CKAP4/IRF7/SPEN/SRSF5/PADI4/TAB2/FPR2/S100P/NMI/KDM5A/TUBA4A/ADM/MCTP2/LPIN2/VNN3/TECPR2/PDE4B/LMNB1/PPP2R5A/KLF3/SYNE2/BTN2A1/ETS2/ST8SIA4/TNFAIP6/BRD4/PFKFB3/RNF19B/GMIP/ANXA3/S1PR4/DAP…
GSE43955_TH0_VS_TGFB_IL6_TH17_ACT_CD4_TCELL_1H_UP	GSE43955_TH0_VS_TGFB_IL6_TH17_ACT_CD4_TCELL_1H_UP	186	0.895193	1.18508	0.0498094	0.229145	0.194827	1136	tags=21%, list=4%, signal=20%	HLA-E/CSF3R/LITAF/UBC/ADAR/MX1/RNF149/IL17RA/CSF2RB/IRF1/SH3GLB1/PPP1R15A/CEBPD/BACH1/IL4R/NFIL3/HCK/CDKN2D/PLSCR1/IL1RN/EMB/CMTM6/NAGK/ZFAND5/FGL2/MYD88/CCR1/MAP3K1/TNFRSF1A/SOCS3/CEP350/MIDN/RBPJ/XRCC5/NUP50/GBP4/PSTPIP2/JAK2/EEF2
GSE360_DC_VS_MAC_B_MALAYI_HIGH_DOSE_DN	GSE360_DC_VS_MAC_B_MALAYI_HIGH_DOSE_DN	191	0.895984	1.18484	0.025974	0.229145	0.194827	1500	tags=28%, list=5%, signal=27%	S100A8/SAT1/SELL/CXCR2/MYO1F/ISG15/MX1/IFI16/TSC22D3/TNFRSF1B/SLC11A1/SERPINA1/DENND3/TNFAIP2/TALDO1/PPP1R15A/TRIM22/CEBPD/OAS2/TYMP/IFI44/STK10/VCAN/CIR1/MMP9/MYD88/PTK2B/TLR1/RAB27A/IFI6/GLRX/CD14/CD300A/PLAUR/CHMP2A/LILRA2/RPL3/CASC3/LPAR2/ARAP1/MAP2K3/FOXO3/LTA4H/TRIM21/BPI/BTN3A3/CALCOCO2/HPCAL1/TGFB1/DYNLT1/HIVEP2/STX7/CALM3
GSE2405_S_AUREUS_VS_A_PHAGOCYTOPHILUM_NEUTROPHIL_UP	GSE2405_S_AUREUS_VS_A_PHAGOCYTOPHILUM_NEUTROPHIL_UP	182	0.895167	1.18471	0.0467907	0.229145	0.194827	1469	tags=21%, list=5%, signal=20%	HLA-B/IFITM3/FOS/RSAD2/PLEK/XAF1/TNFRSF1B/APLP2/PARP9/CSF2RB/IRF1/MX2/COTL1/STAT6/SERPINB1/TRIM25/DDX58/CNN2/LTB/OASL/SAMHD1/TLR1/ADM/FOSL2/PRR13/HLA-G/HAL/CHST15/KLF2/ANXA3/CD82/GBP4/NLRC5/SEMA4A/BCL3/GRAMD1A/STX7/TIMP1/NFKB1
GSE369_PRE_VS_POST_IL6_INJECTION_SOCS3_KO_LIVER_UP	GSE369_PRE_VS_POST_IL6_INJECTION_SOCS3_KO_LIVER_UP	187	0.894889	1.18456	0.0443757	0.229145	0.194827	1823	tags=39%, list=6%, signal=37%	S100A8/B2M/MCL1/CFLAR/KLF6/ARPC2/AQP9/TSC22D3/BTG1/SLC2A3/BCL2A1/CD53/SERPINA1/UBE2D3/EIF1/PTPRE/RALB/CD55/ELF1/RPS11/BACH1/IFRD1/HSPA1A/RAF1/PAPOLA/CD63/UBE2J1/CD44/SNRK/TXN/DIAPH1/MAP1LC3B/EIF5/CHD1/CYTIP/RPL31/NR3C1/PGK1/SHOC2/RBPJ/ETS2/RPS19/BNIP2/SYF2/NUP50/SERPING1/CLK1/ATF4/LDHA/JUN/GNG5/BNIP3L/RPL23/ATP2B1/RAB1A/EZR/GK/ZNF267/FCGR1A/RPL9/RIOK3/HNRNPH1/PPFIA1/TOX4/RPS21/RPL7/RPS29/RAPGEF2/…
GSE9037_WT_VS_IRAK4_KO_LPS_1H_STIM_BMDM_DN	GSE9037_WT_VS_IRAK4_KO_LPS_1H_STIM_BMDM_DN	181	0.895091	1.18446	0.0365271	0.229145	0.194827	777	tags=7%, list=3%, signal=7%	S100A8/FPR1/RSAD2/PARP14/ADAM8/LY6E/IFI44/SLFN5/RAC1/LAMTOR4/FCGRT/SVIL/PPP2R5A
GSE10325_BCELL_VS_LUPUS_BCELL_DN	GSE10325_BCELL_VS_LUPUS_BCELL_DN	192	0.895674	1.18441	0.025974	0.229145	0.194827	1796	tags=38%, list=6%, signal=36%	HLA-E/SRGN/HLA-A/SAT1/NAMPT/IFIT3/CFLAR/RSAD2/ISG15/IFIT1/ADAR/XAF1/MX1/APOBEC3A/GBP1/STAT1/OAS3/SH3GLB1/IFI44L/OAS2/PSMB9/TAP1/IFITM1/CDC42/EIF2AK2/IFI44/PLSCR1/LAMP2/IRF7/FNDC3B/ISG20/PJA2/PSME1/CLEC2B/HERC5/NMI/OASL/RAB27A/TMEM140/IFI6/CCR1/GLRX/VAPA/THEMIS2/UBE2L6/SCO2/ACSL4/DDX60/RBM47/BID/PRPF40A/MAN1A2/ATG3/TOP1/CTBS/DNAJC3/FAS/ATF7IP/CANX/TMEM30A/DYNLT1/APOL1/TXNRD1/NCOA6/MAN1A1/RAPGEF2/I…
GSE19888_CTRL_VS_TCELL_MEMBRANES_ACT_MAST_CELL_PRETREAT_A3R_INH_DN	GSE19888_CTRL_VS_TCELL_MEMBRANES_ACT_MAST_CELL_PRETREAT_A3R_INH_DN	189	0.894825	1.18406	0.024975	0.229145	0.194827	1257	tags=31%, list=4%, signal=30%	HLA-E/IFIT2/IFITM3/MXD1/RSAD2/IFIT1/ADAR/EVI2B/PARP14/PARP9/SHISA5/IRF1/TNFAIP2/STAT5B/ARHGAP30/SEMA4D/GRN/PIK3AP1/IFI44L/SAMD9L/SP110/B4GALT5/TAPBP/TLR2/OAS2/BTG2/TRIM25/EIF2AK2/OAS1/PTPN6/IRF7/N4BP1/IFIH1/DTX3L/FPR2/SIRPB1/NMI/SLFN5/RAC1/PTK2B/EIF4E3/SAMHD1/APOL2/ITGAL/HLA-G/SNX10/HELZ2/DDX60/HSH2D/IL2RG/IKZF1/PIK3R5/STAT2/NLRC5/TRIM21/CMPK2/TOR1AIP2/BCL3
GSE7509_DC_VS_MONOCYTE_DN	GSE7509_DC_VS_MONOCYTE_DN	190	0.895213	1.18389	0.025974	0.229145	0.194827	1015	tags=25%, list=3%, signal=25%	S100A8/IFIT3/SOD2/ACSL1/FPR1/NFKBIA/GBP2/AQP9/GMFG/TNFRSF1B/SHISA5/TPM3/MX2/SEMA4D/STAT1/IER2/FGR/RNASET2/CLEC4E/RHOA/LY6E/CASP4/ALDOA/PSMB9/TAP1/HCK/ZNFX1/FLOT2/SPI1/RAF1/SLPI/IFIH1/TSPO/FPR2/CYBB/TXN/GLRX/CD14/SNX10/KLF3/KLF2/ETS2/GIMAP4/TSEN34/TSC22D4/ENO1/RGS14/ATF4
GSE19888_ADENOSINE_A3R_INH_PRETREAT_AND_ACT_BY_A3R_VS_TCELL_MEMBRANES_ACT_MAST_CELL_DN	GSE19888_ADENOSINE_A3R_INH_PRETREAT_AND_ACT_BY_A3R_VS_TCELL_MEMBRANES_ACT_MAST_CELL_DN	180	0.89452	1.18378	0.0329047	0.229145	0.194827	1013	tags=7%, list=3%, signal=6%	S100A9/S100A8/TLE3/MMP9/UBE2J1/SH3KBP1/APMAP/TDP2/SH3BGRL3/CASC3/DEDD2/RBM33
GSE5589_LPS_AND_IL10_VS_LPS_AND_IL6_STIM_IL6_KO_MACROPHAGE_45MIN_UP	GSE5589_LPS_AND_IL10_VS_LPS_AND_IL6_STIM_IL6_KO_MACROPHAGE_45MIN_UP	187	0.894196	1.18364	0.0443757	0.229145	0.194827	1994	tags=42%, list=7%, signal=40%	HLA-B/IFITM3/CFLAR/RSAD2/ISG15/LYN/EVI2B/PARP14/PARP9/TNFSF10/SHISA5/OAS3/EPSTI1/PIK3AP1/SAMD9L/RNASET2/ADAM8/OAS2/CASP4/PSMB9/ZCCHC2/TAP1/DDX58/ZC3HAV1/OAS1/ZNFX1/CLEC7A/CASP1/PTPN6/VCAN/LAMP2/ISG20/PLBD1/DTX3L/NMI/FGL2/XRN1/SAMHD1/DOCK2/GLRX/THEMIS2/HLA-G/UBE2L6/DBNL/DDX60/PGK1/HSH2D/RBPJ/TRAFD1/NT5C3A/CFP/ZBP1/USB1/AIF1/GAS7/IST1/NLRC5/AFTPH/ATF7IP/MS4A6A/SLCO3A1/MBD2/CHMP4B/MYCBP2/FCGR1A/MLKL…
GSE13485_CTRL_VS_DAY7_YF17D_VACCINE_PBMC_DN	GSE13485_CTRL_VS_DAY7_YF17D_VACCINE_PBMC_DN	197	0.895358	1.18337	0.026973	0.229145	0.194827	1090	tags=37%, list=4%, signal=35%	IFITM2/IFIT2/IFIT3/IFITM3/RNF213/RSAD2/ISG15/IFIT1/ADAR/XAF1/MX1/IFI16/PLXNC1/PARP14/SP100/PARP9/TNFSF10/SHISA5/DDX60L/APOBEC3A/MX2/MARCKS/GBP1/STAT1/OAS3/APOL6/SAMD9/EPSTI1/PIK3AP1/IFI44L/SAMD9L/TRIM22/SP110/LY6E/OAS2/LCP2/TYMP/PSMB9/TRIM25/ZCCHC2/TAP1/IFITM1/DDX58/EIF2AK2/OAS1/IFI44/PLSCR1/TNFSF13B/IL1RN/IRF7/HERC5/IFIH1/DTX3L/NMI/NAGK/OASL/MYD88/SECTM1/IFI6/CCR1/UTRN/UBE2L6/SCO2/PSMB8/DDX60/ZB…
GSE18791_CTRL_VS_NEWCASTLE_VIRUS_DC_16H_DN	GSE18791_CTRL_VS_NEWCASTLE_VIRUS_DC_16H_DN	174	0.89374	1.18301	0.0492057	0.229145	0.194827	1527	tags=32%, list=5%, signal=31%	IFIT2/IFIT3/SOD2/MXD1/ISG15/IFIT1/ADAR/XAF1/PARP14/IRF1/GBP5/MX2/CREB5/OAS3/APOL6/SAMD9/EPSTI1/PELI1/PAG1/OAS2/TRIM25/DDX58/TRANK1/PTGS2/IFI44/KDM6B/PLSCR1/IRF7/HERC5/RICTOR/SLFN5/OASL/PTK2B/IFI6/PDE4B/IL18RAP/HELZ2/DDX60/PFKFB3/STAT2/SERPING1/TMCC3/IFIT5/GBP4/FOXO3/FAM107B/FAS/NLRC5/CMPK2/RYBP/ZNF267/CSRNP1/SP140/HIVEP2/PHF11/ARID5A
GSE25087_FETAL_VS_ADULT_TCONV_DN	GSE25087_FETAL_VS_ADULT_TCONV_DN	173	0.89349	1.18293	0.0467907	0.229145	0.194827	1162	tags=12%, list=4%, signal=11%	MALAT1/TXNIP/LITAF/IRS2/LYZ/KMT2E/BIN2/CELF2/CREBRF/TSPO/RGS18/PHIP/MYLIP/HSD17B11/UPP1/TLE4/MICAL1/MSL3/FOXP1/PFDN5
GSE21360_PRIMARY_VS_QUATERNARY_MEMORY_CD8_TCELL_UP	GSE21360_PRIMARY_VS_QUATERNARY_MEMORY_CD8_TCELL_UP	171	0.893265	1.18293	0.0310935	0.229145	0.194827	1529	tags=32%, list=5%, signal=31%	IFIT2/IFIT3/IFITM3/FOS/RNF213/RSAD2/LTF/MYO1F/IFIT1/XAF1/PLXNC1/TNFAIP2/STAT1/SAMD9L/CLEC4E/LY6E/ANPEP/TRIM25/ZCCHC2/DDX58/ZNFX1/IFI44/CLEC7A/IL1RN/IRF7/MMP8/BRI3/HERC5/AHNAK/RILPL2/CYBB/SAMHD1/PRKCD/CPEB4/UBE2L6/CYTIP/DDX60/IL2RG/PTPRJ/ELF2/ENTPD1/SLC15A4/FLNA/GAS7/CD74/COX4I1/CMPK2/OGT/TMEM50A/GABARAPL1/GNS/MLKL/PML/PLEKHM1/CLEC4D
GSE13485_CTRL_VS_DAY3_YF17D_VACCINE_PBMC_DN	GSE13485_CTRL_VS_DAY3_YF17D_VACCINE_PBMC_DN	191	0.894456	1.18282	0.025974	0.229145	0.194827	1545	tags=34%, list=5%, signal=32%	IFITM2/FCGR3B/IFIT2/IFIT3/IFITM3/RSAD2/ISG15/IFIT1/ADAR/MEGF9/XAF1/MX1/PLXNC1/PARP14/PARP9/DDX60L/APOBEC3A/NADK/MX2/MARCKS/GBP1/STAT1/OAS3/EPSTI1/PIK3AP1/IFI44L/SAMD9L/TRIM22/LY6E/SELPLG/OAS2/LCP2/TAP1/IFITM1/DDX58/EIF2AK2/OAS1/IFI44/PLSCR1/TNFSF13B/IRF7/HERC5/IFIH1/DTX3L/OASL/SAMHD1/SECTM1/IFI6/UBE2L6/SCO2/DDX60/STAT2/SERPING1/CSK/CMPK2/TRIM69/DNAJC13/FGD4/GNS/PML/CTBP2/PHF11/PARP12/C3AR1
GSE22196_HEALTHY_VS_OBESE_MOUSE_SKIN_GAMMADELTA_TCELL_DN	GSE22196_HEALTHY_VS_OBESE_MOUSE_SKIN_GAMMADELTA_TCELL_DN	195	0.894939	1.18282	0.026973	0.229145	0.194827	1562	tags=19%, list=5%, signal=19%	S100A9/S100A8/DUSP1/SORL1/G0S2/S100A4/PPP1R15A/YWHAZ/TNIP1/ANPEP/BRD2/TNFAIP3/CALM1/RHOG/CKAP4/HSPA1A/SLC16A3/PLAUR/CLIC1/ORAI2/TPD52L2/ANXA3/UPP1/FUS/BID/PLEKHO2/RXRA/MAPKAPK2/EZR/HPCAL1/EEF1D/NFKB1/TNFSF14/CSF2RA/SRSF2/TXNRD1/KBTBD2/PLEC
GSE7548_NAIVE_VS_DAY7_PCC_IMMUNIZATION_CD4_TCELL_DN	GSE7548_NAIVE_VS_DAY7_PCC_IMMUNIZATION_CD4_TCELL_DN	192	0.894352	1.18266	0.025974	0.229145	0.194827	2344	tags=52%, list=8%, signal=48%	IFITM2/MNDA/IFIT2/IFIT3/IFITM3/RSAD2/ISG15/IFIT1/IGF2R/KLF6/LYN/ADAR/XAF1/MX1/IFI16/STK17B/SP100/CSF2RB/GCA/BAZ1A/MX2/MYL12A/GBP1/IFI44L/IER2/TRIM22/SETX/SP110/RALB/SERPINB1/FLOT1/OAS2/ZFP36/TAP1/IFITM1/ZC3HAV1/OAS1/IFI44/PLSCR1/IRF7/ISG20/KIAA0040/KIAA1109/N4BP1/NMI/OASL/PTK2B/ADM/RBMS1/PRKCD/MVP/NBN/LMNB1/SHOC2/DNAJA1/TRAFD1/ETS2/RBCK1/RNF19B/C6orf62/IFIT5/TOP1/FAS/TRIM21/CHSY1/SRSF4/RAB5A/TERF…
GSE18791_CTRL_VS_NEWCASTLE_VIRUS_DC_10H_DN	GSE18791_CTRL_VS_NEWCASTLE_VIRUS_DC_10H_DN	179	0.893421	1.18257	0.0467907	0.229145	0.194827	1592	tags=40%, list=5%, signal=38%	NAMPT/IFIT2/IFIT3/SMCHD1/RNF213/MXD1/ISG15/IFIT1/LYN/ADAR/XAF1/PARP14/TNFSF10/IRF1/GBP5/CDC42EP3/STAT3/MX2/OAS3/APOL6/SAMD9/EPSTI1/SAMD9L/TRIM22/PAG1/TLR2/OAS2/TAP1/TNFAIP3/DENND5A/DDX58/PTGS2/ZNFX1/IFI44/PLSCR1/HERC5/IFIH1/DTX3L/OASL/SECTM1/TMEM140/CYLD/PDE4B/DDX60/ARHGAP27/IRF2/ZBP1/GPBP1/GNA13/STAT2/SERPING1/CLK1/TMCC3/IFIT5/GBP4/FAM107B/FAS/NLRC5/SPG11/CMPK2/ZNF267/CSRNP1/STX11/DYNLT1/APOL1/S…
GSE360_L_DONOVANI_VS_B_MALAYI_LOW_DOSE_DC_UP	GSE360_L_DONOVANI_VS_B_MALAYI_LOW_DOSE_DC_UP	185	0.893239	1.18243	0.0443757	0.229145	0.194827	1658	tags=26%, list=6%, signal=25%	NAMPT/SELL/SOD2/CFLAR/LITAF/ISG15/G0S2/BTG1/SLC2A3/SLC11A1/CSF2RB/GRB2/NINJ1/CELF2/ADAM8/RALB/TNIP1/TYMP/ZFP36L1/TNFAIP3/KDM6B/CXCR4/IRF7/CST7/EHD1/MMP9/GADD45B/N4BP1/TXN/ADM/NBN/IL2RG/ETS2/TNFAIP6/RNF19B/BID/MAP2K3/FOXO3/GNAI3/PI3/NDRG1/HLX/NFKB1/ETV6/NQO2/UGP2/SLC22A4/RELA
GSE19888_ADENOSINE_A3R_ACT_VS_TCELL_MEMBRANES_ACT_IN_MAST_CELL_UP	GSE19888_ADENOSINE_A3R_ACT_VS_TCELL_MEMBRANES_ACT_IN_MAST_CELL_UP	185	0.893132	1.18229	0.0443757	0.229145	0.194827	1456	tags=24%, list=5%, signal=23%	B2M/TYROBP/MYO1F/CTSS/GBP2/TLN1/ARHGDIB/SLC11A1/GNAI2/NCF4/IRF1/APOBR/ARHGAP30/STAT1/GNAS/APOL6/ITGAM/SELPLG/PHC2/PSMB9/LSP1/PPP1R18/CASP1/LAMP2/ARPC3/EIF4E3/AGTRAP/SNX10/NFAM1/FERMT3/CDC42SE2/GPSM3/SERPING1/AIF1/CTBS/HIP1/MS4A6A/LY96/TGFB1/MGAT1/DYNLT1/HK3/TIMP1/CTSZ
GSE41867_NAIVE_VS_DAY30_LCMV_CLONE13_EXHAUSTED_CD8_TCELL_UP	GSE41867_NAIVE_VS_DAY30_LCMV_CLONE13_EXHAUSTED_CD8_TCELL_UP	176	0.892863	1.18216	0.0256835	0.229145	0.194827	2182	tags=39%, list=7%, signal=36%	NAMPT/RNF213/CFLAR/MXD1/LYN/ADAR/PLEK/PARP14/DDX60L/APOBEC3A/BAZ1A/MX2/STAT1/OAS3/NINJ1/EPSTI1/PPP1R15A/SAMD9L/TRIM22/PELI1/MAP4K4/SERPINB1/B4GALT5/DDX58/ZC3HAV1/OAS1/PTGS2/ZNFX1/VCAN/EHD1/HERC5/IFIH1/OASL/XRN1/PTK2B/ADM/UBE2L6/IL18RAP/HELZ2/SIPA1L1/ARHGAP27/PIK3R5/DAPP1/STAT5A/MAP2K3/RBBP6/IL18R1/KCNJ2/CSRNP1/STX11/APOL1/WTAP/PML/SNN/BIRC2/IL7R/PIM3/FCGR1B/MCTP1/RIPK1/TTN/RNF144B/IFI35/SKIL/RNF1…
GSE3400_UNTREATED_VS_IFNB_TREATED_MEF_DN	GSE3400_UNTREATED_VS_IFNB_TREATED_MEF_DN	165	0.892376	1.18201	0.0467907	0.229145	0.194827	1113	tags=10%, list=4%, signal=10%	HLA-B/HLA-A/GBP2/GBP1/STAT1/CRISPLD2/ZNFX1/RNF10/BTN3A1/APOL2/SECTM1/UBE2L6/PSMB8/TRAFD1/ENO1/CD74/NLRC5
GSE30962_PRIMARY_VS_SECONDARY_ACUTE_LCMV_INF_CD8_TCELL_DN	GSE30962_PRIMARY_VS_SECONDARY_ACUTE_LCMV_INF_CD8_TCELL_DN	180	0.892929	1.18168	0.0335084	0.229145	0.194827	1964	tags=20%, list=7%, signal=19%	HLA-B/HLA-E/SAT1/TXNIP/RGS2/AQP9/ARHGAP25/SERPINB1/SYNE1/FRAT2/CREBRF/SERINC1/PRR13/DICER1/KDM7A/RBM47/MYLIP/PTPRJ/RBM33/RBL2/PRRG4/TMEM59/WLS/RPL37A/PCMTD1/TNFSF14/MAT2B/PIM1/DCAF11/CACUL1/CHST11/HERC3/PRR14L/NPC2/CDK13/PDXK
GSE19772_CTRL_VS_HCMV_INF_MONOCYTES_UP	GSE19772_CTRL_VS_HCMV_INF_MONOCYTES_UP	191	0.893382	1.1814	0.025974	0.229145	0.194827	2202	tags=32%, list=7%, signal=30%	HLA-B/HLA-C/SAT1/NAMPT/IFIT2/TYROBP/LITAF/IGF2R/MX1/BCL2A1/BCL6/ZFP36L1/TAP1/LAT2/CASP1/PLSCR1/ASAH1/N4BP1/FCER1G/IFIH1/AHNAK/ARPC3/FGL2/NEDD9/CPD/EVI2A/FNBP1/ANXA1/APC/RBPJ/HSD17B11/GABARAPL2/CD93/OAZ2/RBL2/HSDL2/WLS/TRIM21/GYG1/TANK/ATF6/GABARAPL1/ETS1/NFKB1/AGFG1/RNF166/UGP2/HP/BCL2L11/ARAP3/SOS1/SNX1/ADAM19/NSMAF/SNAP23/MECP2/RNF19A/LYSMD2/LAPTM4A/INPP4A/PSMB1/AP3B1
GSE39864_WT_VS_GATA3_KO_TREG_UP	GSE39864_WT_VS_GATA3_KO_TREG_UP	188	0.892245	1.18109	0.024975	0.229145	0.194827	1534	tags=27%, list=5%, signal=25%	NAMPT/IFIT2/ACSL1/IFITM3/MXD1/RSAD2/LYN/GBP2/IRF1/STAT3/MX2/STAT1/NABP1/CASP4/PSMB9/IL4R/TAP1/PTGS2/CDKN2D/PLSCR1/VCAN/SLC44A2/IL13RA1/ZFAND5/MYD88/SAMHD1/ZNF281/JAK3/TLR6/APAF1/ANXA3/NUP50/STAT5A/GBP4/IST1/PRKD2/TRIM21/AKIRIN1/NDEL1/ABI1/TANK/NDRG1/LTB4R/MGAT1/C9orf72/TIMP1/GRINA/AGFG1/PML/PIM1
GSE9601_NFKB_INHIBITOR_VS_PI3K_INHIBITOR_TREATED_HCMV_INF_MONOCYTE_DN	GSE9601_NFKB_INHIBITOR_VS_PI3K_INHIBITOR_TREATED_HCMV_INF_MONOCYTE_DN	185	0.892187	1.18104	0.0449795	0.229145	0.194827	1605	tags=26%, list=5%, signal=25%	SRGN/IFIT2/IFIT3/SOD2/LITAF/BASP1/KLF6/ADAR/GBP2/TNFSF10/MX2/ALPL/HIF1A/TAPBP/OAS2/NFIL3/HCK/PTGS2/ZNFX1/PLSCR1/IL1RN/IRF7/EHD1/GLIPR2/TRIB1/PTPN12/IFIH1/CD44/FPR2/CYBB/ZFAND5/FGL2/ADM/VAPA/CD14/ACSL4/UPP1/ZBP1/CD164/STAT5A/EZR/GK/FURIN/TIMP1/PML/TXNRD1/MAP2K4/HRH2/CIRBP
GSE18791_CTRL_VS_NEWCASTLE_VIRUS_DC_14H_DN	GSE18791_CTRL_VS_NEWCASTLE_VIRUS_DC_14H_DN	162	0.891468	1.18104	0.024975	0.229145	0.194827	1527	tags=23%, list=5%, signal=22%	IFIT2/IFIT3/MXD1/ISG15/IFIT1/XAF1/PARP14/IRF1/GBP5/MX2/CREB5/OAS3/APOL6/SAMD9/NINJ1/EPSTI1/PELI1/PAG1/TRIM25/TNFAIP3/IFI44/KDM6B/PLSCR1/IRF7/HERC5/PTK2B/DDX60/ZBP1/STAT2/TMCC3/GBP4/NLRC5/CMPK2/RYBP/CSRNP1/HIVEP2/PML/ARID5A
GSE360_T_GONDII_VS_B_MALAYI_LOW_DOSE_DC_UP	GSE360_T_GONDII_VS_B_MALAYI_LOW_DOSE_DC_UP	185	0.892185	1.18104	0.0449795	0.229145	0.194827	1997	tags=25%, list=7%, signal=24%	SAT1/IFIT3/SOD2/IFITM3/DUSP1/CFLAR/BASP1/RSAD2/NFKBIA/BTG1/BCL2A1/GBP1/PNRC1/IFI44L/CELF2/TNIP1/TRIM25/TAP1/TNFAIP3/TAGLN2/CXCR4/ISG20/TXN/KDM2A/IFI6/PDE4B/ATRX/CTSB/KDM4B/CLK1/BNIP3L/NEK7/TAP2/CDKN1B/WTAP/HLX/NFKB1/ETV6/IL7R/CHD3/RAPGEF2/ST3GAL1/NFKB2/IFI35/PSME2/KDM6A/HNRNPF
GSE21360_NAIVE_VS_SECONDARY_MEMORY_CD8_TCELL_DN	GSE21360_NAIVE_VS_SECONDARY_MEMORY_CD8_TCELL_DN	160	0.891101	1.18081	0.026973	0.229145	0.194827	1964	tags=44%, list=7%, signal=42%	IFIT2/IFIT3/RNF213/MYO1F/IQGAP1/IGF2R/XAF1/MX1/S100A6/PLXNC1/OSBPL8/APLP2/MX2/SEMA4D/TALDO1/OAS3/SAMD9L/TAPBP/SYNE1/TRIM25/ANKRD12/ZNFX1/IFI44/CLEC7A/IRF7/BRI3/HERC5/ATP6V1B2/AHNAK/ZYX/SLFN5/OASL/PTK2B/CALM2/THEMIS2/CD300A/LASP1/CPEB4/SPAG9/PSMB8/DDX60/TRAFD1/ST8SIA4/FNIP1/ZBP1/ENTPD1/STAT2/MICAL1/C6orf62/ATP2B1/COX4I1/RPS4X/OGT/KCNJ2/MYCBP2/SLC40A1/GABARAPL1/STXBP5/GNS/HK3/STOM/PLEKHM1/PARP12/AS…
GSE21033_CTRL_VS_POLYIC_STIM_DC_12H_UP	GSE21033_CTRL_VS_POLYIC_STIM_DC_12H_UP	150	0.890364	1.18081	0.031968	0.229145	0.194827	2002	tags=30%, list=7%, signal=28%	B2M/SELL/LCP1/ITM2B/SMAP2/MYO1F/GBP2/STK17B/NIN/VIM/SHISA5/JAK1/CYTH4/ALDOA/DDX58/CNN2/FGD3/RASSF3/LTB/SLFN5/SRPK1/UTRN/IL18RAP/FLI1/RPS6KA1/RPLP1/RPS2/TLE4/S1PR4/IFNGR2/FLNA/TMEM59/TSPAN14/TNFRSF14/RPLP0/EZH1/AGFG1/IL7R/GNG2/C19orf38/TPST2/NPC2/CPQ/TMA7/HERPUD1
GSE360_CTRL_VS_T_GONDII_DC_DN	GSE360_CTRL_VS_T_GONDII_DC_DN	185	0.89188	1.18063	0.0449795	0.229145	0.194827	1997	tags=24%, list=7%, signal=23%	SAT1/IFIT3/SOD2/IFITM3/DUSP1/CFLAR/BASP1/RSAD2/NFKBIA/BTG1/CSF2RB/TNFAIP2/SEMA4D/GBP1/PNRC1/CEBPD/TAP1/TNFAIP3/TAGLN2/IFRD1/CXCR4/ISG20/GADD45B/TRIB1/IL13RA1/IFI6/SOCS3/SERPING1/BNIP3L/HEXIM1/PKN2/STX11/APOL1/WTAP/KLF7/NFKB1/IL7R/FOXN3/RAPGEF2/ST3GAL1/NFKB2/IFI35/PSME2/KDM6A/HNRNPF
GSE36392_TYPE_2_MYELOID_VS_EOSINOPHIL_IL25_TREATED_LUNG_DN	GSE36392_TYPE_2_MYELOID_VS_EOSINOPHIL_IL25_TREATED_LUNG_DN	185	0.891863	1.18061	0.0449795	0.229145	0.194827	1750	tags=31%, list=6%, signal=30%	S100A8/IFIT3/PTPRC/MCL1/ISG15/FFAR2/IFIT1/TNFRSF1B/NADK/SLA/PICALM/YPEL3/FKBP5/PAG1/NFIL3/TNFSF13B/ISG20/GADD45B/MED13L/N4BP1/IFNGR1/CMTM6/TNRC6B/GLRX/ITGAL/DGAT2/LCN2/IL18RAP/TLR6/KDM7A/FLI1/HSH2D/ETS2/ENTPD1/IFNGR2/CLK1/GPCPD1/SNX18/JAK2/HCAR2/IL18R1/CREB1/SLCO3A1/NDEL1/MTF1/GK/POLR2A/GMPR2/STX11/UBE2H/IGF1R/TNFSF14/CLEC4D/PXK/CDS2/UBA1/NLRP12/BCL2L11
GSE40443_INDUCED_VS_TOTAL_TREG_DN	GSE40443_INDUCED_VS_TOTAL_TREG_DN	185	0.891783	1.18051	0.0449795	0.229145	0.194827	1607	tags=25%, list=5%, signal=24%	B2M/TXNIP/RNF213/SORL1/CTSS/IFIT1/TSC22D3/MSN/NCF4/APOBR/STAT3/OAS3/EPSTI1/PELI1/SELPLG/B4GALT5/MEFV/ELF1/PSMB9/IL6R/OAS1/IFI44/TAGLN2/PSME1/FCER1G/IFNGR1/IFIH1/TLR1/PRR13/KLF3/SOCS3/KDM7A/TIMP2/HSH2D/SERINC3/S1PR4/TMEM71/MS4A6A/CMPK2/BCL3/TNFRSF14/C16orf54/PELI2/PIM1/MID1IP1/HDAC4
GSE37301_LYMPHOID_PRIMED_MPP_VS_RAG2_KO_NK_CELL_DN	GSE37301_LYMPHOID_PRIMED_MPP_VS_RAG2_KO_NK_CELL_DN	166	0.891274	1.18046	0.0455832	0.229145	0.194827	1714	tags=15%, list=6%, signal=14%	B2M/MNDA/IFIT1/MSN/ANPEP/PHC2/DENND5A/OGFRL1/FNDC3B/PPP4R1/HNRNPU/RPS14/TRIP12/IFNGR2/ASH1L/CAMKK2/MPO/CYB5R4/TRA2B/EIF4A2/RPL32/HLX/GPBP1L1/VPS13D/CUL4B
GSE46242_CTRL_VS_EGR2_DELETED_TH1_CD4_TCELL_DN	GSE46242_CTRL_VS_EGR2_DELETED_TH1_CD4_TCELL_DN	170	0.891338	1.18038	0.024975	0.229145	0.194827	934	tags=11%, list=3%, signal=10%	S100A8/IFIT2/ACSL1/PARP9/STAT3/IRS2/APOL6/PRKCB/OAS1/IRF7/HERC5/FCGRT/SVIL/BST1/NUP214/CD82/SIPA1L2/DOCK11
GSE41087_WT_VS_FOXP3_MUT_ANTI_CD3_CD28_STIM_CD4_TCELL_UP	GSE41087_WT_VS_FOXP3_MUT_ANTI_CD3_CD28_STIM_CD4_TCELL_UP	181	0.891789	1.18009	0.0383383	0.229145	0.194827	1761	tags=38%, list=6%, signal=36%	HLA-E/LCP1/SOD2/DUSP1/NCF2/CFLAR/NFKBIA/AQP9/S100A12/TSC22D3/TPT1/CSF2RB/DDX17/IRF1/JUNB/HLA-F/KCNJ15/LYZ/PNRC1/KAT6A/CLEC4E/TNIP1/ANPEP/BACH1/BTG2/TNFAIP3/HCK/CXCR4/CST7/SPEN/ISG20/IDS/CD44/MOB1A/S100P/RPS14/DIAPH1/FCN1/EIF5/UTRN/PDE4B/CYTIP/ORAI2/RBM5/IL2RG/CFP/BID/KMT2D/TLR8/FOXO3/GNG5/TMEM43/AFTPH/LTA4H/SLCO3A1/HCP5/TANK/BCL3/GK/C15orf39/PDLIM7/NFKB1/ETV6/CSF2RA/LGALSL/FBXW7/ARAP3/CHST11/CGGB…
GSE42724_NAIVE_BCELL_VS_PLASMABLAST_UP	GSE42724_NAIVE_BCELL_VS_PLASMABLAST_UP	183	0.891386	1.18007	0.0371308	0.229145	0.194827	1788	tags=48%, list=6%, signal=45%	IFIT2/IFIT3/RSAD2/ISG15/IFIT1/XPO6/XAF1/MX1/PARP14/PARP9/TNFSF10/SHISA5/DDX60L/APOBEC3A/IRF1/GBP5/NADK/MX2/HLA-F/GBP1/STAT1/OAS3/APOL6/SAMD9/EPSTI1/IFI44L/SAMD9L/TRIM22/SP110/LY6E/OAS2/TYMP/PSMB9/TRIM25/TAP1/CARD16/IFITM1/DDX58/EIF2AK2/OAS1/ZNFX1/IFI44/CASP1/PLSCR1/IRF7/ISG20/PSME1/HERC5/IFIH1/DTX3L/NMI/OASL/MYD88/TMEM140/MVP/UBE2L6/HELZ2/NUB1/DDX60/HSH2D/TRAFD1/NT5C3A/ZBP1/STAT2/SERPING1/GBP4/NL…
GSE6269_HEALTHY_VS_STAPH_AUREUS_INF_PBMC_UP	GSE6269_HEALTHY_VS_STAPH_AUREUS_INF_PBMC_UP	159	0.890268	1.17986	0.02997	0.229145	0.194827	2170	tags=42%, list=7%, signal=39%	HLA-B/IFITM3/PTPRC/RSAD2/ISG15/ADAR/XAF1/MX1/IFI16/MX2/STAT1/OAS3/IFI44L/TRIM22/KPNB1/SP110/LY6E/OAS2/BRD2/IFITM1/SCAF11/TRANK1/EIF2AK2/OAS1/IFI44/IRF7/ISG20/PNISR/TRIM38/HERC5/CHD4/OASL/BPTF/SMG1/IFI6/LPIN2/ATRX/DDX60/IL2RG/KLF2/ZBP1/ADD3/RBM25/PRKD2/ATF7IP/UPF2/BBX/ETS1/NCOA3/PML/LNPEP/PARP12/SMG7/SPATS2L/SUZ12/EIF4G1/GLG1/LARP1/CDK13/IFI35/CD37/ERGIC2/USP1/RHOB/PHACTR2/CMTR1/KMT2A
GSE360_T_GONDII_VS_B_MALAYI_HIGH_DOSE_DC_UP	GSE360_T_GONDII_VS_B_MALAYI_HIGH_DOSE_DC_UP	189	0.891627	1.17983	0.025974	0.229145	0.194827	1987	tags=23%, list=7%, signal=22%	SAT1/IFIT3/SOD2/IFITM3/DUSP1/CFLAR/BASP1/RSAD2/NFKBIA/MYL6/TSC22D3/BTG1/BCL2A1/TNFAIP2/GBP1/PNRC1/TAP1/TNFAIP3/TAGLN2/CXCR4/ISG20/GADD45B/TXN/KDM2A/SOCS3/APC/ARID1A/ENO1/SERPING1/NKTR/STX11/DYNLT1/WTAP/KLF7/NFKB1/IL7R/REL/RAPGEF2/CPNE1/TPI1/NFKB2/DNAJB6/IFI35/PSME2
GSE7509_FCGRIIB_VS_TNFA_IL1B_IL6_PGE_STIM_DC_DN	GSE7509_FCGRIIB_VS_TNFA_IL1B_IL6_PGE_STIM_DC_DN	137	0.890037	1.1798	0.032967	0.229145	0.194827	1708	tags=13%, list=6%, signal=12%	MALAT1/SLC25A37/BAZ2B/GLT1D1/UTRN/ARID4A/ANKRD11/SYNE2/RBM33/ARHGEF1/EWSR1/UIMC1/GRAMD1A/CCNL2/PPP1R12B/FAM193B/CNTRL/CARS2
GSE4590_SMALL_VS_LARGE_PRE_BCELL_UP	GSE4590_SMALL_VS_LARGE_PRE_BCELL_UP	167	0.890869	1.17972	0.0389421	0.229145	0.194827	1964	tags=29%, list=7%, signal=28%	S100A8/RGS2/SLC25A37/TYROBP/PLXNC1/VASP/BAZ1A/FBXL5/MARCKS/PIK3AP1/CLEC4E/ATP6V0B/EIF4G2/UBE2R2/HCK/PTAFR/GADD45B/ATP6V0E1/RILPL2/CYBB/PADI2/CPD/ACSL4/TLR6/ACAP1/CFP/PTPRJ/TAOK3/CD93/TLR8/HCAR2/MAP3K5/SIPA1/ZEB2/RNF145/GMPR2/PIP4K2A/CLEC4D/DUSP6/COX6B1/ITPR2/RRBP1/EIF4G1/SNRNP70/EPS15/PLAC8/ANKRD17/GAPT/PDXK
GSE43955_TH0_VS_TGFB_IL6_TH17_ACT_CD4_TCELL_10H_DN	GSE43955_TH0_VS_TGFB_IL6_TH17_ACT_CD4_TCELL_10H_DN	180	0.891205	1.1794	0.0359234	0.229145	0.194827	1462	tags=18%, list=5%, signal=18%	HLA-E/CXCR2/CSF3R/GBP2/IL17RA/CEBPD/RAC2/IL4R/HBB/CDKN2D/IL1RN/SKAP2/EMB/IL13RA1/MYD88/NCOR1/DIAPH1/ADM/PHF12/MAP3K1/HAL/XRCC5/BRD4/FLNA/GBP4/MPO/EEF2/PPP4R2/SLC25A3/NDRG1/RALY/UBR5/HLX
GSE16450_IMMATURE_VS_MATURE_NEURON_CELL_LINE_UP	GSE16450_IMMATURE_VS_MATURE_NEURON_CELL_LINE_UP	174	0.890924	1.17929	0.025974	0.229145	0.194827	1843	tags=39%, list=6%, signal=36%	MALAT1/SORL1/LAPTM5/VNN2/STK17B/TSC22D3/ARHGDIB/SSH2/PNRC1/AKAP13/PHF21A/BTN3A1/FGD3/CXCR4/MBP/YPEL5/IDS/MED13L/CREBRF/AGO4/NLRP1/TNRC6B/MAP3K1/GOLGB1/ZFP36L2/UTRN/CYTH1/KLF3/SYNE2/CSNK1G2/KLF2/PIK3R5/TLE4/ADD3/ATXN7/FRAT1/PPP3CA/MICAL1/USP3/FOXO3/ZNF394/NLRC5/GSN/NKTR/ATM/PBXIP1/DDX6/GSTK1/CCNG2/C16orf54/NDRG1/KANSL1/PAN3/SNN/PIAS1/PELI2/DPEP2/RNF166/IL7R/HERC1/PIK3IP1/PIK3R1/PDCD4/ZBTB18/SUN2/H…
GSE14308_NAIVE_CD4_TCELL_VS_INDUCED_TREG_UP	GSE14308_NAIVE_CD4_TCELL_VS_INDUCED_TREG_UP	181	0.891159	1.17925	0.0395458	0.229145	0.194827	2074	tags=30%, list=7%, signal=28%	MALAT1/B2M/G0S2/ARPC5/PARP14/OSBPL8/ARHGAP9/MSN/PARP8/CIR1/PTPN12/MED13L/RPS3/ELOVL5/TAX1BP1/PGS1/RAB10/CASP8/NFE2L2/C6orf62/RTF1/IST1/ARHGEF1/AKIRIN1/WIPF2/TP53INP1/MKNK1/ANTXR2/ETS1/RAB2A/WTAP/MORC3/HNRNPH1/KBTBD2/TOR1AIP1/FAM193B/ITCH/PIK3R1/CACUL1/ELF4/RNASEL/RPL18A/CGGBP1/HNRNPA3/KDM5B/RPL38/NEMF/LGALS8/MSRB2/CPEB2/RAPGEF1/TRAPPC8/VPS9D1/ZNF467
GSE25085_FETAL_LIVER_VS_FETAL_BM_SP4_THYMIC_IMPLANT_DN	GSE25085_FETAL_LIVER_VS_FETAL_BM_SP4_THYMIC_IMPLANT_DN	192	0.891508	1.1789	0.028971	0.229145	0.194827	1709	tags=29%, list=6%, signal=28%	HLA-C/SRGN/NEAT1/IFITM3/FPR1/FCGR3A/LITAF/FCGR2A/PARP14/GCA/JUNB/FBXL5/FGR/PAG1/PSMB9/TRIM25/NFIL3/KDM6B/VCAN/LAMP2/FNDC3B/MMP9/MMP8/MYL12B/SLPI/TSPO/FTH1/PLBD1/FPR2/APMAP/SVIL/DMXL2/EIF5/PLXDC2/BST1/CYTIP/PTTG1IP/HELZ2/NR3C1/KDM7A/CD164/P2RY13/ATF4/GRK6/ARRDC3/PRDX5/CD74/NLRC5/MBD2/LTB4R/CCNL2/IL7R/OSM/ABHD5/HP/RNASEL
GSE23568_ID3_TRANSDUCED_VS_ID3_KO_CD8_TCELL_DN	GSE23568_ID3_TRANSDUCED_VS_ID3_KO_CD8_TCELL_DN	190	0.891426	1.17888	0.028971	0.229145	0.194827	1432	tags=29%, list=5%, signal=28%	B2M/HLA-B/SELL/MCL1/ITM2B/DUSP1/CFLAR/ARPC5/RASSF2/BOD1L1/TPT1/BCL2A1/APBB1IP/CREBBP/ZFP36/ZFP36L1/CASP4/PSMB9/IL6R/EIF4G2/TAP1/HBB/CASP1/RPS6/SKAP2/AHNAK/PRKCD/ZFP36L2/SNX10/PDE4B/CYTIP/PPP2R5A/HSD17B11/CHD7/CFP/CDC42SE2/TMEM71/WDR1/IL16/RBM25/FAS/IL18R1/ARHGEF1/DYRK1A/SAFB/MS4A6A/OGT/DDX6/TOB1/MYCBP2/ANTXR2/SBF2/ETS1/EIF4A2/UIMC1/EZH1
GSE7568_CTRL_VS_24H_TGFB_TREATED_MACROPHAGES_WITH_IL4_AND_DEXAMETHASONE_DN	GSE7568_CTRL_VS_24H_TGFB_TREATED_MACROPHAGES_WITH_IL4_AND_DEXAMETHASONE_DN	181	0.890563	1.17846	0.0395458	0.229145	0.194827	1350	tags=4%, list=5%, signal=4%	S100A8/HNRNPC/CPPED1/SEMA4A/PYCARD/TNFRSF14/JUND
GSE35825_UNTREATED_VS_IFNG_STIM_MACROPHAGE_UP	GSE35825_UNTREATED_VS_IFNG_STIM_MACROPHAGE_UP	188	0.890224	1.17841	0.024975	0.229145	0.194827	2173	tags=37%, list=7%, signal=35%	HLA-B/IFIT3/CFLAR/NFKBIA/ADAR/PLEK/BCL2A1/PARP9/ACTN1/STAT1/PNRC1/B4GALT5/CASP4/ZCCHC2/DENND5A/ZC3HAV1/PTGS2/ZNFX1/IFRD1/IL1RN/IRF7/PTPN12/KIAA0040/MED13L/RILPL2/CYBB/SLFN5/SLC16A3/ADM/IGSF6/LPIN2/RC3H1/IRAK3/HSH2D/RBPJ/STK40/RNF19B/PTPRJ/GNA13/PIK3R5/SYK/SAMSN1/GBP4/SH3BP2/HCAR2/NLRC5/TRIM21/TOR1AIP2/BCL3/CCNG2/MLLT6/JARID2/STX11/RASA2/PML/CD47/ITGA5/VCL/HP/OSGIN2/OGFR/TPI1/PCYT1A/VAV3/CHI3L1/PS…
GSE10325_MYELOID_VS_LUPUS_MYELOID_DN	GSE10325_MYELOID_VS_LUPUS_MYELOID_DN	193	0.891159	1.17828	0.028971	0.229145	0.194827	1825	tags=47%, list=6%, signal=44%	HLA-A/IFIT2/IFIT3/ACSL1/SLC25A37/RSAD2/ISG15/FFAR2/IFIT1/IGF2R/ADAR/PLEK/XAF1/AQP9/MX1/IFI16/SLC2A3/SP100/TMSB10/LIMK2/STAT3/MX2/SEMA4D/GBP1/STAT1/APOL6/LY6E/CTSD/FMNL1/ZCCHC2/TAP1/IFITM1/CALM1/TRANK1/EIF2AK2/IFI44/PLSCR1/IL1RN/IRF7/HERC5/CD63/IFIH1/STEAP4/NMI/OASL/MAP7D1/TXN/ADM/IFI6/NAIP/IGSF6/QKI/UBE2L6/SCO2/PKM/LMNB1/DDX60/F5/GIMAP4/TNFAIP6/RBCK1/UPP1/RAB8B/WWC3/SERPING1/IFIT5/PAFAH1B1/TOP1/C…
GSE33162_HDAC3_KO_VS_HDAC3_KO_4H_LPS_STIM_MACROPHAGE_DN	GSE33162_HDAC3_KO_VS_HDAC3_KO_4H_LPS_STIM_MACROPHAGE_DN	185	0.890046	1.17821	0.024975	0.229145	0.194827	790	tags=5%, list=3%, signal=5%	B2M/MXD1/ARPC2/TNFSF10/JAK1/STEAP4/PRKCD/PLAUR/TLR6
GSE2706_UNSTIM_VS_2H_LPS_AND_R848_DC_DN	GSE2706_UNSTIM_VS_2H_LPS_AND_R848_DC_DN	175	0.889828	1.1781	0.026973	0.229145	0.194827	1881	tags=34%, list=6%, signal=32%	NAMPT/IFIT2/IFIT3/ACSL1/DUSP1/CFLAR/RSAD2/ISG15/IFIT1/NFKBIA/BTG1/APOBEC3A/IRF1/BAZ1A/TNFAIP2/JUNB/GBP1/CREB5/SAMD9/PPP1R15A/PELI1/RASSF5/TNIP1/NABP1/BTG2/TNFAIP3/ZC3HAV1/PTGS2/ZNFX1/IFI44/VCAN/IRF7/EHD1/ISG20/IFIH1/NFKBIZ/RILPL2/OASL/PLAUR/IL18RAP/SOCS3/BID/DAPP1/CMPK2/KCNJ2/RAB21/CSRNP1/STX11/KLF7/NFKB1/PML/DDX3Y/PIM3/TNFAIP8/REL/RAPGEF2/TTN/RNF144B/SAR1A/NUP98
GSE29618_BCELL_VS_MONOCYTE_DAY7_FLU_VACCINE_DN	GSE29618_BCELL_VS_MONOCYTE_DAY7_FLU_VACCINE_DN	195	0.891347	1.17807	0.027972	0.229145	0.194827	2164	tags=56%, list=7%, signal=53%	NAMPT/CSF3R/ACSL1/MCL1/FPR1/ITM2B/FTL/PSAP/TYROBP/MYO1F/SDCBP/C5AR1/MSRB1/S100A12/TNFRSF1B/EFHD2/IL17RA/TKT/VIM/APOBR/CDC42EP3/FBXL5/CREB5/TALDO1/PYGL/GRN/CEBPD/DOCK5/PGD/CTSD/ALDOA/NFIL3/CRISPLD2/LST1/OGFRL1/TREM1/LAMP2/IL1RN/TRIB1/CD63/PXN/QPCT/AHNAK/PILRA/ZYX/SIRPB1/SIRPA/WDFY3/RNF130/FCGRT/RAB27A/CPPED1/CPD/CCR1/EVI2A/CD14/BST1/PLAUR/PKM/LILRA2/IRAK3/LILRB3/RBM47/TIMP2/GNAQ/UPP1/ENO1/UBE2D1/R…
GSE36527_CD69_NEG_VS_POS_TREG_CD62L_LOS_KLRG1_NEG_UP	GSE36527_CD69_NEG_VS_POS_TREG_CD62L_LOS_KLRG1_NEG_UP	191	0.890843	1.17804	0.028971	0.229145	0.194827	1598	tags=35%, list=5%, signal=33%	HLA-E/NAMPT/IFIT2/IFIT3/RSAD2/ISG15/ADAR/GBP2/MX1/PARP14/PARP9/TNFSF10/IRF1/STAT3/MX2/STAT1/EPSTI1/TAPBP/OAS2/CASP4/PSMB9/TRIM25/TAP1/EIF2AK2/OAS1/ZNFX1/IFI44/OGFRL1/IRF7/ISG20/NOTCH1/N4BP1/IFIH1/CMTM6/OASL/FGL2/MYD88/SAMHD1/ZNF281/TMEM140/PSMB8/HELZ2/SOCS3/DDX60/SYNE2/TRAFD1/ETS2/RNF19B/ZBP1/UBE2D1/CDC42SE2/DAPP1/STAT2/GBP4/SH3BP2/TRIM21/CMPK2/CHMP4B/TOR1AIP2/BCL3/LY96/MORC3/PML/KBTBD2/PARP12/TO…
GSE24634_IL4_VS_CTRL_TREATED_NAIVE_CD4_TCELL_DAY5_DN	GSE24634_IL4_VS_CTRL_TREATED_NAIVE_CD4_TCELL_DAY5_DN	190	0.890755	1.17799	0.028971	0.229145	0.194827	1542	tags=37%, list=5%, signal=36%	IFITM2/IFIT2/IFIT3/SMCHD1/RSAD2/ADAR/GBP2/XAF1/MX1/SP100/STAT3/MX2/HLA-F/GBP1/ALOX5AP/IFI44L/TRIM22/SETX/SP110/RALB/HIF1A/OAS2/CASP4/PSMB9/TAP1/IFITM1/TRANK1/EIF2AK2/BTN3A1/TREM1/TPR/IRF7/CIR1/ISG20/TAF7/PSME1/HERC5/WDFY3/APOL2/TMEM140/UBA52/IFI6/BTN3A2/LPIN2/N4BP2L2/UBE2L6/DDX60/SYNE2/RBCK1/TLE4/NARF/ZNF516/STAT5A/IFIT5/RERE/TRIM21/BTN3A3/PRDM2/ZNF148/CALCOCO2/MIA3/GUK1/GK/RPL28/DYNLT1/APOL1/SP1…
GSE17580_UNINFECTED_VS_S_MANSONI_INF_TREG_UP	GSE17580_UNINFECTED_VS_S_MANSONI_INF_TREG_UP	186	0.889791	1.17793	0.024975	0.229145	0.194827	1815	tags=23%, list=6%, signal=21%	MALAT1/HLA-C/SELL/IFIT2/MSL1/BTG1/IER2/OAS2/RAC2/LSP1/IRF7/LTB/NFKBIZ/PILRA/OASL/PRKCD/DOK3/PRPF38B/KIF1B/TAOK1/GIMAP4/HNRNPH3/CLK1/CASP8/ASH1L/AKAP9/MS4A6A/UGCG/STK38/TP53INP1/OTUD5/CCNL2/KLF7/TNFSF14/BICD2/ITGA5/CDK12/RPL5/REL/CDK11B/RBM22/PPP2CA
GSE3203_HEALTHY_VS_INFLUENZA_INFECTED_LN_BCELL_DN	GSE3203_HEALTHY_VS_INFLUENZA_INFECTED_LN_BCELL_DN	174	0.889787	1.17778	0.026973	0.229145	0.194827	1568	tags=10%, list=5%, signal=10%	HLA-E/C5AR1/TPT1/TNFSF10/TMEM123/FBXL5/COTL1/EIF4G2/CEP63/CPD/CSGALNACT2/IL18RAP/HCAR2/WASF2/MCMBP/CCNJL/CTDSP2/KREMEN1
GSE10325_CD4_TCELL_VS_MYELOID_DN	GSE10325_CD4_TCELL_VS_MYELOID_DN	190	0.890564	1.17774	0.028971	0.229145	0.194827	1501	tags=39%, list=5%, signal=38%	SAT1/CXCR2/RGS2/BASP1/FCGR2A/LYN/PLEK/MEGF9/AQP9/PLXNC1/ACTG1/DYSF/BCL6/SLC11A1/APLP2/LYST/CSF2RB/NCF4/DENND3/RAB31/MARCKS/ITGAX/NCOA4/ITGAM/FGR/ALOX5/CEBPB/PHC2/NOTCH2/HSPA6/LAT2/HCK/CLEC7A/TRIB1/SKAP2/NFE2/IL13RA1/CYBB/SIRPA/NAGK/FGL2/MYD88/PADI2/SLC16A3/ADM/CCR1/PRKCD/THEMIS2/SNX10/PLAUR/LILRA2/RPH3A/GAB2/TLR6/LILRB3/RBM47/CHST15/ENTPD1/IFNGR2/SNX27/SYK/P2RY13/OAZ2/MAP2K3/RXRA/SH3BP2/VNN1/GSN/…
GSE35825_IFNA_VS_IFNG_STIM_MACROPHAGE_UP	GSE35825_IFNA_VS_IFNG_STIM_MACROPHAGE_UP	162	0.888966	1.17772	0.028971	0.229145	0.194827	1690	tags=37%, list=6%, signal=35%	IFIT2/ACSL1/DUSP1/CFLAR/RSAD2/IFIT1/LRRK2/GBP2/MX1/IFI16/RNF149/PARP14/GBP5/JUNB/TMEM123/EIF1/STAT1/PTPRE/PELI1/HIF1A/OAS2/ZFP36/BRD2/ZCCHC2/TAP1/DDX58/HCK/ANP32A/IL1RN/SPI1/IRF7/EHD1/HERC5/ZYX/SLFN5/ZFAND5/SNX10/MYADM/KDM7A/DDX60/NT5C3A/STK40/ZBP1/STAT2/SAMSN1/GBP4/HCAR2/SLC9A3R1/PPP1CB/CMPK2/SLCO3A1/TOR1AIP2/ETS1/HIVEP2/KLF7/NFKB1/PARP12/KPNA4/ATP6V1E1/SUPT6H
GSE1460_INTRATHYMIC_T_PROGENITOR_VS_CD4_THYMOCYTE_DN	GSE1460_INTRATHYMIC_T_PROGENITOR_VS_CD4_THYMOCYTE_DN	193	0.890686	1.17765	0.028971	0.229145	0.194827	1783	tags=32%, list=6%, signal=30%	HLA-B/HLA-C/PTPRC/ITGB2/GBP2/RASSF2/TSC22D3/OSBPL8/TNFRSF1B/CD53/TNFSF10/MSN/ACTN1/STAT1/COTL1/JAK1/IFI44L/IER2/SP110/SYNE1/OAS2/LCP2/ZFP36L1/RAC2/IL4R/IL6R/TNFAIP3/IFITM1/IFI44/LTB/PTPN12/TRIM38/QPCT/NLRP1/APMAP/NEDD9/EVI2A/LPIN2/HLA-G/PDE4B/PPP2R5A/GIMAP4/KDM4B/VAV1/ZNF516/RAB8B/IL16/SPTBN1/ARL6IP5/HCP5/CEACAM1/TRAF3IP3/HIVEP2/HNRNPH1/TOR1AIP1/VCL/RASGRP2/PIK3IP1/PDCD4/HDAC5/PRMT2
GSE3982_NEUTROPHIL_VS_TH1_UP	GSE3982_NEUTROPHIL_VS_TH1_UP	177	0.889693	1.17761	0.024975	0.229145	0.194827	2597	tags=53%, list=9%, signal=48%	IFIT2/MCL1/MXD1/ITGB2/ARHGDIB/MMP25/CD53/APLP2/LRRFIP1/LIMK2/UBE2D3/SLA/TLE3/BIN2/BAZ2B/ARHGAP25/CYTH4/ACAP2/ASAP1/RAC2/ATP6V0B/RAB7A/WDR26/SCAF11/TRANK1/LST1/CCNI/BTN3A1/CAPZA1/IVNS1ABP/RAF1/PADI4/SNRK/S100P/KDM5A/SECTM1/FOSL2/PAK1/TCIRG1/SETD2/NRBF2/MAPK1/SIPA1L1/TLR6/APAF1/PFKFB3/GMIP/MARK3/AGTPBP1/USP4/GPSM3/ACOX1/ARAP1/SLC12A6/ZNF394/DNAJC3/SERP1/VNN1/FBRS/SEMA4A/IMPDH1/RNF141/KRT23/PISD/RAB…
GSE40273_XBP1_KO_VS_WT_TREG_DN	GSE40273_XBP1_KO_VS_WT_TREG_DN	195	0.890963	1.17756	0.028971	0.229145	0.194827	1637	tags=21%, list=6%, signal=19%	MALAT1/BASP1/MYO1F/FFAR2/PLXNC1/JMJD1C/LYST/SP110/B4GALT5/SYNE1/IL6R/CKAP4/NBEAL2/CCDC88B/SLPI/CD44/AHNAK/PLBD1/SMG1/ADM/TNRC6B/EVI2A/ZNF217/HELZ2/CEP350/CHD7/GIMAP4/HNRNPH3/TBC1D1/BID/P2RY13/FAS/MYCBP2/SBF2/PISD/GNS/ATXN1/PLEC/HERC1/IGHM
GSE17721_POLYIC_VS_PAM3CSK4_4H_BMDC_UP	GSE17721_POLYIC_VS_PAM3CSK4_4H_BMDC_UP	187	0.889584	1.17754	0.024975	0.229145	0.194827	1626	tags=25%, list=6%, signal=24%	MALAT1/SORL1/KLF6/GBP2/TSC22D3/APLP2/USP15/BAZ2B/CASP4/IL6R/UBE2R2/PIK3CD/GLIPR2/ATP6V1B2/KIAA1109/CSNK1D/INPP5D/PSMB8/HELZ2/CCND3/CLIP1/IKZF1/RBCK1/RPS19/ERGIC1/C6orf62/AIF1/SLC12A9/ATG3/SH3BP2/KDM3B/NEK7/GYG1/CHMP4B/ARFGEF1/EWSR1/HNRNPUL1/HMGB1/SRPK2/TOPORS/DUSP6/RPS21/SASH3/GPBP1L1/NUP153/PLCL2/LAMTOR1
GAUCHER_PBMC_YF_VAX_STAMARIL_UNKNOWN_AGE_10DY_UP	GAUCHER_PBMC_YF_VAX_STAMARIL_UNKNOWN_AGE_10DY_UP	189	0.889815	1.17743	0.025974	0.229145	0.194827	1990	tags=44%, list=7%, signal=42%	HLA-A/SAT1/IFIT2/IFIT3/IFITM3/RSAD2/ISG15/IFIT1/ADAR/GBP2/XAF1/MX1/IFI16/PARP14/PARP9/TNFSF10/SHISA5/GBP5/TMEM123/GBP1/STAT1/OAS3/EPSTI1/IFI44L/SAMD9L/TRIM22/SP110/LY6E/OAS2/TAP1/IFITM1/DDX58/ZC3HAV1/EIF2AK2/OAS1/IFI44/CASP1/BTN3A1/FAM8A1/PLSCR1/IL1RN/IRF7/GADD45B/TRIM38/HERC5/IFIH1/NMI/ABCA1/CYBB/NAGK/OASL/TMEM140/IFI6/CCR1/UBE2L6/SCO2/HELZ2/NUB1/DDX60/AP5B1/TRAFD1/ZBP1/STAT2/SERPING1/IFIT5/TRIM…
GSE15930_STIM_VS_STIM_AND_IFNAB_48H_CD8_T_CELL_DN	GSE15930_STIM_VS_STIM_AND_IFNAB_48H_CD8_T_CELL_DN	195	0.890832	1.17739	0.028971	0.229145	0.194827	1534	tags=24%, list=5%, signal=23%	HLA-B/HLA-C/NAMPT/IFIT2/IFIT3/ACSL1/IFITM3/RSAD2/ISG15/ADAR/NCF1/MX1/MME/MX2/STAT1/ALPL/TAPBP/PGD/CEBPB/CASP4/BRD2/TAP1/EIF2AK2/ZNFX1/IRF7/HSPA1A/ISG20/IFIH1/NMI/ABCA1/SAMHD1/HLA-G/TRAFD1/RNF19B/PGS1/ATF4/TRIM21/AKIRIN1/CMPK2/SLCO3A1/TOR1AIP2/MTDH/ZFYVE16/USP25/FURIN/PML/PIM1
GSE13547_WT_VS_ZFX_KO_BCELL_UP	GSE13547_WT_VS_ZFX_KO_BCELL_UP	156	0.888368	1.1773	0.033966	0.229145	0.194827	1495	tags=18%, list=5%, signal=17%	S100A9/RGS2/LTF/MX1/YPEL3/JAK1/BAZ2B/CD55/CAMP/ISG20/YPEL5/SLPI/IFIH1/NEDD9/CYLD/KLF3/DDX60/HNRNPH3/RBL2/PFDN5/ZEB2/ARFGEF1/EIF4A2/FRY/PCMTD1/DAPK2/SNN/PIAS1
GSE19888_ADENOSINE_A3R_ACT_VS_TCELL_MEMBRANES_ACT_IN_MAST_CELL_DN	GSE19888_ADENOSINE_A3R_ACT_VS_TCELL_MEMBRANES_ACT_IN_MAST_CELL_DN	165	0.888776	1.17724	0.027972	0.229145	0.194827	1952	tags=27%, list=7%, signal=26%	MALAT1/FOS/GBP2/OSBPL8/IER2/TNIP1/NUMB/SERPINB1/SF3B1/RAB7A/SCAF11/TAGLN2/TPR/ANP32A/CLEC2B/PADI4/PTK2B/ZNF292/SF3B2/FUS/NPEPPS/KMT2D/AHCTF1/BNIP3L/ARHGEF1/ULK1/WIPF2/NKTR/PBX2/PATL1/DHX34/CSRNP1/GGNBP2/GATAD2B/MID1IP1/EIF3A/SLC22A4/HDAC7/RELA/GOLGA2/RAB14/RMND5A/NFKB2/ANKRD17/ABCG1
GSE1432_6H_VS_24H_IFNG_MICROGLIA_UP	GSE1432_6H_VS_24H_IFNG_MICROGLIA_UP	187	0.889271	1.17712	0.024975	0.229145	0.194827	2219	tags=32%, list=8%, signal=30%	S100A9/RSAD2/FCGR2A/IQGAP1/ADAR/MX1/APOBR/STAT3/EIF1/RNF24/YWHAZ/NBPF10/FLOT1/IL4R/TRIM25/EP300/PTBP3/RHOG/PLSCR1/PPP4R1/KIAA0040/SERINC1/IL1R2/CD14/TRIP12/CLIC1/SIPA1L1/GAPDH/MARK2/TLE4/RAB8B/KIDINS220/USB1/FLNA/SPTBN1/PAFAH1B1/SH3BP2/TOP1/AKIRIN1/GK/GDI2/VEZF1/IL7R/ITCH/AMD1/SFPQ/CGGBP1/SLC25A44/DSC2/SAR1A/CYP1B1/STAU1/CTNNA1/IL1R1/PHACTR1/YIPF4/RAB5B/TGFA/AGO3/ATP6V1C1
GSE24726_WT_VS_E2_2_KO_PDC_DAY6_POST_DELETION_DN	GSE24726_WT_VS_E2_2_KO_PDC_DAY6_POST_DELETION_DN	190	0.889981	1.17697	0.028971	0.229145	0.194827	1516	tags=24%, list=5%, signal=23%	MALAT1/SAT1/IFIT1/EVI2B/WIPF1/SSH2/UBN1/BAZ2B/NCOA1/RPS11/BACH1/CYP4F3/CNN2/RASSF3/SP1/NOTCH1/RTN4/RGS18/FCGRT/WNK1/MAP1LC3B/LPIN2/CD300A/MIER1/CYTIP/ATRX/GAB2/IL10RB/IKZF1/SULF2/GNA13/RCSD1/PPP3CA/MSL3/ATP2B1/RERE/WLS/DHRS7/TPP1/UHRF1BP1L/ADIPOR1/MPP1/FGD4/TBXAS1/PLEKHM1
GSE1112_HY_CD8AB_VS_HY_CD8AA_THYMOCYTE_RTOC_CULTURE_UP	GSE1112_HY_CD8AB_VS_HY_CD8AA_THYMOCYTE_RTOC_CULTURE_UP	170	0.888655	1.17683	0.026973	0.229145	0.194827	1384	tags=23%, list=5%, signal=22%	B2M/RSAD2/GBP2/RNF149/PARP14/SLC2A3/MMP25/BCL2A1/MGAM/USP15/IRF1/GBP5/EIF1/GBP1/STAT1/APOL6/IER2/SAMD9L/STX3/PSMB9/LAT2/PTGS2/CASP1/BTN3A1/SLPI/SECTM1/UBE2L6/PSMB8/SIPA1L1/IQGAP2/NT5C3A/STAT2/GBP4/CD74/NLRC5/TAP2/ZNF267/LTB4R/APOL1
GSE22611_NOD2_VS_CTRL_TRANSDUCED_HEK293T_CELL_DN	GSE22611_NOD2_VS_CTRL_TRANSDUCED_HEK293T_CELL_DN	185	0.888979	1.17679	0.024975	0.229145	0.194827	1776	tags=44%, list=6%, signal=42%	MNDA/SELL/CXCR2/RGS2/SMCHD1/FOS/SORL1/SLC25A37/CXCR1/TSC22D3/ARHGDIB/ICAM3/TKT/APOBEC3A/TNFRSF10C/S100A4/CORO1A/COTL1/BIN2/KAT6A/ALOX5/TUBA1A/FRAT2/PARP8/RAB11FIP1/TRANK1/IFRD1/LBR/RALBP1/UBR2/RAF1/KIAA1109/AGO4/TMX4/ZYX/SOS2/TUBA4A/CEP63/CPPED1/TNRC6B/ZFP36L2/HAL/ELOVL5/OSTF1/RBPJ/GAPDH/MAP3K3/KDM4B/NARF/ZNF516/S1PR4/RGS14/ATXN7/P2RY13/CDA/USP3/LDHA/FOXO3/RXRA/PTP4A1/CAMK2G/TACC3/STK17A/SIPA1/DD…
GSE45365_HEALTHY_VS_MCMV_INFECTION_CD8A_DC_DN	GSE45365_HEALTHY_VS_MCMV_INFECTION_CD8A_DC_DN	187	0.889008	1.17677	0.025974	0.229145	0.194827	2210	tags=36%, list=8%, signal=33%	S100A9/SOD2/SMCHD1/CFLAR/TNFRSF1B/SP100/CD53/TNFSF10/TLR4/LIMK2/GRB2/TALDO1/RNF24/PPP1R15A/NCOA1/ZFP36/HSPA6/ZCCHC2/WDR26/ZC3HAV1/HNRNPC/PLSCR1/IRF7/NOTCH1/IFIH1/FPR2/TMEM140/CPD/FOSL2/RNF13/GLRX/IL18RAP/MARK3/VAV1/BID/PPP3CA/MAP2K3/IFIT5/FOXO3/GNAI3/MSL3/YME1L1/RAB21/GABARAPL1/DYNLT1/ZFYVE16/CORO1C/HIVEP2/NOD2/HNRNPM/CD59/CDS2/BCL2L11/CGGBP1/CNIH4/HSP90AB1/SAR1A/PDXK/SETD1B/DOCK4/PSMA7/RNF19A/RR…
GSE360_DC_VS_MAC_B_MALAYI_LOW_DOSE_DN	GSE360_DC_VS_MAC_B_MALAYI_LOW_DOSE_DN	189	0.889194	1.17661	0.025974	0.229145	0.194827	1862	tags=21%, list=6%, signal=20%	S100A9/G0S2/PLXNC1/DDX17/NINJ1/PPP1R15A/FGR/OAS2/BRD2/BTN3A1/IDS/WAS/MYD88/PADI2/CD14/CNPY3/PPP2R5A/HSPA5/TIMP2/IL2RG/CAPZB/ADD1/RBCK1/IFIT5/SLC25A3/PBX2/JTB/CEACAM8/WTAP/STOM/TOX4/RSBN1/USP7/CHD3/RELA/HDLBP/AKAP17A/PSMA4/PFKFB4/WIPI2
GSE34156_UNTREATED_VS_6H_NOD2_AND_TLR1_TLR2_LIGAND_TREATED_MONOCYTE_DN	GSE34156_UNTREATED_VS_6H_NOD2_AND_TLR1_TLR2_LIGAND_TREATED_MONOCYTE_DN	148	0.88699	1.17653	0.032967	0.229145	0.194827	2190	tags=48%, list=7%, signal=45%	IFIT2/IFIT3/RNF213/RSAD2/IFIT1/ADAR/XAF1/MX1/IFI16/SP100/TNFSF10/GBP5/ARHGAP30/MX2/STAT1/OAS3/PIK3AP1/SAMD9L/DAZAP2/NABP1/LY6E/OAS2/SF3B1/PSMB9/TAP1/DDX58/EIF2AK2/IFI44/IRF7/PAPOLA/HERC5/MED13L/IFIH1/MOB1A/NMI/SLFN5/OASL/FGL2/SAMHD1/TLR1/UBE2L6/NR3C1/ATP11B/SIPA1L1/ITPK1/DDX60/IKZF1/ZBP1/STAT2/SAMSN1/MFN2/TRIM21/ABI1/EWSR1/JARID2/FCGR1A/ARHGEF2/PARP12/RSBN1/BIRC2/TMOD3/RAPGEF2/PSEN1/GBP3/CDK19/ZE…
GSE43863_DAY6_EFF_VS_DAY150_MEM_LY6C_INT_CXCR5POS_CD4_TCELL_UP	GSE43863_DAY6_EFF_VS_DAY150_MEM_LY6C_INT_CXCR5POS_CD4_TCELL_UP	183	0.888675	1.17648	0.0395458	0.229145	0.194827	1410	tags=22%, list=5%, signal=21%	MALAT1/NEAT1/RGS2/TSC22D3/VASP/MSN/IRS2/PNRC1/KMT2E/IER2/ADAM8/BACH1/IL6R/WDR26/LAT2/STK10/INPP5D/PTK2B/FOSL2/LASP1/TCIRG1/ACAP1/MBNL1/TIMP2/CTSB/CHST15/KLF2/RBPJ/UBE2D1/ZNF516/CLK1/CAMK2G/TSPAN14/B4GALT1/NKTR/HPCAL1/TGFB1/ATP6V0D1/SRPK2/DGKD
GSE3982_BASOPHIL_VS_TH2_UP	GSE3982_BASOPHIL_VS_TH2_UP	185	0.888619	1.17632	0.024975	0.229145	0.194827	1747	tags=40%, list=6%, signal=38%	B2M/IFITM2/ACTB/MEGF9/RASSF2/TSC22D3/BCL6/MGAM/NCF4/EIF1/PTPRE/JAK1/BAZ2B/CASP4/PHF21A/HBB/PARP8/DDX58/CALM1/TRANK1/HSPA1A/STAG2/MBP/FAU/MYL12B/CD63/PILRA/CYBB/SIRPA/SOS2/KDM5A/CEP63/TMEM140/SVIL/N4BP2L2/BST1/TDP2/MACF1/ANXA1/PPP2R5A/SERINC3/BID/ZNF516/ADD3/AGTPBP1/CLK1/PAFAH1B1/AKAP9/PSTPIP2/SPTLC2/PARP4/IK/CYB5R4/SLCO3A1/UBAP1/HCP5/DHRS7/OSER1/GIT2/ZZEF1/UBXN2B/RPL28/NDRG1/LSM14A/DYNLT1/ZFYVE16…
GSE1448_CTRL_VS_ANTI_VBETA5_DP_THYMOCYTE_DN	GSE1448_CTRL_VS_ANTI_VBETA5_DP_THYMOCYTE_DN	190	0.889486	1.17631	0.028971	0.229145	0.194827	1081	tags=21%, list=4%, signal=20%	HLA-B/LCP1/RGS2/LITAF/BASP1/GBP2/LRP10/CD53/SHISA5/IRF1/TLE3/IER2/STAT6/HIF1A/TAPBP/ZFP36/PSMB9/RHOG/CNN2/PAK2/PSME1/NMI/FGL2/PRR13/LPIN2/ZFP36L2/JAK3/PSMB8/CYTIP/RPS6KA1/DNAJA1/TRAFD1/FUS/GBP4/GNAI3/SPTBN1/SH3BP2/MAPKAPK2/PRDX5
GSE22589_HEALTHY_VS_SIV_INFECTED_DC_UP	GSE22589_HEALTHY_VS_SIV_INFECTED_DC_UP	181	0.888843	1.17619	0.0407533	0.229145	0.194827	1383	tags=21%, list=5%, signal=20%	MALAT1/ARRB2/IRF1/PTPRE/STAT6/CYTH4/IL4R/CRISPLD2/OGFRL1/HSPA1A/CCDC88B/RPS14/PTK2B/RAB27A/ADM/ANKRD13D/TCIRG1/FERMT3/DBNL/TNFAIP6/RIN3/RPL13/RGS14/ITPRIP/EIF4G3/JMJD6/ATF4/GRK6/SLC12A9/JUN/ARHGAP4/PSTPIP1/PRDM2/CLK3/SIPA1/FES/SRPK2/ST3GAL2
GSE43955_TH0_VS_TGFB_IL6_TH17_ACT_CD4_TCELL_42H_DN	GSE43955_TH0_VS_TGFB_IL6_TH17_ACT_CD4_TCELL_42H_DN	188	0.888303	1.17587	0.025974	0.229145	0.194827	1321	tags=14%, list=4%, signal=13%	S100A8/NAMPT/CSF3R/CSF2RB/MARCKS/IER2/TNIP1/NUMB/IL4R/PTPN6/IL1RN/GLIPR2/LRG1/RAP1A/SOS2/ZFAND5/TUBA4A/NCOR1/HAL/GIMAP4/JMJD6/LDHA/SLTM/UGCG/EZR/PNN
GSE2706_R848_VS_LPS_2H_STIM_DC_DN	GSE2706_R848_VS_LPS_2H_STIM_DC_DN	157	0.88713	1.17575	0.033966	0.229145	0.194827	809	tags=17%, list=3%, signal=16%	IFIT2/IFIT3/ISG15/IFIT1/GBP2/RNF149/GBP5/GBP1/PPP1R15A/PIK3AP1/TRIM22/PELI1/LCP2/ZC3HAV1/PTGS2/ZNFX1/IFI44/ISG20/HERC5/IFIH1/OASL/NBN/UBE2L6/VCPIP1/DDX60/MBNL1
GSE37301_RAG2_KO_VS_RAG2_AND_ETS1_KO_NK_CELL_UP	GSE37301_RAG2_KO_VS_RAG2_AND_ETS1_KO_NK_CELL_UP	183	0.888105	1.17573	0.0395458	0.229145	0.194827	1778	tags=27%, list=6%, signal=26%	B2M/SAT1/ITGB2/MAPK14/DDX5/UBE2D3/ACTR2/NCOA4/FKBP5/PHC2/ZFP36L1/HBB/IFRD1/LBR/LAMP2/IVNS1ABP/SERINC1/IL13RA1/ABCA1/KIAA0319L/WSB1/MAP7D1/CD14/SNX10/CYTH1/LCN2/FLI1/PRKAR1A/SERPING1/C6orf62/SPTBN1/SH3BP2/SPTLC2/SLC9A3R1/PPP1CB/SLTM/PBX2/HSP90B1/ETS1/CPNE3/SRSF2/RPL37/ATP11A/HBA2/LGALSL/PACS1/PDCD4/RRBP1/HNRNPD/RIPK1
GSE36826_WT_VS_IL1R_KO_SKIN_UP	GSE36826_WT_VS_IL1R_KO_SKIN_UP	186	0.887968	1.17551	0.024975	0.229145	0.194827	1989	tags=27%, list=7%, signal=26%	HLA-B/HLA-E/SAT1/RGS2/CTSS/TPT1/TNFAIP2/IRS2/HLA-F/ITGAX/LYZ/RNASET2/CEBPD/CTSD/NOTCH2/CXCR4/PIK3CD/CLEC2B/SRSF5/RPS14/HLA-G/FLI1/CEP350/MYLIP/HSD17B11/CFP/TAX1BP1/DAPP1/SERPING1/TLR8/FOXO3/MAP3K5/BTN3A3/SEMA4A/OGT/ZZEF1/CCNG2/TRIM33/ABR/PELI2/DPEP2/STK24/PLEKHA2/AOAH/TLR5/CST3/ISCU/DSC2/MDM2/ABCG1/MAU2
GSE21670_STAT3_KO_VS_WT_CD4_TCELL_TGFB_IL6_TREATED_DN	GSE21670_STAT3_KO_VS_WT_CD4_TCELL_TGFB_IL6_TREATED_DN	187	0.888055	1.17551	0.025974	0.229145	0.194827	1930	tags=38%, list=7%, signal=36%	MNDA/TXNIP/RGS2/ITM2B/SORL1/PSAP/LITAF/CTSS/ITGB2/LRRK2/SDCBP/TSC22D3/ARHGAP9/ARRB2/WIPF1/MSN/TLR4/APOBEC3A/APBB1IP/ACTN1/GRN/LYZ/CLEC4E/ELF1/ANXA11/FMNL1/IQSEC1/RASSF3/ASAH1/AHNAK/PLBD1/IL13RA1/ZYX/FGL2/DIAPH1/TNFRSF1A/ZFP36L2/UTRN/MYADM/TIMP2/CTSB/PTPRJ/RCSD1/SERPING1/SLC12A6/NFE2L2/IL16/CCM2/SPTBN1/BNIP3L/PARP4/NEK7/STK38/TPP1/TLK1/MPP1/ZFYVE16/GNS/TBL1X/CLEC4D/DPEP2/CTDSP2/ITGA5/RASGRP2/MCTP1…
GSE15330_WT_VS_IKAROS_KO_MEGAKARYOCYTE_ERYTHROID_PROGENITOR_DN	GSE15330_WT_VS_IKAROS_KO_MEGAKARYOCYTE_ERYTHROID_PROGENITOR_DN	191	0.888862	1.17542	0.028971	0.229145	0.194827	1692	tags=23%, list=6%, signal=22%	MALAT1/GLUL/SMAP2/IGF2R/S100A6/STAT5B/NINJ1/IER2/KAT6A/SELPLG/RAC2/TRIM25/WAS/WNK1/PHIP/RPL13A/RB1CC1/TDP2/CSDE1/DICER1/NUB1/PRKAR1A/SF1/RPS19/OSBPL2/TSC22D4/ACOX1/WBP2/MAN1A2/JUN/SERP1/EPB41/UBL5/PBX2/TPP1/RCOR1/ETS1/PARP12/LRRC4/RPS21/GATAD2B/RPS29/RPL5/CACUL1
GSE7348_UNSTIM_VS_TOLERIZED_AND_LPS_STIM_MACROPHAGE_DN	GSE7348_UNSTIM_VS_TOLERIZED_AND_LPS_STIM_MACROPHAGE_DN	147	0.886379	1.17535	0.032967	0.229145	0.194827	2364	tags=42%, list=8%, signal=39%	NAMPT/SOD2/CFLAR/MXD1/ISG15/IRF1/MARCKS/PPP1R15A/SAMD9L/SP110/TNIP1/ELF1/LCP2/CASP4/PSMB9/ZCCHC2/TNFAIP3/ZC3HAV1/EIF2AK2/CASP1/PLSCR1/BRI3/HERC5/MOB1A/TNFRSF1A/SNX10/PSMB8/DBNL/DDX60/HSH2D/PTPRJ/PGS1/FOXP1/TYK2/FAS/OTUD5/BBX/STX11/MTDH/MAX/USP25/MLKL/NFKB1/FAM53C/PHF11/PARP12/TOX4/KREMEN1/PCGF5/PLEKHA2/CRLF3/SMG7/ZEB1/IFI35/TLK2/PPP2R2A/MAP3K8/CXCL1/ARID5B/IL1RAP/MYBPC3/ACOT9
GSE27859_DC_VS_CD11C_INT_F480_INT_DC_UP	GSE27859_DC_VS_CD11C_INT_F480_INT_DC_UP	188	0.887842	1.17526	0.025974	0.229145	0.194827	1591	tags=24%, list=5%, signal=23%	MALAT1/FCGR2A/MYO1F/CD53/TLR4/JUNB/STAT3/WAC/ADAM8/UBALD2/NABP1/RBM39/CTSD/RAC2/NIPBL/IL4R/BAZ2A/YPEL5/SRSF5/PLBD1/ITGAL/PDE4B/SLK/APAF1/OS9/RPS16/GNA13/VAV1/PGS1/GABARAPL2/STAT5A/IL16/OAZ2/MAN1A2/PARP4/TYK2/UBL5/GSTK1/JARID2/KLF7/TBXAS1/RIOK3/AFF4/RPS21/CMIP
GSE26030_UNSTIM_VS_RESTIM_TH1_DAY15_POST_POLARIZATION_UP	GSE26030_UNSTIM_VS_RESTIM_TH1_DAY15_POST_POLARIZATION_UP	188	0.887833	1.17525	0.025974	0.229145	0.194827	1641	tags=30%, list=6%, signal=29%	B2M/HLA-B/UBC/IGF2R/LRP10/VASP/TNFRSF1B/BCL6/SLC11A1/APOBR/DENND3/BAZ1A/STAT3/YWHAZ/RASSF5/B4GALT5/CEBPB/CYP4F3/IFRD1/TREM1/PTPN12/SLC44A2/FCER1G/PILRA/PTK2B/SRPK1/ITGAL/CLIC1/SOCS3/MKNK2/IL2RG/ETS2/SPATA13/ARAP1/SAMSN1/NFE2L2/LDHA/TGFBR2/NFAT5/LTA4H/HIP1/HEXIM1/EZR/GK/LPCAT2/BIRC6/HMGB1/PDLIM7/CYFIP2/SH2D3C/PIP4K2A/CD47/DEF6/KPNA4/STK24/RNF166/CHD3
GSE17721_CPG_VS_GARDIQUIMOD_24H_BMDC_DN	GSE17721_CPG_VS_GARDIQUIMOD_24H_BMDC_DN	184	0.887512	1.17512	0.024975	0.229145	0.194827	1254	tags=12%, list=4%, signal=12%	S100A9/RGS2/LRRK2/RNF149/TPT1/FAM8A1/MMP9/SLPI/NFKBIZ/CYBB/RAP1A/RAC1/TXN/CD14/IL18RAP/TPD52L2/IQGAP2/CFP/RAD23B/DNAJC3/CHMP4B/CALCOCO2
GSE19888_ADENOSINE_A3R_INH_VS_INH_PRETREAT_AND_ACT_WITH_TCELL_MEMBRANES_MAST_CELL_DN	GSE19888_ADENOSINE_A3R_INH_VS_INH_PRETREAT_AND_ACT_WITH_TCELL_MEMBRANES_MAST_CELL_DN	167	0.887255	1.17494	0.028971	0.229145	0.194827	1867	tags=11%, list=6%, signal=10%	HLA-B/IQGAP1/VNN2/TRANK1/IVNS1ABP/ELOVL5/RPL27A/ETS2/STK40/TMEM71/ARGLU1/BEST1/MANSC1/PAN3/OLFM4/SUN2/RPS3A/DSC2
GSE9006_1MONTH_VS_4MONTH_POST_TYPE_1_DIABETES_DX_PBMC_UP	GSE9006_1MONTH_VS_4MONTH_POST_TYPE_1_DIABETES_DX_PBMC_UP	184	0.887276	1.17481	0.024975	0.229145	0.194827	1755	tags=30%, list=6%, signal=29%	SAT1/NAMPT/IFIT3/FPR1/NFKBIA/AQP9/VNN2/MME/PLXNC1/BCL2A1/BCL6/SERPINA1/MGAM/IRF1/TALDO1/PYGL/ALOX5/ARHGAP26/DOCK5/PABPC1/TRIB1/MMP8/IL1R2/S100P/TLR1/CPPED1/ADM/DOCK2/RBMS1/TCIRG1/SCO2/GNAQ/TNFAIP6/ANXA3/UPP1/ZBP1/KIAA0232/ATF4/RXRA/ZNF394/PTP4A1/SPTLC2/MTF1/IMPDH1/CEACAM8/EMILIN2/RPL37A/HK3/CTSZ/HLX/PIM1/RAP2C/SLC22A4/ATG2A/CARS2/WWP2
GSE42724_NAIVE_VS_B1_BCELL_DN	GSE42724_NAIVE_VS_B1_BCELL_DN	178	0.887458	1.17481	0.025974	0.229145	0.194827	1480	tags=15%, list=5%, signal=14%	S100A9/IL17RA/PREX1/FLOT2/NBEAL2/RPS6/CHD4/CPPED1/RPS3/RPL13A/RPL3/RPL8/RPS2/RPL13/STX10/RPL34/IL16/FLNA/RPL4/RXRA/COX5B/PRKDC/RPL7A/RPS5/RPL15/TBXAS1
GSE25085_FETAL_BM_VS_ADULT_BM_SP4_THYMIC_IMPLANT_UP	GSE25085_FETAL_BM_VS_ADULT_BM_SP4_THYMIC_IMPLANT_UP	187	0.887508	1.17479	0.025974	0.229145	0.194827	1796	tags=34%, list=6%, signal=32%	HLA-B/IFIT2/IFIT3/SORL1/UBC/RSAD2/ISG15/PARP14/TPM3/NADK/MX2/SEMA4D/GNAS/PPP1R15A/SAMD9L/SP110/LY6E/TAPBP/OAS2/LCP2/ZCCHC2/IRF7/ISG20/MMP9/PSME1/IFIH1/OASL/ZFAND5/IFNAR1/MYD88/SERF2/GLRX/MVP/PDE4B/PSMB8/ANXA1/HELZ2/SOCS3/DDX60/RBPJ/NT5C3A/RNF19B/ZBP1/CD82/PLEKHO2/NFE2L2/TMCC3/GBP4/TGFBR2/JAK2/HCAR2/TRIM21/CMPK2/CHMP4B/SRSF3/MTDH/PARP12/PCGF5/IL7R/DDIT3/TPST2/DEGS1/OGFR/GLG1
GSE360_L_MAJOR_VS_M_TUBERCULOSIS_DC_DN	GSE360_L_MAJOR_VS_M_TUBERCULOSIS_DC_DN	186	0.887383	1.17474	0.024975	0.229145	0.194827	1841	tags=26%, list=6%, signal=24%	FCGR3B/TXNIP/SOD2/ACSL1/FOS/RSAD2/ISG15/IFIT1/ARHGDIB/SP100/MX2/GRB2/ALOX5AP/TRIM22/BAZ2B/TLR2/PRKCB/RAC2/PSMB9/BRD2/IFITM1/EIF2AK2/MMP8/CYBB/LILRB2/CARD8/SETD2/RPL3/MKNK2/CLIP1/MARK3/FAS/PPP1CB/TRIM21/SRSF3/TOM1/DYNLT1/APOL1/PLEKHG3/MLF2/DUSP6/NEDD8/SUPT20H/ATP6V1E1/HP/HDLBP/HSP90AB1/PPP1R10
GSE3982_NEUTROPHIL_VS_BCELL_UP	GSE3982_NEUTROPHIL_VS_BCELL_UP	183	0.887277	1.17463	0.025974	0.229145	0.194827	2505	tags=50%, list=9%, signal=46%	HLA-A/IFIT2/BASP1/XPO6/ARPC5/MSL1/PLXNC1/EFHD2/MMP25/LRRFIP1/LIMK2/CREB5/ACTR3/FGR/CLEC4E/RALB/NUMB/SELPLG/CYTH4/FRAT2/TRIM25/RAB7A/IFITM1/MYO9B/CST7/SLC6A6/MBP/PPP4R1/MYL12B/ATP6V1B2/PXN/ZYX/KDM5A/NEDD9/SECTM1/MKRN1/MAP1LC3B/FOSL2/LPIN2/TCIRG1/SIGLEC5/CYTIP/PPP2R5A/CHST15/ABHD2/ETS2/LPAR2/PFKFB3/RNF19B/SERINC3/GMIP/ANXA3/RGS14/SERPING1/HIPK1/PSTPIP2/TMEM59/GPR27/VNN1/PI3/TAP2/IMPDH1/BCL3/MKNK1/G…
GSE2706_UNSTIM_VS_2H_LPS_DC_DN	GSE2706_UNSTIM_VS_2H_LPS_DC_DN	175	0.887198	1.17461	0.028971	0.229145	0.194827	1881	tags=33%, list=6%, signal=31%	NAMPT/IFIT3/SOD2/ACSL1/CFLAR/ISG15/IFIT1/NFKBIA/BTG1/PARP14/APOBEC3A/IRF1/TNFAIP2/GBP1/CREB5/NINJ1/PELI1/RASSF5/TNIP1/NABP1/B4GALT5/BTG2/TAP1/TNFAIP3/ZC3HAV1/ZNFX1/IFI44/KDM6B/IRF7/EHD1/ISG20/GADD45B/IFIH1/NFKBIZ/RILPL2/OASL/PLAUR/IL18RAP/SIPA1L1/SOCS3/TNFAIP6/PIK3R5/BID/MAP2K3/KCNJ2/RAB21/CSRNP1/STX11/NFKB1/PML/PIM3/TNFAIP8/REL/RAPGEF2/TTN/RNF144B/SAR1A/NUP98
GSE25123_CTRL_VS_ROSIGLITAZONE_STIM_PPARG_KO_MACROPHAGE_UP	GSE25123_CTRL_VS_ROSIGLITAZONE_STIM_PPARG_KO_MACROPHAGE_UP	183	0.887158	1.17448	0.025974	0.229145	0.194827	2063	tags=42%, list=7%, signal=39%	NAMPT/SELL/SLC25A37/MXD1/LITAF/AQP9/STK17B/S100A12/BCL2A1/ICAM3/SERPINA1/MGAM/APOBEC3A/CREB5/PTPRE/ITGAX/LYZ/FGR/RASSF5/ADAM8/CLEC4E/ARHGAP26/DOCK5/NFIL3/TNFAIP3/TAGLN2/KDM6B/TREM1/IL1RN/EHD1/GLIPR2/PTP4A2/LRG1/RILPL2/SIRPB1/PADI2/RAB27A/FCN1/PLAUR/CSGALNACT2/CYTIP/ACAP1/F5/CFP/PFKFB3/UPP1/S1PR4/ITPRIP/FRAT1/USP3/MAP2K3/GRK6/LTA4H/NDEL1/SEMA4A/GK/PDLIM7/WTAP/FRY/NOD2/DPEP2/RAB3D/LIMD2/CLMN/OSM/EL…
GSE35685_CD34POS_CD10NEG_CD62LPOS_VS_CD34POS_CD10POS_BONE_MARROW_DN	GSE35685_CD34POS_CD10NEG_CD62LPOS_VS_CD34POS_CD10POS_BONE_MARROW_DN	195	0.888623	1.17447	0.02997	0.229145	0.194827	2163	tags=42%, list=7%, signal=39%	NAMPT/IFIT2/IFITM3/MXD1/LITAF/ISG15/GBP2/CD53/CSF2RB/IRF1/STAT3/MX2/VMP1/STAT1/TLE3/MAP4K4/NABP1/CEBPD/LY6E/MAP3K2/ZFP36/LCP2/ASAP1/CASP4/PSMB9/IL4R/TAP1/CASP1/FLOT2/PLSCR1/VCAN/SKAP2/SLC44A2/TSPO/NFKBIZ/IL13RA1/CMTM6/ZFAND5/FGL2/MYD88/ZNF281/CCR1/TNFRSF1A/JAK3/TLR6/APAF1/HSPA5/MIDN/CHD7/IKZF1/RAB8B/STAT5A/GBP4/JUN/IST1/RAB1A/NDEL1/BCL3/ATF6/JARID2/NDRG1/FCGR1A/LTB4R/MGAT1/C9orf72/OSBPL11/TIMP1/A…
GSE36826_WT_VS_IL1R_KO_SKIN_STAPH_AUREUS_INF_DN	GSE36826_WT_VS_IL1R_KO_SKIN_STAPH_AUREUS_INF_DN	184	0.886659	1.17399	0.025974	0.229145	0.194827	2093	tags=32%, list=7%, signal=30%	HLA-E/IFITM2/MCL1/CFLAR/BASP1/RSAD2/ISG15/IGF2R/ADAR/MX1/LRP10/MMP25/TNFAIP2/LIMK2/MX2/APOL6/NINJ1/SP110/TAP1/TNFAIP3/IFITM1/PLSCR1/GADD45B/KIAA0040/IFIH1/OASL/SECTM1/RBMS1/SNX10/SCO2/PDE4B/KLF3/SOCS3/TNFAIP6/STAT5A/LDHA/JUN/TRIM21/ABI1/MIA3/ATP2B4/DYNLT1/APOL1/PML/PHF11/ARID5A/CD47/UGP2/RELA/CD59/SPATS2L/FCGR1B/DSC2/FCHSD2/PSME2/ADAM19/VPS9D1/POMP/COA1
GSE43955_TH0_VS_TGFB_IL6_TH17_ACT_CD4_TCELL_4H_UP	GSE43955_TH0_VS_TGFB_IL6_TH17_ACT_CD4_TCELL_4H_UP	189	0.887208	1.17398	0.026973	0.229145	0.194827	1819	tags=29%, list=6%, signal=27%	B2M/CSF3R/RGS2/LYN/RNF149/BTG1/SLC11A1/IRF1/ACTN1/NADK/JUNB/PPP1R15A/CEBPD/PAG1/BACH1/DDX3X/IL4R/NFIL3/PTGS2/PTPN6/LBR/ANP32A/CMTM6/ZFAND5/FGL2/MYD88/FAM120A/VAPA/MAP3K1/SOCS3/CEP350/GNAQ/TNFAIP6/GBP4/IST1/JAK2/CYB5R4/UGCG/FCGR1A/MTDH/FKBP1A/OSBPL11/CTSZ/HLX/AGFG1/CSF2RA/WDR82/HNRNPH2/BRWD3/EIF4G1/OGFR/PSEN1/HNRNPA3/MT2A
GSE1432_CTRL_VS_IFNG_6H_MICROGLIA_DN	GSE1432_CTRL_VS_IFNG_6H_MICROGLIA_DN	192	0.887767	1.17396	0.028971	0.229145	0.194827	2296	tags=50%, list=8%, signal=46%	HLA-E/SMCHD1/LITAF/RSAD2/ISG15/LYN/ADAR/PLEK/GBP2/MX1/CD53/TNFSF10/CSF2RB/IRF1/BAZ1A/JUNB/LIMK2/STAT3/HLA-F/GBP1/STAT1/APOL6/RNF24/IFI44L/KPNB1/SP110/RALB/STAT6/LCP2/TYMP/CASP4/PSMB9/TAP1/IFITM1/DDX58/IFI44/PLSCR1/IRF7/ISG20/KIAA0040/MED13L/IFIH1/NMI/APOL2/SECTM1/RAB27A/RBMS1/MVP/CYLD/NBN/SCO2/PSMB8/DDX60/DNAJA1/TRAFD1/UBXN4/RBCK1/RNF19B/SERPING1/IFIT5/PRRG4/ATG3/TOP1/JAK2/CALCOCO2/SBNO2/GK/STX11…
GSE18791_UNSTIM_VS_NEWCATSLE_VIRUS_DC_10H_DN	GSE18791_UNSTIM_VS_NEWCATSLE_VIRUS_DC_10H_DN	172	0.886589	1.1739	0.028971	0.229145	0.194827	1527	tags=40%, list=5%, signal=38%	IFIT2/IFIT3/RSAD2/ISG15/ADAR/XPO6/XAF1/MX1/PARP14/SP100/PARP9/TNFSF10/GBP5/MX2/STAT1/OAS3/APOL6/SAMD9/EPSTI1/IFI44L/IER2/SAMD9L/TRIM22/SP110/OAS2/TAP1/CARD16/DDX58/ZC3HAV1/PTGS2/ZNFX1/IFI44/PLSCR1/IRF7/ISG20/GADD45B/HERC5/IFIH1/NFKBIZ/DTX3L/SLFN5/OASL/MYD88/NEDD9/SECTM1/IFI6/ALPK1/PDE4B/HELZ2/DDX60/NT5C3A/ARHGAP27/ZBP1/STAT2/SERPING1/IFIT5/GBP4/FAS/CMPK2/KCNJ2/TRIM69/STX11/DYNLT1/APOL1/HIVEP2/PML…
GSE21546_WT_VS_SAP1A_KO_ANTI_CD3_STIM_DP_THYMOCYTES_UP	GSE21546_WT_VS_SAP1A_KO_ANTI_CD3_STIM_DP_THYMOCYTES_UP	185	0.886787	1.17389	0.026973	0.229145	0.194827	1713	tags=21%, list=6%, signal=19%	S100A9/SRGN/TYROBP/FCGR2A/MEGF9/MSRB1/TLR4/TALDO1/HIF1A/ALDOA/CST7/LRG1/TMX4/SOS2/FGL2/GLRX/IGSF6/PGK1/HSPA5/ANXA3/ENO1/PSTPIP2/MPO/CYB5R4/NOP10/GATAD2A/CHSY1/SEMA4A/RAB21/SSR2/HK3/STOM/CSF2RA/SAP18/RASGRP2/SLC22A4/AOAH/PDCD4
GSE3982_MAST_CELL_VS_BASOPHIL_DN	GSE3982_MAST_CELL_VS_BASOPHIL_DN	179	0.886854	1.17388	0.025974	0.229145	0.194827	1747	tags=42%, list=6%, signal=40%	IFITM2/HLA-A/PTPRC/DUSP1/ACTB/RASSF2/ARHGDIB/USP15/TMSB10/DENND3/STAT5B/RAB31/ALOX5AP/JAK1/DAZAP2/PELI1/ALOX5/SELPLG/SYNE1/TRIM25/PARP8/TRANK1/RNF10/ISG20/PJA2/YPEL5/FAU/PAPOLA/UBE2J1/PILRA/ZNF106/MYD88/KDM5A/LILRB2/CEP63/TMEM140/MAP1LC3B/ZNF292/CD300A/CYLD/RB1CC1/UTRN/RPL31/MACF1/PPP2R5A/VCPIP1/CCND3/ETS2/ADD3/ACOX1/RPL34/HSDL2/RTF1/SPTBN1/DNAJC3/TMEM59/CCDC69/SLTM/SLCO3A1/HEXIM1/GIT2/TMEM50A/PO…
GSE41978_KLRG1_HIGH_VS_LOW_EFFECTOR_CD8_TCELL_DN	GSE41978_KLRG1_HIGH_VS_LOW_EFFECTOR_CD8_TCELL_DN	185	0.886625	1.17368	0.026973	0.229145	0.194827	2311	tags=42%, list=8%, signal=39%	B2M/SRGN/IFIT2/ACTB/FTL/UBC/CAP1/ACTG1/TPT1/APLP2/IRF1/DDX5/PAG1/RPS9/RPS6/PHF20L1/SNRK/RPS14/ZNF281/RPL19/RPS3/PSMB8/PCBP1/CYTIP/RPL3/RPL11/PRKAR1A/RPLP1/RPL27A/DEK/RPS16/TNFAIP6/CFP/RPS19/RPS2/RPL18/USP4/WDR1/RPL34/RPS18/RPL23/COX4I1/EEF2/RPS4X/ABI1/RPL27/SLC25A3/TERF2IP/RPLP0/HMGB1/RPL7A/RPL9/RPS5/RPL6/RPL37/RPS21/TOR1AIP1/RPL12/RPL7/EIF3A/RPS29/RPL5/CNOT1/UQCR11/HSP90AB1/RPS23/RPS3A/RPL38/HSP…
GSE360_L_DONOVANI_VS_M_TUBERCULOSIS_MAC_DN	GSE360_L_DONOVANI_VS_M_TUBERCULOSIS_MAC_DN	192	0.887533	1.17365	0.028971	0.229145	0.194827	2254	tags=31%, list=8%, signal=29%	TXNIP/RGS2/FOS/MCL1/DUSP1/CFLAR/GLUL/CAP1/GBP2/MX1/TSC22D3/IRF1/TNFAIP2/RAB31/GBP1/STK4/SP110/SERPINB1/TLR2/ZFP36/CASP4/PSMB9/TNFAIP3/IFITM1/IQSEC1/PTGS2/ISG20/PADI2/LILRB2/SECTM1/FOSL2/THEMIS2/UBE2L6/IL10RB/TNFAIP6/SERPING1/MTF1/PBX2/SBNO2/HTATIP2/ETS1/DYNLT1/STOM/SASH3/HNRNPM/RELA/MKLN1/KAT2B/NFKB2/ZMYND8/YIPF3/STAU1/AMPD2/RANBP2/PSME2/VPS9D1/KMT2A/AIM2/CXCL1/AP1G1
GSE3982_NEUTROPHIL_VS_TH2_UP	GSE3982_NEUTROPHIL_VS_TH2_UP	184	0.886366	1.17361	0.025974	0.229145	0.194827	2060	tags=51%, list=7%, signal=47%	IFIT2/LAPTM5/XAF1/PTEN/EVI2B/EFHD2/MMP25/JMJD1C/SLC11A1/LRRFIP1/ACTN1/UBE2D3/S100A11/NCOA4/ACTR3/CLEC4E/BAZ2B/NABP1/FLOT1/CYTH4/ZFP36L1/RAC2/ZCCHC2/WDR26/PARP8/DENND5A/MYO9B/OGFRL1/TREM1/PAK2/PADI4/ARPC3/NLRP1/KDM5A/EVI2A/PAK1/GOLGB1/SPAG9/MAPK1/TLR6/APAF1/SYNE2/GNAQ/BTN2A1/PFKFB3/RBCK1/RNF19B/GMIP/MARK3/CAPZA2/ZNF516/USP4/ACOX1/SLC12A6/CLK1/PACSIN2/TMBIM4/NBR1/ZNF394/PSTPIP2/SPTLC2/SERP1/CSK/PI3…
GSE17721_PAM3CSK4_VS_CPG_8H_BMDC_DN	GSE17721_PAM3CSK4_VS_CPG_8H_BMDC_DN	188	0.886524	1.17351	0.027972	0.229145	0.194827	2057	tags=34%, list=7%, signal=31%	HLA-B/HLA-E/FOS/DUSP1/MXD1/UBC/SMAP2/KLF6/XPO6/PARP14/STK4/NINJ1/NABP1/UBE2R2/CASP1/HSPA1A/GLIPR2/STAG2/CREBRF/XRN1/GLRX/TNFRSF1A/CPEB4/PSMB8/ATP11B/DNAJA1/TAX1BP1/TLR8/CASP8/C6orf62/GBP4/UBL5/MBD2/CHMP4B/UPF2/SLC40A1/DNAJC13/CEP19/NDRG1/CPNE3/GRAMD1A/FKBP1A/STX7/TOX4/RSBN1/IL7R/GALM/RELA/FOSB/CACUL1/MYO5A/GHITM/ST3GAL1/HERPUD2/IER5/MDM2/DNAJB6/ANKRD17/TLK2/ARG1/UBE2D2/TBK1/UNC93B1
GAUCHER_PBMC_YF_VAX_STAMARIL_UNKNOWN_AGE_3DY_DN	GAUCHER_PBMC_YF_VAX_STAMARIL_UNKNOWN_AGE_3DY_DN	96	0.882478	1.17349	0.040959	0.229145	0.194827	2060	tags=62%, list=7%, signal=58%	NAMPT/SORL1/VNN2/OSBPL8/TPT1/ICAM3/BCL6/STAT5B/IRS2/CREB5/PYGL/ALPL/DDX3X/FAM126B/EEF1A1/RPS6/FAU/CD46/TMX4/RPS14/ZNF281/CPPED1/CPD/RPS3/RPL13A/MYADM/ZNF217/RPL3/RBM47/ERGIC1/RPL18/NARF/RPL4/RPS18/EEF2/PI3/RPS8/WLS/RPS4X/RPS13/RPL27/RPS20/RPL35A/PRKDC/RPS27A/RPLP0/TOPORS/TBL1X/RPL37A/RPS5/RPS29/RPL5/ABHD5/ARAP3/KLHL2/EIF4B/CDK19/GLS/PPM1F/IMPA2
ANDERSON_BLOOD_CN54GP140_ADJUVANTED_WITH_GLA_AF_AGE_18_45YO_1DY_DN	ANDERSON_BLOOD_CN54GP140_ADJUVANTED_WITH_GLA_AF_AGE_18_45YO_1DY_DN	81	0.880913	1.17344	0.044955	0.229145	0.194827	3002	tags=75%, list=10%, signal=68%	SORL1/ACTB/MYH9/LAPTM5/CAP1/MSN/ARHGAP30/CREBBP/PRRC2C/STK4/YWHAZ/KAT6A/RASSF5/PGD/SPEN/ARF1/SON/HNRNPK/ATP6V1B2/WAS/ZNF106/MTMR3/MAP7D1/LASP1/SF3B2/ADD1/RCSD1/WDR1/KMT2D/ARAP1/GRK6/ARPC4/FLII/WLS/CBL/ANTXR2/UPF1/RALY/LAMP1/SH2D3C/AFF4/DPEP2/STK24/UBA1/VPS8/ATP6AP1/GBA/SRRM1/RAB5B/CTCF/RIC8A/DPP8/SEC16A/CLASP1/ARID3A/PPP1CA/ARF3/TBC1D22A/MAST3/ACLY/FOXJ3
GSE3982_EOSINOPHIL_VS_MAST_CELL_UP	GSE3982_EOSINOPHIL_VS_MAST_CELL_UP	190	0.887299	1.17342	0.02997	0.229145	0.194827	1697	tags=36%, list=6%, signal=34%	FPR1/RSAD2/PTEN/MMP25/CSF2RB/LRRFIP1/USP15/APOBR/NADK/LIMK2/MX2/SLA/HLA-F/ITGAX/SAMD9/RNF24/PELI1/SF3B1/NOTCH2/LSP1/IL6R/UBE2B/FMNL1/PARP8/CNN2/CDKN2D/STAG2/KIAA1109/OASL/ABCA7/LILRB2/ZNF281/MKRN1/SVIL/ITGAL/ZNF292/TNFRSF1A/RB1CC1/CYTH1/ZNF217/TAOK1/SYNE2/SEC62/LPGAT1/TAX1BP1/RIN3/ENTPD1/NUP50/SAMSN1/P2RY13/CASP8/RXRA/RTF1/CAMKK2/JAK2/UBL5/GSN/MTF1/DDX6/GIT2/EZH1/HK3/ETV6/TNFSF14/CTDSP2/MID1IP1/C…
GSE42724_MEMORY_VS_B1_BCELL_DN	GSE42724_MEMORY_VS_B1_BCELL_DN	177	0.886506	1.17339	0.028971	0.229145	0.194827	1650	tags=26%, list=6%, signal=25%	SRGN/SAT1/SOD2/MCL1/CFLAR/BASP1/NFKBIA/PARP9/IRF1/TNFAIP2/GBP1/EPSTI1/PNRC1/ARHGAP25/NABP1/TAP1/TNFAIP3/DENND5A/ZNFX1/CXCR4/EHD1/ISG20/C4orf3/GADD45B/FTH1/NFKBIZ/TXN/JAK3/PDE4B/PSMB8/CYTIP/LMNB1/SOCS3/TNFAIP6/ENO1/GBP4/RYBP/IDI1/HEXIM1/CSRNP1/APOL1/GRAMD1A/NFKB1/CSF2RA/IL7R/PIM3
GSE14769_UNSTIM_VS_120MIN_LPS_BMDM_DN	GSE14769_UNSTIM_VS_120MIN_LPS_BMDM_DN	193	0.887434	1.17336	0.028971	0.229145	0.194827	1529	tags=28%, list=5%, signal=27%	HLA-B/SRGN/NAMPT/MCL1/DUSP1/SLC25A37/RSAD2/ISG15/PARP14/VASP/BCL2A1/BCL6/IRF1/CCNL1/IER2/SP110/TNIP1/HIF1A/B4GALT5/ZFP36/STX3/BTG2/NFIL3/ZNFX1/KDM6B/IL1RN/AKNA/IFIH1/AHNAK/ZNF281/IGSF6/LPIN2/SNX10/PLAUR/APAF1/MARK2/GNA13/TBC1D1/CCDC71L/STAT5A/MAP2K3/GBP4/HIPK1/SERP1/CD74/SENP6/NDEL1/TANK/CCNG2/CSRNP1/C9orf72/RASA2/KLF7/ARID5A/CLEC4D
GSE41867_DAY6_VS_DAY8_LCMV_CLONE13_EFFECTOR_CD8_TCELL_UP	GSE41867_DAY6_VS_DAY8_LCMV_CLONE13_EFFECTOR_CD8_TCELL_UP	186	0.886308	1.17331	0.026973	0.229145	0.194827	1361	tags=19%, list=5%, signal=18%	HLA-B/IFITM3/ITM2B/RNF213/MYO1F/SLC11A1/LYST/TALDO1/OAS3/EPSTI1/ADAM8/TNIP1/OAS2/PSMB9/FMNL1/FLOT2/ISG20/ATP6V0E1/FCER1G/LAMTOR4/MCTP2/PAK1/ANXA1/CCND3/TRAFD1/STK40/SPATA13/ZBP1/ENTPD1/STAT2/NLRC5/MS4A6A/LPCAT2/WASF2/STX11
GSE24972_WT_VS_IRF8_KO_MARGINAL_ZONE_SPLEEN_BCELL_DN	GSE24972_WT_VS_IRF8_KO_MARGINAL_ZONE_SPLEEN_BCELL_DN	179	0.886372	1.17324	0.026973	0.229145	0.194827	1110	tags=5%, list=4%, signal=5%	B2M/PSAP/GCA/UBE2D3/BAZ2B/RTN4/CPEB4/DOCK11/ATP6V1G1
GSE43863_TFH_VS_LY6C_LOW_CXCR5NEG_EFFECTOR_CD4_TCELL_UP	GSE43863_TFH_VS_LY6C_LOW_CXCR5NEG_EFFECTOR_CD4_TCELL_UP	189	0.886605	1.17318	0.027972	0.229145	0.194827	2277	tags=43%, list=8%, signal=40%	NAMPT/SELL/IFIT2/RNF213/RSAD2/NFKBIA/NCF1/XAF1/STK17B/PARP14/PARP9/USP15/DENND3/STAT1/PIK3AP1/PELI1/PSMB9/TAP1/DDX58/ZNFX1/IRF7/ISG20/STAG2/TAF7/GADD45B/PXN/SERINC1/RICTOR/DTX3L/CYBB/HECA/TLR1/ZNF281/KIF5B/PHIP/ANXA1/HELZ2/SOCS3/TRAFD1/GIMAP4/RBM33/C6orf62/TMCC3/GBP4/JUN/FAM107B/IL18R1/MS4A6A/CMPK2/NDEL1/UGCG/TOR1AIP2/BCL3/BBX/CPNE3/PCMTD1/NFKB1/SRSF11/PML/PIAS1/LNPEP/MCMBP/CD47/PARP12/FMR1/MYO5A…
GSE46606_IRF4_KO_VS_WT_UNSTIM_BCELL_DN	GSE46606_IRF4_KO_VS_WT_UNSTIM_BCELL_DN	185	0.886179	1.17309	0.026973	0.229145	0.194827	1474	tags=24%, list=5%, signal=23%	HLA-B/SOD2/ACSL1/CFLAR/NFKBIA/PLEK/VASP/BCL2A1/TNFAIP2/RNASET2/TNIP1/CEBPD/MEFV/TNFAIP3/RAB11FIP1/HCK/IRF7/EHD1/PTPN12/N4BP1/CCDC88B/NFKBIZ/PILRA/RILPL2/SIRPB1/CYBB/SNX10/LCN2/PDE4B/IRAK3/SOCS3/IL2RG/ETS2/CFP/ZBP1/SYK/SAMSN1/JAK2/HCAR2/FAS/SEMA4A/TANK/MLLT6/KLF7/PIK3CG
GSE24142_EARLY_THYMIC_PROGENITOR_VS_DN3_THYMOCYTE_UP	GSE24142_EARLY_THYMIC_PROGENITOR_VS_DN3_THYMOCYTE_UP	193	0.887172	1.17301	0.028971	0.229145	0.194827	1621	tags=31%, list=6%, signal=30%	ACSL1/SORL1/TYROBP/LITAF/GLUL/LTF/FCGR2A/FFAR2/PLEK/NCF1/AQP9/S100A6/RNF149/PLXNC1/S100A4/RAB31/PTPRE/ITGAX/SERPINB1/DOCK5/CEBPB/IL4R/DENND5A/HCK/CNN2/TAGLN2/OGFRL1/ASAH1/CKAP4/SPI1/PTPN12/SKAP2/CD44/SIRPA/WDFY3/PTK2B/CPPED1/PAK1/THEMIS2/CD300A/MYADM/NFAM1/ANXA1/HSD17B11/IL10RB/FLNA/SPTLC2/MPO/GSN/GABARAPL1/FES/LTB4R/ST3GAL2/SH2D3C/TNFSF14/CTBP2/CLEC4D/DUSP6/VCL/RASGRP2
GSE8835_CD4_VS_CD8_TCELL_CLL_PATIENT_UP	GSE8835_CD4_VS_CD8_TCELL_CLL_PATIENT_UP	190	0.886879	1.17287	0.02997	0.229145	0.194827	1592	tags=25%, list=5%, signal=24%	SELL/IFIT2/IFIT3/RNF213/ACTB/RSAD2/ISG15/IFIT1/GBP2/TNFSF10/MX2/OAS3/IFI44L/SAMD9L/LY6E/IRF7/ISG20/IFIH1/TSPO/FPR2/SIRPB1/NMI/RGS18/OASL/SAMHD1/SECTM1/MCTP2/UBE2L6/HELZ2/DDX60/HSPA5/PPP1R15B/HSH2D/NT5C3A/UPP1/STAT5A/USB1/NLRC5/IL18R1/CMPK2/SEMA4A/RAB21/FCGR1A/STX11/MLKL/AGFG1/PXK/PCGF5
GSE14769_UNSTIM_VS_60MIN_LPS_BMDM_DN	GSE14769_UNSTIM_VS_60MIN_LPS_BMDM_DN	193	0.887022	1.17281	0.02997	0.229145	0.194827	1759	tags=34%, list=6%, signal=32%	HLA-B/SRGN/SOD2/FOS/MCL1/DUSP1/CFLAR/MXD1/KLF6/PLEK/BCL2A1/VIM/IRF1/TNFAIP2/DDX5/CCNL1/HMGB2/PICALM/PNRC1/IER2/CLEC4E/HIF1A/B4GALT5/RBM39/CEBPB/TLR2/ZFP36L1/BTG2/PTGS2/KDM6B/IFRD1/PLSCR1/HSPA1A/EHD1/TAF7/GADD45B/ZFAND5/WSB1/FOSL2/CD14/HLA-G/PLAUR/CEP350/RNF19B/TLE4/CCDC71L/JUN/MAPKAPK2/RYBP/NDEL1/SLC38A2/TOB1/CSRNP1/STX11/C9orf72/KLF7/FURIN/ARHGEF2/ARID5A/PIM1/OSM/REL/NUAK2/BCL2L11/ZC3H13
GSE36888_UNTREATED_VS_IL2_TREATED_STAT5_AB_KNOCKIN_TCELL_17H_UP	GSE36888_UNTREATED_VS_IL2_TREATED_STAT5_AB_KNOCKIN_TCELL_17H_UP	168	0.885853	1.17273	0.028971	0.229145	0.194827	1982	tags=36%, list=7%, signal=34%	NAMPT/SOD2/SLC25A37/MYL6/AQP9/C5AR1/GMFG/BTG1/TNFRSF1B/BCL2A1/GNAI2/LIMK2/SLA/IRS2/RASSF5/CD55/PAG1/CASP4/UBE2B/TNFAIP3/PTGS2/FGD3/CDKN2D/TREM1/HSPA1A/MYL12B/FTH1/RILPL2/RAB27A/GLRX/ANKRD13D/PLAUR/CYTIP/RPH3A/CCND3/TAOK1/CTSB/CHST15/TNFAIP6/PFKFB3/RIN3/TMEM71/MAP3K5/CCDC69/MTF1/TOM1/CSRNP1/LTB4R/ST3GAL2/MLKL/HLX/AGFG1/NUCB1/KREMEN1/GNG2/KLHL2/ELL/PLAC8/IER5/GDI1/SIK3
GSE360_DC_VS_MAC_DN	GSE360_DC_VS_MAC_DN	187	0.885951	1.17273	0.027972	0.229145	0.194827	1777	tags=21%, list=6%, signal=20%	S100A9/MYO1F/IFI16/TSC22D3/PLXNC1/GRB2/RALB/OAS2/TYMP/CCNI/BTN3A1/PTPN6/IRF7/RPS6/CD14/RPH3A/KDM7A/TPD52L2/TIMP2/RBCK1/GNA13/ATF4/LDHA/FOXO3/GAS7/RPL23/ARHGAP4/NACA/UGCG/PBX2/DNAJC13/TGFB1/HIVEP2/NFKB1/KBTBD2/USF2/VAMP3/RPS24/RRBP1/OGFR
GSE7568_IL4_TGFB_DEXAMETHASONE_VS_IL4_TGFB_TREATED_MACROPHAGE_DN	GSE7568_IL4_TGFB_DEXAMETHASONE_VS_IL4_TGFB_TREATED_MACROPHAGE_DN	166	0.88539	1.17266	0.02997	0.229145	0.194827	2366	tags=39%, list=8%, signal=36%	B2M/SRGN/IFIT2/TMSB4X/CFLAR/SORL1/LYN/MSRB1/TLN1/SLC2A3/NIN/CD53/NCF4/IRF1/SSH2/CYBA/ITGAM/CYTH4/ACAP2/PHF21A/TNFAIP3/ZC3H11A/UBR2/MBP/MED13L/SERINC1/FCER1G/MOB1A/EMB/PRKCD/LASP1/ST8SIA4/SERINC3/TAX1BP1/PLCB2/FRAT1/DNAJC3/TMF1/PFDN5/AKIRIN1/UBAP1/HP1BP3/ZZEF1/BBX/TBC1D10C/UIMC1/CHMP1B/EPC1/C19orf38/EDEM3/ITPR2/RIPK1/KDM5B/FBXL3/NDUFA1/ZSWIM6/ITPKB/SUB1/GPR160/VRK3/AP3B1/ICAM1/CAPN1/BRWD1/VPS28
GSE17721_POLYIC_VS_GARDIQUIMOD_12H_BMDC_UP	GSE17721_POLYIC_VS_GARDIQUIMOD_12H_BMDC_UP	184	0.885583	1.17257	0.027972	0.229145	0.194827	1284	tags=12%, list=4%, signal=12%	MALAT1/SAT1/ACSL1/ISG15/TSC22D3/MX2/EPSTI1/PAG1/TAPBP/ANXA11/IRF7/RALBP1/CREBRF/FAM120A/UTRN/SLU7/KLF2/RGS14/SLC12A9/KDM3B/CLK3/GUK1
GSE22886_DAY0_VS_DAY1_MONOCYTE_IN_CULTURE_UP	GSE22886_DAY0_VS_DAY1_MONOCYTE_IN_CULTURE_UP	190	0.886644	1.17256	0.02997	0.229145	0.194827	2115	tags=53%, list=7%, signal=50%	IFITM2/MNDA/SELL/CSF3R/RGS2/FOS/SORL1/GBP2/MSRB1/ICAM3/TNFSF10/MAPK14/APBB1IP/STAT5B/HMGB2/S100A4/PYGL/BIN2/RNASET2/ARHGAP25/CEBPD/FRAT2/ZFP36/PHF21A/CRISPLD2/PARP8/FAM8A1/PIK3CD/KIAA0040/PLBD1/FGL2/INPP5D/NLRP1/MTMR3/MYD88/PADI2/SAMHD1/SECTM1/CPPED1/FCN1/ZFP36L2/RPL13A/CNPY3/MBNL1/KLF2/F5/GIMAP4/IKZF1/RPS2/CAST/PLCB2/ADD3/STX10/AGTPBP1/ENTPD1/FRAT1/P2RY13/CDA/RPL4/AIF1/RBL2/SLC12A9/RPLP2/GAS7/CD…
GSE18893_TCONV_VS_TREG_2H_TNF_STIM_DN	GSE18893_TCONV_VS_TREG_2H_TNF_STIM_DN	182	0.885981	1.17256	0.027972	0.229145	0.194827	2473	tags=53%, list=8%, signal=49%	HLA-B/HLA-A/SORL1/PLEK/BTG1/BOD1L1/BCL6/APLP2/SERPINA1/DDX17/MGAM/CDC42EP3/PTPRE/CREBBP/STK4/PNRC1/DAZAP2/AKAP13/ADAM8/STAT6/BAZ2B/NBPF10/ARHGAP26/CEBPB/MAP3K2/ZFP36/TET2/BACH1/BRD2/ANKRD12/BTN3A1/OGFRL1/TREM1/CXCR4/ABTB1/YPEL5/PTPN12/TRIM38/MED13L/CREBRF/SERINC1/HECA/ZFAND5/TLR1/CPD/FOSL2/BTN3A2/PHF12/THEMIS2/HLA-G/KLF3/KDM7A/CEP350/PPP2R5C/BTN2A1/TMCC3/MED13/IST1/ATP2B1/BTN3A3/ZNF148/ATM/TNFRSF…
GSE19198_1H_VS_24H_IL21_TREATED_TCELL_DN	GSE19198_1H_VS_24H_IL21_TREATED_TCELL_DN	187	0.885812	1.17254	0.028971	0.229145	0.194827	2046	tags=27%, list=7%, signal=25%	HLA-B/SRGN/NCF2/LITAF/PLEK/XPO6/XAF1/TNFSF10/CSF2RB/PTPRE/ITGAM/CR1/CYTH4/TUBA1A/OAS2/ANXA11/TNFSF13B/EHD1/IFIH1/CD44/EMB/PLBD1/DIAPH1/SVIL/ITGAL/HLA-G/CYLD/NFAM1/IL2RG/TNFAIP6/BID/FAS/ARL6IP5/AFTPH/PSTPIP1/DHRS7/HTATIP2/GSTK1/ZFYVE16/HK3/MID1IP1/PDCD4/ARAP3/FOLR3/TMEM91/CYP1B1/AMPD2/FCHSD2/PSME2/SNAP23
PATEL_SKIN_OF_BODY_ZOSTAVAX_AGE_70_93YO_VZV_CHALLENGE_6HR_UP	PATEL_SKIN_OF_BODY_ZOSTAVAX_AGE_70_93YO_VZV_CHALLENGE_6HR_UP	273	0.890402	1.17254	0.034965	0.229145	0.194827	1928	tags=42%, list=7%, signal=40%	FCGR3B/SRGN/NAMPT/SELL/PTPRC/FPR1/SLC25A37/BASP1/FCGR2A/LYN/PLEK/SDCBP/IFI16/SLC2A3/EFHD2/BCL2A1/SERPINA1/CSF2RB/GCA/TLR4/IRF1/TNFAIP2/CDC42EP3/VMP1/MARCKS/GBP1/ITGAX/PRRC2C/KCNJ15/APOL6/LYZ/FGR/NABP1/SERPINB1/B4GALT5/ASAP1/ZFP36L1/DDX3X/IL4R/IL6R/NFIL3/CLEC7A/PLSCR1/VCAN/PAK2/PTP4A2/MED13L/IFNGR1/STEAP4/CD44/IL13RA1/ABCA1/FGL2/APOL2/LILRB2/SECTM1/RAB27A/CCR1/FOSL2/CHD1/MIER1/TNFRSF1A/JAK3/PLAUR/…
GSE22886_DAY1_VS_DAY7_MONOCYTE_IN_CULTURE_UP	GSE22886_DAY1_VS_DAY7_MONOCYTE_IN_CULTURE_UP	192	0.88666	1.17249	0.02997	0.229145	0.194827	2038	tags=41%, list=7%, signal=39%	HLA-E/NAMPT/SOD2/MCL1/CFLAR/SLC25A37/BASP1/RSAD2/KLF6/LYN/NFKBIA/S100A12/LIMK2/MARCKS/NINJ1/PPP1R15A/DAZAP2/AKAP13/TNIP1/NBPF10/ANPEP/LCP2/BRD2/IL6R/TNFAIP3/RHOG/PTGS2/IRF7/ZC3H11A/EHD1/ISG20/GADD45B/OASL/FOSL2/VNN3/NBN/CYTH1/PDE4B/NR3C1/IRAK3/RBM5/ETS2/CFP/PFKFB3/UPP1/CD93/IL16/MED13/FOXO3/RGL2/ATP2B1/PI3/TFE3/MTF1/NKTR/OSER1/DHX34/TOM1/JARID2/C15orf39/USP34/UBR4/EZH1/HIVEP2/HLX/DNTTIP2/KBTBD2/R…
GSE24634_IL4_VS_CTRL_TREATED_NAIVE_CD4_TCELL_DAY10_DN	GSE24634_IL4_VS_CTRL_TREATED_NAIVE_CD4_TCELL_DAY10_DN	186	0.885549	1.17231	0.027972	0.229145	0.194827	1819	tags=36%, list=6%, signal=34%	MNDA/IFIT3/SOD2/ACSL1/TYROBP/IGF2R/LYN/GBP2/MSRB1/IRF1/APOBR/RAB31/GBP1/STAT1/TALDO1/PYGL/GRN/SH3GLB1/PGD/CEBPB/STX3/ATP6V0B/HSPA6/CASP1/OGFRL1/IL1RN/CKAP4/IRF7/PTAFR/ATP6V1B2/CYBB/MYD88/SECTM1/TXN/TLR1/CPD/CCR1/TCIRG1/SNX10/PLAUR/UBE2L6/DNAJA1/IQGAP2/CLIP1/TNFAIP6/TSEN34/UPP1/SERPING1/TLR8/CDA/ATG3/TAP2/CALCOCO2/GK/STX11/DYNLT1/USP25/HK3/ABR/CTBP2/TXNRD1/KIAA0513/ABHD5/ATP6V1E1/CDS2/CGGBP1/MT2A
GSE3982_CTRL_VS_LPS_48H_DC_DN	GSE3982_CTRL_VS_LPS_48H_DC_DN	184	0.885315	1.17221	0.027972	0.229145	0.194827	2296	tags=37%, list=8%, signal=34%	IFITM2/IFIT3/IFITM3/DUSP1/CFLAR/BASP1/RSAD2/ISG15/IFIT1/NFKBIA/MX1/SERPINA1/STAT5B/LIMK2/MX2/JAK1/IFI44L/TNIP1/PGD/CRISPLD2/TNFAIP3/IFITM1/OAS1/IFI44/IRF7/ISG20/GADD45B/TRIB1/HERC5/MTMR3/IFI6/PLAUR/LPAR2/RNF19B/RAB8B/STAT2/SERPING1/GABARAPL2/IFIT5/SPTLC2/SLCO3A1/HEXIM1/SEMA4A/HCP5/PBXIP1/TRAF3IP3/SP140/STOM/PIK3CG/TNFSF14/TXNRD1/PIM1/PARP12/ATP11A/REL/EIF4G1/VPS8/FCHSD2/APOBEC3G/SIK3/PSME2/TLK2/C…
GSE43955_1H_VS_10H_ACT_CD4_TCELL_WITH_TGFB_IL6_DN	GSE43955_1H_VS_10H_ACT_CD4_TCELL_WITH_TGFB_IL6_DN	192	0.886352	1.17208	0.030969	0.229145	0.194827	1591	tags=18%, list=5%, signal=17%	HLA-E/CSF3R/IFIT3/SOD2/CTSS/LYN/VNN2/NCF4/NADK/SEMA4D/S100A11/LY6E/TAP1/TAGLN2/ANP32A/IRF7/RTN4/ZFAND5/FGL2/GLRX/CYTIP/ANXA1/DBNL/PRKAR1A/AIF1/RGL2/ACTN4/STXBP3/SBF2/HLX/AGFG1/TXNRD1/CD47/PXK/CMIP
GAUCHER_PBMC_YF_VAX_STAMARIL_UNKNOWN_AGE_3DY_UP	GAUCHER_PBMC_YF_VAX_STAMARIL_UNKNOWN_AGE_3DY_UP	210	0.887921	1.17184	0.028971	0.229145	0.194827	2514	tags=54%, list=9%, signal=50%	HLA-A/IFIT2/IFIT3/IFITM3/RSAD2/ISG15/FFAR2/IFIT1/ADAR/XAF1/MX1/IFI16/PARP14/PARP9/TNFSF10/SHISA5/APOBEC3A/TMEM123/MX2/GBP1/STAT1/OAS3/GRN/EPSTI1/IFI44L/SAMD9L/TRIM22/SP110/LY6E/OAS2/TYMP/TAP1/IFITM1/DDX58/ZC3HAV1/EIF2AK2/OAS1/ZNFX1/IFI44/CASP1/BTN3A1/PLSCR1/TNFSF13B/IL1RN/IRF7/GADD45B/PSME1/TRIM38/HERC5/FCER1G/IFIH1/ABCA1/CYBB/NAGK/KIAA0319L/OASL/MYD88/TMEM140/FCN1/IFI6/CCR1/UBE2L6/SCO2/SIGLEC5/H…
GSE16450_CTRL_VS_IFNA_6H_STIM_MATURE_NEURON_CELL_LINE_DN	GSE16450_CTRL_VS_IFNA_6H_STIM_MATURE_NEURON_CELL_LINE_DN	186	0.885149	1.17178	0.027972	0.229145	0.194827	2250	tags=38%, list=8%, signal=35%	MALAT1/SAT1/MYH9/S100A6/TSC22D3/SLC2A3/CD53/HMGB2/ACTR2/YWHAZ/AKAP13/IL4R/BTG2/CCNI/RASSF3/PTP4A2/IVNS1ABP/HNRNPU/FTH1/IFNAR1/LAMTOR4/TNRC6B/ITGAL/N4BP2L2/CNPY3/DGAT2/ORAI2/OS9/MKNK2/PFN1/ARID1A/MARK2/CD82/NARF/CAST/RAB8B/WDR1/RBM25/KDM3B/ARPC4/SAFB/GATAD2A/PBX2/TMEM167B/C15orf39/UBR5/RARA/GPBP1L1/MID1IP1/CIRBP/EIF4EBP2/NEDD8/CRLF3/HNRNPD/MT2A/EIF4B/HADHA/LARP1/EML4/DYNC1LI1/SETD1B/ITPKB/YIPF4/LA…
GSE1460_DP_THYMOCYTE_VS_NAIVE_CD4_TCELL_ADULT_BLOOD_DN	GSE1460_DP_THYMOCYTE_VS_NAIVE_CD4_TCELL_ADULT_BLOOD_DN	185	0.885185	1.17177	0.02997	0.229145	0.194827	1993	tags=38%, list=7%, signal=36%	HLA-E/IFITM2/SORL1/LITAF/ITGB2/BTG1/CD53/APOBR/TNIP1/NBPF10/CD55/STX3/IL4R/ASAH1/PIK3CD/EHD1/RPS6/FAU/IDS/PXN/CD44/NLRP1/RNF130/APOL2/MVP/HLA-G/CYLD/CYTH1/PDE4B/CYTIP/CSDE1/TLR6/RPL27A/KLF2/RPS19/PLCB2/S1PR4/RPL13/IFNGR2/WWC3/RBL2/RPLP2/SERP1/RPS18/ARL6IP5/RPS8/PFDN5/BTN3A3/STX16/PBXIP1/RPS13/IMPDH1/TNFRSF14/GSTK1/APOL1/EEF1D/RPS5/TIMP1/RPL32/PIM1/TET3/RPL12/TCF20/RPL10A/RPS29/RPS27/RPL36AL/DGCR2…
GSE41867_NAIVE_VS_DAY6_LCMV_EFFECTOR_CD8_TCELL_UP	GSE41867_NAIVE_VS_DAY6_LCMV_EFFECTOR_CD8_TCELL_UP	186	0.885073	1.17168	0.028971	0.229145	0.194827	1788	tags=32%, list=6%, signal=30%	S100A8/IFIT2/RNF213/CFLAR/ACTB/IFIT1/ITGB2/NFKBIA/STK17B/PLXNC1/BAZ1A/NADK/SH3GLB1/SAMD9L/CLEC4E/YWHAB/ARHGAP25/TAPBP/DOCK5/TLR2/ACAP2/PSMB9/TRIM25/LAT2/CYP4F3/CLEC7A/MYL12B/SLC44A2/NFKBIZ/QPCT/PLBD1/DTX3L/MYD88/SAMHD1/CNPY3/UTRN/SH3BGRL3/HSD17B11/ZBP1/CD164/RGS14/NLRC5/ARHGAP4/WLS/TAP2/MTF1/DHX34/UBXN2B/WASF2/TFEB/UBR4/GNS/HIVEP2/HLX/PML/OSM/PDCD4/C19orf38/GSDMD/PSMA4
GSE19888_ADENOSINE_A3R_INH_VS_ACT_IN_MAST_CELL_DN	GSE19888_ADENOSINE_A3R_INH_VS_ACT_IN_MAST_CELL_DN	185	0.885069	1.17162	0.02997	0.229145	0.194827	1133	tags=16%, list=4%, signal=16%	HLA-A/IFIT2/IFIT3/IFITM3/RNF213/FCGR3A/GBP2/VNN2/PARP14/SHISA5/IRF1/PTPRE/APOL6/LY6E/ZNFX1/TNFSF13B/WAS/FGL2/TMEM140/DOCK2/BST1/UBE2L6/IL2RG/BID/TAOK3/S1PR4/SYK/GBP4/MORF4L1/GSN
GSE39382_IL3_VS_IL3_IL33_TREATED_MAST_CELL_DN	GSE39382_IL3_VS_IL3_IL33_TREATED_MAST_CELL_DN	185	0.885062	1.17161	0.02997	0.229145	0.194827	2150	tags=37%, list=7%, signal=34%	NAMPT/IFIT2/IFITM3/MCL1/CFLAR/ISG15/G0S2/AQP9/MX1/STK17B/IRF1/TNFAIP2/LIMK2/MX2/OAS3/NINJ1/TRIM22/SP110/TNIP1/LY6E/TYMP/IL4R/TNFAIP3/RHOG/OAS1/CASP1/TAGLN2/IL1RN/CKAP4/IRF7/HERC5/TAB2/TXN/DIAPH1/CYLD/SNX10/SCO2/LMNB1/DDX60/TNFAIP6/PFKFB3/JAK2/TRIM21/ABI1/MTF1/SBNO2/MIA3/ATP2B4/STX11/DYNLT1/APOL1/WTAP/NFKB1/PML/CD47/RELA/ELF4/SPATS2L/CBX4/NFKB2/LARP1/PLAC8/FCHSD2/ID2/POMP/COA1/TRPC4AP/CMTR1
GSE37301_MULTIPOTENT_PROGENITOR_VS_GRAN_MONO_PROGENITOR_DN	GSE37301_MULTIPOTENT_PROGENITOR_VS_GRAN_MONO_PROGENITOR_DN	188	0.88489	1.17135	0.02997	0.229145	0.194827	2359	tags=39%, list=8%, signal=36%	NAMPT/IFIT2/IFIT3/PTPRC/RSAD2/ISG15/KLF6/LYN/GBP2/IRF1/MX2/S100A4/STAT1/TAPBP/PHC2/CASP4/PSMB9/TAP1/EIF2AK2/ZNFX1/IFRD1/IRF7/HSPA1A/ISG20/IFIH1/TAB2/IL13RA1/NMI/MYD88/SAMHD1/HLA-G/SNX10/LCN2/PSMB8/DBNL/NUB1/TRAFD1/RNF19B/MARK2/SERPING1/GBP4/JUN/CSK/SLTM/CMPK2/TOR1AIP2/CCNG2/POLR2A/FCGR1A/UBR4/AGFG1/PML/PXK/ATP11A/IL7R/PACS1/RELA/OGFR/RIPK1/PSEN1/NFKB2/LMO2/FRYL/ABCG1/PSMA7/TBK1/LYSMD2/CMTR1/EXTL3…
GSE30083_SP2_VS_SP4_THYMOCYTE_DN	GSE30083_SP2_VS_SP4_THYMOCYTE_DN	188	0.884885	1.17134	0.02997	0.229145	0.194827	1271	tags=19%, list=4%, signal=18%	HLA-B/IFIT3/FCGR2A/CTSS/IFIT1/PLEK/EVI2B/IL17RA/NCF4/MX2/GRN/SELPLG/CYTH4/TAP1/OAS1/IFI44/CASP1/SKAP2/IFNGR1/AHNAK/CYBB/FGL2/TLR1/MCTP2/SNX10/EHBP1L1/KLF3/SOCS3/SYNE2/S1PR4/TMEM71/MAP3K5/IL18R1/MS4A6A/RAB21
GSE24634_TEFF_VS_TCONV_DAY7_IN_CULTURE_DN	GSE24634_TEFF_VS_TCONV_DAY7_IN_CULTURE_DN	191	0.885774	1.17134	0.030969	0.229145	0.194827	2090	tags=38%, list=7%, signal=35%	SAT1/MNDA/NCF2/PSAP/TYROBP/CTSS/LYN/PLEK/MSRB1/SLC11A1/APLP2/ACTN1/HLA-F/PTPRE/PYGL/ITGAM/TRIM22/FGR/TLR2/BACH1/IFI44/CLEC7A/CKAP4/FNDC3B/PTPN12/CD63/CD44/SIRPA/RNF130/FCGRT/LILRB2/TLR1/IFI6/RNF13/PRKCD/CD300A/LILRA2/DDX60/KIF1B/CTSB/CHST15/TNFAIP6/FUS/TBC1D1/PLEKHO2/IFNGR2/SYK/CDA/PACSIN2/AIF1/GSN/LRPAP1/LILRA6/HEXIM1/ATM/GNS/CORO1C/HLX/CIRBP/KIAA0513/CDS2/VAMP3/PRMT2/ATP6AP1/ZMYND8/CYP1B1/NPC2/…
GSE9988_LOW_LPS_VS_ANTI_TREM1_AND_LPS_MONOCYTE_UP	GSE9988_LOW_LPS_VS_ANTI_TREM1_AND_LPS_MONOCYTE_UP	182	0.885041	1.17131	0.028971	0.229145	0.194827	2221	tags=49%, list=8%, signal=45%	ACSL1/MXD1/FFAR2/STK17B/PLXNC1/VASP/NIN/TLR4/IRF1/TNFAIP2/TMEM123/SLA/GRB2/NCOA4/PNRC1/PIK3AP1/RASSF5/CLEC4E/TNIP1/SERPINB1/TNFAIP3/ZC3HAV1/RHOG/CNN2/ANP32A/EHD1/PTAFR/GNB2/N4BP1/TAB2/NFKBIZ/CMTM6/FPR2/CYBB/SIRPA/OASL/MYD88/LILRB2/QKI/PDE4B/FNBP1/ZNF217/DNAJA1/XRCC5/ARID1A/PFKFB3/RNF19B/PTPRJ/PIK3R5/VAV1/BID/TAOK3/DCP2/SAMSN1/CCDC71L/TLR8/NFE2L2/STAT5A/OAZ2/TGFBR2/NBR1/PSTPIP2/SERP1/STK38/MTF1/TP…
SCHERER_PBMC_YF_VAX_AGE_18_40YO_4_TO_7DY_UP	SCHERER_PBMC_YF_VAX_AGE_18_40YO_4_TO_7DY_UP	327	0.889832	1.17124	0.032967	0.229145	0.194827	2018	tags=38%, list=7%, signal=36%	IFITM2/SAT1/IFIT2/IFIT3/IFITM3/FCGR3A/TYROBP/ISG15/IFIT1/NFKBIA/PLEK/XAF1/MX1/CD53/PARP9/SERPINA1/TNFSF10/SHISA5/APOBEC3A/GBP5/TNFAIP2/JUNB/UBE2D3/MX2/MARCKS/GNAS/S100A11/OAS3/SAMD9/ITGAM/IFI44L/SAMD9L/DAZAP2/TRIM22/FGR/SP110/STAT6/LY6E/NCOA1/CEBPB/TUBA1A/OAS2/SF3B1/NOTCH2/PSMB9/ZCCHC2/TAP1/IFITM1/DDX58/EIF2AK2/OAS1/IFI44/HNRNPC/PLSCR1/TNFSF13B/IL1RN/ISG20/PTP4A2/PSME1/HERC5/HNRNPU/ATP6V0E1/FPR2/…
GSE3982_BASOPHIL_VS_NKCELL_UP	GSE3982_BASOPHIL_VS_NKCELL_UP	178	0.884752	1.17122	0.02997	0.229145	0.194827	1933	tags=31%, list=7%, signal=30%	HLA-B/MCL1/MXD1/BASP1/GLUL/MYL6/SDCBP/BTG1/TPT1/STAT5B/UBE2D3/FBXL5/ACTR2/RAB31/GNAS/NCOA4/SH3GLB1/YWHAZ/DAZAP2/CEBPB/BACH1/PTPN6/S100P/MYD88/TMEM140/SVIL/CCR1/ANXA1/FLI1/SERINC3/ACOX1/SPTBN1/ADAM10/PTP4A1/TMEM59/RERE/CYB5R4/NOP10/PBXIP1/MIA3/CEACAM1/GIT2/POLR2A/UHRF1BP1L/OSBPL11/TXNRD1/PIM1/KIAA0513/MAN2A2/TNFAIP8/C1RL/OSGIN2/TM9SF2/KDM5B/GSK3B/RRAGD
GSE26495_PD1HIGH_VS_PD1LOW_CD8_TCELL_DN	GSE26495_PD1HIGH_VS_PD1LOW_CD8_TCELL_DN	160	0.883784	1.17112	0.034965	0.229145	0.194827	1790	tags=19%, list=6%, signal=18%	FCGR3B/CXCR2/MXD1/TYROBP/GLUL/LYN/TLR4/CREB5/ITGAX/PIK3AP1/ITGAM/ADAM8/IFITM1/LAT2/NOTCH1/MCTP2/HSH2D/ABHD2/LPGAT1/USP3/TMCC3/RXRA/GAS7/VNN1/RPL14/SCLT1/FRY/CTBP2/EIF4EBP2/RRBP1/LPP
GSE37301_HEMATOPOIETIC_STEM_CELL_VS_CD4_TCELL_DN	GSE37301_HEMATOPOIETIC_STEM_CELL_VS_CD4_TCELL_DN	121	0.882316	1.17111	0.033966	0.229145	0.194827	1394	tags=7%, list=5%, signal=7%	HLA-E/NCF1/EPSTI1/CD44/IL16/IL18R1/RERE/UBXN2B/MPP1
GSE3982_BASOPHIL_VS_EFF_MEMORY_CD4_TCELL_UP	GSE3982_BASOPHIL_VS_EFF_MEMORY_CD4_TCELL_UP	190	0.885404	1.17092	0.031968	0.229145	0.194827	1978	tags=39%, list=7%, signal=37%	HLA-B/SAT1/NAMPT/CFLAR/MXD1/BASP1/MYL6/ARPC2/SDCBP/MGAM/NCF4/MAPK14/DENND3/ACTN1/ALOX5AP/JAK1/RHOA/CD55/ANXA11/LAT2/RNF10/PJA2/CAB39/ATP6V1B2/MED13L/SERINC1/UBE2J1/CEP63/TMEM140/CD300A/NRBF2/OSTF1/BTN2A1/SERINC3/TLE4/ZNF516/IFNGR2/P2RY13/CLK1/SPTBN1/PSTPIP2/TMEM59/CYB5R4/CKLF/HEXIM1/REPS2/SRSF4/CHMP5/OSER1/GIT2/PKN2/TMEM50A/UPF2/ADIPOR1/WASF2/JARID2/ROCK2/VEZF1/VPS13B/ZFYVE16/FRY/TXNRD1/PIM1/RAP2…
GSE18281_PERIMEDULLARY_CORTICAL_REGION_VS_WHOLE_CORTEX_THYMUS_DN	GSE18281_PERIMEDULLARY_CORTICAL_REGION_VS_WHOLE_CORTEX_THYMUS_DN	173	0.884119	1.17053	0.028971	0.229145	0.194827	1575	tags=14%, list=5%, signal=13%	FCGR3B/SAT1/NAMPT/SELL/LCP1/IL17RA/WIPF1/STK10/FNDC3B/TRIB1/OASL/EVI2A/EHBP1L1/SPAG9/MAP3K3/PTPRJ/SAMSN1/GRK6/SPTLC2/GPR27/TOM1/ZFYVE16/TET3/HRH2
GSE7219_UNSTIM_VS_LPS_AND_ANTI_CD40_STIM_NIK_NFKB2_KO_DC_DN	GSE7219_UNSTIM_VS_LPS_AND_ANTI_CD40_STIM_NIK_NFKB2_KO_DC_DN	182	0.884401	1.17047	0.02997	0.229145	0.194827	2175	tags=38%, list=7%, signal=36%	IFITM2/RGS2/IFITM3/RNF213/SORL1/MXD1/UBC/NFKBIA/RNF149/TNFRSF1B/APLP2/TNFSF10/STAT3/PYGL/PPP1R15A/PIK3AP1/ADAM8/LY6E/HIF1A/ZFP36/ZFP36L1/BTG2/NFIL3/CCNI/IFI44/TNFSF13B/HSPA1A/EHD1/ISG20/GADD45B/TRIB1/FTH1/QPCT/FGL2/PTK2B/NEDD9/WNK1/FOSL2/GLRX/PDE4B/LMNB1/SIPA1L1/RBPJ/ETS2/PTPRJ/DEDD2/ENTPD1/STAT2/JUN/ARRDC3/HIP1/UGCG/GABARAPL1/ATP2B4/ATP6V0D1/GRINA/ABR/ARID5A/GNG2/CBX4/SPTY2D1/HSP90AB1/NUP98/IER5…
GSE7852_LN_VS_THYMUS_TREG_UP	GSE7852_LN_VS_THYMUS_TREG_UP	187	0.884167	1.17037	0.030969	0.229145	0.194827	1780	tags=18%, list=6%, signal=17%	HLA-B/HLA-E/SRGN/IFIT1/GBP2/PLXNC1/SLC2A3/TMEM154/CASP4/CASP1/CST7/AKNA/TNFRSF1A/TDP2/IRAK3/ACAP1/GNAQ/PTPRJ/KIAA0232/DAPP1/GBP4/BCLAF1/KIF13A/NLRC5/ATF7IP/WIPF2/ANTXR2/PISD/DDX3Y/FOXN3/PACS1/SUPT20H/NUAK2/TTN
GSE18281_CORTICAL_VS_MEDULLARY_THYMOCYTE_DN	GSE18281_CORTICAL_VS_MEDULLARY_THYMOCYTE_DN	171	0.883748	1.17033	0.031968	0.229145	0.194827	1078	tags=11%, list=4%, signal=11%	SAT1/CSF3R/CXCR1/SDCBP/CSF2RB/WIPF1/GCA/BIN2/FNDC3B/ISG20/DOCK2/JAK3/HAL/TNFAIP6/PTPRJ/PIK3R5/ENTPD1/ASH1L/CTBS
GSE28726_ACT_CD4_TCELL_VS_ACT_NKTCELL_DN	GSE28726_ACT_CD4_TCELL_VS_ACT_NKTCELL_DN	187	0.884089	1.17026	0.030969	0.229145	0.194827	2027	tags=48%, list=7%, signal=45%	HLA-E/SRGN/TXNIP/RGS2/SORL1/LITAF/LAPTM5/SDCBP/BTG1/SLC2A3/TPT1/DDX5/JUNB/EIF1/JAK1/RBM39/NCOA1/ELF1/TUBA1A/CASP4/BTG2/UBE2B/TNFAIP3/DENND5A/CALM1/CXCR4/STK10/PNISR/SRSF5/UBE2J1/FTH1/SNRK/INPP5D/FCGRT/KDM2A/RBMS1/CYLD/CYTH1/PDE4B/RPL31/HNRNPH3/AFF1/TAOK3/S1PR4/ADD3/CLK1/RBL2/BCLAF1/ATP6V1G1/CCDC69/ARHGAP4/STK17A/EZR/TOB1/TPP1/LSM14A/TLK1/WTAP/SUPT4H1/RPL37A/LAMP1/NSFL1C/HNRNPH1/HNRNPH2/CIRBP/EIF3…
GSE6269_HEALTHY_VS_E_COLI_INF_PBMC_DN	GSE6269_HEALTHY_VS_E_COLI_INF_PBMC_DN	156	0.883007	1.17019	0.036963	0.229145	0.194827	2038	tags=29%, list=7%, signal=27%	SOD2/MCL1/MXD1/GLUL/PLEK/SDCBP/STK17B/DYSF/MSN/UBE2D3/CHD2/DAZAP2/SERPINB1/HIF1A/TUBA1A/BACH1/DEFA1/TRIM25/CDC42/TAGLN2/YPEL5/CD44/FTH1/PLBD1/CYBB/ZFAND5/ADM/PLAUR/IRAK3/PFKFB3/PTP4A1/BNIP3L/MPO/BPI/GK/FCGR1A/MAX/FKBP1A/TET3/SLC22A4/DDIT3/WWP2/NPL/SULT1B1/MIR22HG
GSE5099_MONOCYTE_VS_CLASSICAL_M1_MACROPHAGE_DN	GSE5099_MONOCYTE_VS_CLASSICAL_M1_MACROPHAGE_DN	186	0.883665	1.16982	0.031968	0.229145	0.194827	2011	tags=25%, list=7%, signal=23%	HLA-B/HLA-C/TXNIP/RGS2/FOS/MXD1/PSAP/SMAP2/GMFG/BCL2A1/TPM3/GNAS/R3HDM4/IER2/TUBA1A/HCK/SRSF5/PLBD1/CMTM2/PRKAR1A/FUS/WDR1/MICAL1/RIT1/RPL4/RPS8/RAB1A/RPS4X/STX16/SLC25A3/EWSR1/RPL7A/PPIG/NFKB1/ETV6/KBTBD2/CTDSP2/RPL5/HSBP1/SNRNP70/PPP4C/PDXK/HNRNPDL/TMA7/HERPUD1/RPL24
GSE41176_UNSTIM_VS_ANTI_IGM_STIM_BCELL_1H_UP	GSE41176_UNSTIM_VS_ANTI_IGM_STIM_BCELL_1H_UP	186	0.883516	1.16962	0.031968	0.229145	0.194827	2296	tags=33%, list=8%, signal=30%	NAMPT/SOD2/ACSL1/MXD1/FFAR2/LYN/G0S2/NFKBIA/TNFRSF1B/LIMK2/MARCKS/NINJ1/TNIP1/SERPINB1/CEBPB/TLR2/CASP4/HCK/PTGS2/TREM1/EHD1/FNDC3B/PTAFR/GADD45B/TRIB1/FPR2/ADM/FOSL2/PLAUR/SOCS3/DNAJA1/ETS2/TNFAIP6/UPP1/VAV1/NFAT5/UGCG/MTF1/TANK/KCNJ2/BCL3/EWSR1/TOM1/WTAP/GRINA/NFKB1/DNTTIP2/IL7R/TNFAIP8/SOS1/ELL/NUP98/IER5/TBK1/GLYR1/PIM2/CXCL1/NFE2L1/RAP1B/ICAM1/RHBDF2
GSE41176_UNSTIM_VS_ANTI_IGM_STIM_BCELL_1H_DN	GSE41176_UNSTIM_VS_ANTI_IGM_STIM_BCELL_1H_DN	189	0.883844	1.16953	0.030969	0.229145	0.194827	2230	tags=46%, list=8%, signal=42%	FCGR3B/MNDA/IFIT2/SORL1/PSAP/GLUL/MYO1F/IFI16/MSRB1/RASSF2/EVI2B/TNFSF10/APOBEC3A/STAT1/PYGL/GRN/BIN2/CELF2/ALOX5/CEBPD/MAP3K2/RPS11/PSMB9/LSP1/TAP1/OAS1/PSME1/CLEC2B/IDS/IL1R2/IL13RA1/TMX4/FGL2/MYD88/RNF130/RGS19/DOCK2/NAIP/EVI2A/THEMIS2/MVP/ITPK1/TIMP2/CTSB/HSD17B11/ST8SIA4/RPL18/TBC1D1/RPL34/FRAT1/USP3/IFIT5/JAK2/COX4I1/GSN/ARL6IP5/LTA4H/MBD2/HEXIM1/DDAH2/RPL27/DHRS7/RPL35A/RNF141/TMEM50A/DNAJ…
GSE43863_TFH_VS_LY6C_INT_CXCR5POS_EFFECTOR_CD4_TCELL_DN	GSE43863_TFH_VS_LY6C_INT_CXCR5POS_EFFECTOR_CD4_TCELL_DN	186	0.883389	1.16945	0.031968	0.229145	0.194827	1662	tags=17%, list=6%, signal=16%	SRGN/HLA-A/IFITM3/BASP1/PLXNC1/IRF1/DENND3/PPP1R15A/UBALD2/NFIL3/DENND5A/PLSCR1/IL1RN/GADD45B/KIAA0040/NOTCH1/NFKBIZ/PHIP/SOCS3/CLIP1/GIMAP4/ST8SIA4/TMCC3/JUN/BCL3/MLLT6/STX11/CPNE3/TNFSF14/ARID5A/PCGF5/OSM
GSE26343_UNSTIM_VS_LPS_STIM_NFAT5_KO_MACROPHAGE_DN	GSE26343_UNSTIM_VS_LPS_STIM_NFAT5_KO_MACROPHAGE_DN	195	0.884774	1.16938	0.031968	0.229145	0.194827	1847	tags=32%, list=6%, signal=30%	HLA-B/SOD2/ACSL1/MCL1/DUSP1/CFLAR/VASP/BCL2A1/CSF2RB/IRF1/TNFAIP2/JUNB/PNRC1/IER2/FGR/TNIP1/CEBPB/TLR2/ZFP36/ZFP36L1/CASP4/BTG2/HCK/TAGAP/KDM6B/IFRD1/IL1RN/EHD1/GADD45B/PTPN12/KIAA0040/N4BP1/NFKBIZ/IFNAR1/CD14/IGSF6/SOCS3/CEP350/IL2RG/ETS2/SPATA13/PIK3R5/ZNF516/PLEKHO2/DAPP1/SAMSN1/NFE2L2/STAT5A/GBP4/PSTPIP2/FAS/FBRS/BCL3/CSRNP1/PIM1/ITGA5/RELA/OSM/RAPGEF2/RBM22/ST3GAL1/REST/NFKB2
GSE11057_CD4_EFF_MEM_VS_PBMC_DN	GSE11057_CD4_EFF_MEM_VS_PBMC_DN	185	0.883302	1.16928	0.031968	0.229145	0.194827	1678	tags=41%, list=6%, signal=39%	SRGN/ACSL1/FTL/MXD1/PSAP/OAZ1/PLEK/SDCBP/ARPC5/AQP9/PLXNC1/DYSF/TKT/APLP2/LYST/TLR4/NADK/FBXL5/PTPRE/TALDO1/ITGAX/LYZ/PGD/CEBPB/TLR2/TET2/NOTCH2/NFIL3/CRISPLD2/TREM1/ANP32A/PLSCR1/ASAH1/SPI1/FNDC3B/ATP6V1B2/GLT1D1/FTH1/ARPC3/NAGK/RGS18/RNF130/PRKCD/PLXDC2/DGAT2/SIGLEC5/NFAM1/HAL/LILRB3/DAPP1/IFNGR2/ST20/SYK/OAZ2/RXRA/GAS7/JAK2/BNIP3L/CD74/LTA4H/ATP6V1A/TPP1/C15orf39/C9orf72/CORO1C/STX7/HK3/CTSZ/G…
GSE42088_UNINF_VS_LEISHMANIA_INF_DC_2H_DN	GSE42088_UNINF_VS_LEISHMANIA_INF_DC_2H_DN	192	0.88423	1.16928	0.032967	0.229145	0.194827	2687	tags=65%, list=9%, signal=60%	IFITM2/CSF3R/IFITM3/FOS/DUSP1/SORL1/EVI2B/TSC22D3/ICAM3/TKT/APLP2/TLR4/APOBEC3A/JUNB/HMGB2/S100A4/TLE3/IER2/ALOX5/CEBPD/MEFV/ELF1/ZFP36/RPS11/CRISPLD2/RPS9/TAGLN2/CXCR4/YPEL5/FAU/SNRK/S100P/OASL/NLRP1/PTK2B/SECTM1/UBA52/FCN1/CD300A/CHD1/RPL19/BST1/CNPY3/RPL31/HAL/ANXA1/KLF3/RPL11/RPL8/RPL27A/MYLIP/KLF2/RPS16/HSD17B11/F5/NUP214/RIN3/TLE4/ADD3/RPL13/SYF2/FRAT1/RPL4/ZNF394/PTP4A1/SLC9A3R1/RPS18/EEF2…
GSE42021_TCONV_PLN_VS_CD24HI_TCONV_THYMUS_UP	GSE42021_TCONV_PLN_VS_CD24HI_TCONV_THYMUS_UP	192	0.884213	1.16926	0.032967	0.229145	0.194827	2000	tags=38%, list=7%, signal=36%	HLA-E/NAMPT/SOD2/MCL1/ITM2B/CTSS/GBP2/MSRB1/TNFRSF1B/IRF1/STAT3/HLA-F/GBP1/APOL6/TRIM22/ZFP36/BACH1/PSMB9/TAP1/DENND5A/CASP1/BTN3A1/CIR1/ISG20/PSME1/CLEC2B/TRIM38/IL1R2/NMI/APOL2/SECTM1/RAB27A/TMEM140/BTN3A2/RBMS1/ITGAL/HLA-G/CYLD/NBN/UBE2L6/PSMB8/KDM7A/TRAFD1/ST8SIA4/UBXN4/RBCK1/RNF19B/CASP8/TOP1/CTBS/JAK2/CD74/BTN3A3/TAP2/CALCOCO2/SBNO2/CEACAM1/GSTK1/GUK1/APOL1/MAX/RIOK3/CD47/CTDSP2/DPYD/PCM1/S…
GSE19888_CTRL_VS_A3R_INHIBITOR_TREATED_MAST_CELL_DN	GSE19888_CTRL_VS_A3R_INHIBITOR_TREATED_MAST_CELL_DN	178	0.883036	1.16895	0.02997	0.229145	0.194827	2271	tags=53%, list=8%, signal=50%	SRGN/NAMPT/RGS2/DUSP1/NCF2/SORL1/LAPTM5/G0S2/BTG1/BOD1L1/BCL6/APLP2/MGAM/PICALM/YPEL3/MARCKS/CREBBP/PNRC1/PELI1/BAZ2B/NBPF10/ZFP36/TET2/RPS11/BACH1/HBB/TNFAIP3/OGFRL1/CXCR4/ABTB1/YPEL5/PNISR/IDS/MED13L/CREBRF/SERINC1/IFNGR1/FTH1/ZNF106/HECA/ADM/DMXL2/THEMIS2/SLC43A2/N4BP2L2/RB1CC1/PLAUR/ZNF217/KLF3/KDM7A/TPD52L2/CEP350/TSEN34/ARAP1/FRAT1/NSD1/MED13/FOXO3/NBR1/ATP2B1/ZNF638/PFDN5/HEXIM1/TP53INP1/T…
GSE27241_CTRL_VS_DIGOXIN_TREATED_CD4_TCELL_IN_TH17_POLARIZING_CONDITIONS_DN	GSE27241_CTRL_VS_DIGOXIN_TREATED_CD4_TCELL_IN_TH17_POLARIZING_CONDITIONS_DN	183	0.882811	1.16872	0.030969	0.229145	0.194827	1306	tags=22%, list=4%, signal=21%	HLA-B/IFIT3/MCL1/RSAD2/MYO1F/NFKBIA/XAF1/VIM/GBP1/STK4/APOL6/TMBIM6/MAP4K4/ANPEP/ZFP36L1/PABPC1/OAS1/HCK/TNFSF13B/IRF7/QPCT/AHNAK/ZYX/RGS18/INPP5D/TUBA4A/FCN1/BTN3A2/JAK3/SCO2/PDE4B/DDX60/HSH2D/GIMAP4/SULF2/ENTPD1/STAT5A/RPL14/CALCOCO2/ANTXR2
GSE360_L_DONOVANI_VS_L_MAJOR_DC_DN	GSE360_L_DONOVANI_VS_L_MAJOR_DC_DN	185	0.882832	1.16866	0.031968	0.229145	0.194827	1036	tags=14%, list=4%, signal=14%	S100A8/HLA-A/DUSP1/KLF6/PLXNC1/IL17RA/BCL2A1/ARRB2/USP15/CHD2/ADAM8/LY6E/ZFP36/CASP4/RNF10/TRIB1/GNB2/IDS/PADI2/SVIL/IFI6/RB1CC1/CLIC1/RNF19B/ENO1/HSDL2
GSE14308_INDUCED_VS_NATURAL_TREG_DN	GSE14308_INDUCED_VS_NATURAL_TREG_DN	191	0.883733	1.16864	0.032967	0.229145	0.194827	1874	tags=25%, list=6%, signal=24%	S100A9/B2M/PSAP/ARHGAP9/LYST/STK4/ARHGAP25/RPS11/IL4R/STK10/SP1/PSME1/FAU/FCER1G/SNRK/TMX4/MKRN1/SLK/UNC13D/SP3/SERINC3/TAX1BP1/SLC45A4/ATXN7/NBR1/DNAJC3/EPB41/IK/CMPK2/STK38/ABI1/TPP1/RNF145/PNN/HIVEP2/KLF7/MORC3/PLCL2/FMR1/SUPT20H/MTMR10/ITCH/SLMAP/EPC1/ITPR2/HOOK3/RP2/PAIP2
GSE14308_TH17_VS_NATURAL_TREG_DN	GSE14308_TH17_VS_NATURAL_TREG_DN	184	0.882496	1.16848	0.030969	0.229145	0.194827	1862	tags=20%, list=6%, signal=18%	S100A9/NFKBIA/FBXL5/PAG1/PTBP3/HNRNPC/AKNA/TRIB1/IDS/N4BP1/CHD4/IFIH1/IL13RA1/TLR1/PPP2R5A/RBCK1/PIK3R5/KMT2D/STAT2/ZNF638/CMPK2/ZZEF1/MYCBP2/STXBP5/RHOT1/UIMC1/MORC3/ANKRD44/NSFL1C/TNFAIP8/TNRC18/VPS8/ZNF438/RAB11FIP4/KAT2B/WIPI2
GSE42088_UNINF_VS_LEISHMANIA_INF_DC_24H_UP	GSE42088_UNINF_VS_LEISHMANIA_INF_DC_24H_UP	191	0.88352	1.16836	0.032967	0.229145	0.194827	2435	tags=57%, list=8%, signal=52%	CSF3R/RGS2/SMCHD1/ITM2B/DUSP1/MXD1/ITGB2/C5AR1/RASSF2/EVI2B/TSC22D3/TKT/LRRFIP1/TLR4/DENND3/HMGB2/SLA/COTL1/ITGAM/CELF2/RNASET2/CEBPD/MAP3K2/ELF1/CYTH4/ZFP36/SF3B1/ZFP36L1/PRKCB/CRISPLD2/RAB11FIP1/IQSEC1/CLEC7A/LBR/VCAN/ASAH1/PJA2/YPEL5/CD46/SRSF5/PXN/IFNGR1/TSPO/SNRK/PLBD1/INPP5D/NLRP1/PTK2B/NEDD9/TNRC6B/DOCK2/EVI2A/PHF3/THEMIS2/ZFP36L2/CSDE1/KLF3/ACAP1/FLI1/MYLIP/CSNK1G2/KLF2/TACC1/HSD17B11/RIN…
GSE9650_GP33_VS_GP276_LCMV_SPECIFIC_EXHAUSTED_CD8_TCELL_UP	GSE9650_GP33_VS_GP276_LCMV_SPECIFIC_EXHAUSTED_CD8_TCELL_UP	189	0.882893	1.16827	0.031968	0.229145	0.194827	2156	tags=13%, list=7%, signal=12%	S100A8/TYROBP/TLN1/LRP10/SLC11A1/COTL1/PTPN12/RPS14/C16orf72/ANXA3/PTPRJ/SERPING1/CSK/CANX/BCL3/PDLIM7/AFF4/SF3A1/ATG2A/ACADVL/NDUFA1/SUB1/ZNF467/FOXO4
GSE360_L_DONOVANI_VS_B_MALAYI_HIGH_DOSE_DC_UP	GSE360_L_DONOVANI_VS_B_MALAYI_HIGH_DOSE_DC_UP	186	0.882461	1.16822	0.031968	0.229145	0.194827	1819	tags=25%, list=6%, signal=23%	SELL/CFLAR/BASP1/FCGR2A/ISG15/KLF6/G0S2/NFKBIA/AQP9/MX1/PLXNC1/BTG1/SLC2A3/BCL2A1/CSF2RB/NINJ1/PNRC1/TYMP/ZFP36L1/TNFAIP3/IL1RN/IRF7/CST7/MMP9/GADD45B/IVNS1ABP/NMI/ADM/IFI6/DMXL2/NBN/ETS2/RNF19B/BID/ACOX1/LDHA/B4GALT1/UGCG/STX11/MORC3/TIMP1/NFKB1/UGP2/NEDD8/ATP6AP1/MT2A
GSE14000_UNSTIM_VS_16H_LPS_DC_TRANSLATED_RNA_DN	GSE14000_UNSTIM_VS_16H_LPS_DC_TRANSLATED_RNA_DN	180	0.882755	1.16822	0.031968	0.229145	0.194827	1542	tags=28%, list=5%, signal=26%	IFIT2/IFIT3/SOD2/CFLAR/RSAD2/IFIT1/MX1/BCL2A1/SP100/TNFSF10/APOBEC3A/TNFAIP2/NADK/MX2/GBP1/OAS3/APOL6/PNRC1/IFI44L/SAMD9L/B4GALT5/OAS2/IFITM1/TRANK1/EIF2AK2/CKAP4/IRF7/YPEL5/HERC5/IFIH1/NFKBIZ/NBN/PDE4B/CYTIP/RALGAPA2/NUB1/NT5C3A/TNFAIP6/STAT2/TMCC3/IFIT5/PRRG4/FOXP1/NLRC5/CMPK2/TRIM69/DYNLT1/USP25/PHF11/PARP12
GSE35685_CD34POS_CD38NEG_VS_CD34POS_CD10POS_BONE_MARROW_DN	GSE35685_CD34POS_CD38NEG_VS_CD34POS_CD10POS_BONE_MARROW_DN	189	0.882788	1.16813	0.031968	0.229145	0.194827	1963	tags=43%, list=7%, signal=41%	NAMPT/IFIT2/LITAF/ISG15/LYN/NFKBIA/GBP2/RNF149/IL17RA/CSF2RB/IRF1/STAT3/FBXL5/VMP1/JAK1/TLE3/PELI1/UBALD2/CEBPD/ZFP36/LCP2/CASP4/BACH1/PSMB9/IL4R/TAP1/ZNFX1/CASP1/FLOT2/CDKN2D/PLSCR1/VCAN/IFIH1/NFKBIZ/IL13RA1/ZFAND5/FGL2/MYD88/ZNF281/CCR1/TNFRSF1A/NR3C1/APAF1/MIDN/TRAFD1/CHD7/UBXN4/MAP3K3/RNF19B/AFF1/BID/GBP4/GRK6/JUN/JAK2/SPTLC2/RERE/UGCG/CHMP4B/TOR1AIP2/BCL3/GK/ATF6/NDRG1/FCGR1A/DR1/TIMP1/NFKB1…
GSE27092_WT_VS_HDAC7_PHOSPHO_DEFICIENT_CD8_TCELL_DN	GSE27092_WT_VS_HDAC7_PHOSPHO_DEFICIENT_CD8_TCELL_DN	187	0.882457	1.1681	0.032967	0.229145	0.194827	894	tags=12%, list=3%, signal=11%	S100A8/HLA-C/TXNIP/ISG15/MME/WIPF1/TPM3/TMEM123/VMP1/IER2/RPS11/CNN2/CASP1/PAPOLA/SKAP2/SAMHD1/MAP1LC3B/UBE2L6/SHOC2/KLF2/HNRNPH3/SP3
GSE30083_SP3_VS_SP4_THYMOCYTE_DN	GSE30083_SP3_VS_SP4_THYMOCYTE_DN	183	0.882234	1.16796	0.030969	0.229145	0.194827	1120	tags=19%, list=4%, signal=19%	HLA-B/TYROBP/LITAF/PLEK/EVI2B/PLXNC1/NCF4/APOBR/MX2/VMP1/GRN/CYTH4/PARP8/OAS1/IFI44/CASP1/TAGAP/IRF7/FNDC3B/CD44/AHNAK/CYBB/FGL2/TLR1/PRKCD/N4BP2L2/SNX10/EHBP1L1/IL18RAP/SYNE2/S1PR4/TMEM71/RXRA/MAP3K5/IL18R1
GSE3982_CENT_MEMORY_CD4_TCELL_VS_TH2_UP	GSE3982_CENT_MEMORY_CD4_TCELL_VS_TH2_UP	181	0.88259	1.16791	0.031968	0.229145	0.194827	1974	tags=30%, list=7%, signal=29%	HLA-B/SELL/DUSP1/ITGB2/MEGF9/BTG1/JMJD1C/EIF1/PNRC1/IFI44L/DAZAP2/TRIM22/ECE1/CALM1/TRANK1/IRF7/MBP/RAF1/SRSF5/WAS/CD44/NLRP1/MKRN1/ALPK1/CD300A/ZFP36L2/PDE4B/MACF1/ANXA1/BTN2A1/CAST/BID/ADD3/FRAT1/RBL2/RXRA/AKAP9/TMEM43/NACA/ZZEF1/MSL2/EZH1/STX7/MCMBP/KBTBD2/DPEP2/GPBP1L1/HERC1/VPS13D/CARS2/RPS27/HNRNPA3/VAV3/ARHGAP15/NOSIP
GSE12845_NAIVE_VS_PRE_GC_TONSIL_BCELL_UP	GSE12845_NAIVE_VS_PRE_GC_TONSIL_BCELL_UP	184	0.882043	1.16788	0.030969	0.229145	0.194827	1652	tags=28%, list=6%, signal=26%	HLA-B/MNDA/BTG1/SLC2A3/ARRB2/LYST/IRF1/R3HDM4/TLE3/DAZAP2/AKAP13/DOCK5/TUBA1A/UBE2B/FMNL1/RAB11FIP1/RPS9/MBP/IVNS1ABP/CLEC2B/AHNAK/PTK2B/CNPY3/LCN2/SH3BGRL3/RPLP1/RPL8/KLF2/CHD7/BRD4/S1PR4/ARAP1/SAMSN1/WBP2/PPP3CA/CLK1/ZNF394/DNM2/MAP3K5/WIPF2/CHSY1/TUG1/JUND/FCGR1A/C15orf39/DYNLT1/TLK1/CTDSP1/DNTTIP2/HERC1/MAN2A2
GSE32986_CURDLAN_HIGHDOSE_VS_GMCSF_AND_CURDLAN_HIGHDOSE_STIM_DC_DN	GSE32986_CURDLAN_HIGHDOSE_VS_GMCSF_AND_CURDLAN_HIGHDOSE_STIM_DC_DN	191	0.883082	1.16778	0.032967	0.229145	0.194827	2293	tags=41%, list=8%, signal=38%	HLA-B/SOD2/DUSP1/CFLAR/ISG15/NFKBIA/VASP/TNFRSF1B/NCF4/IRF1/TNFAIP2/JUNB/PPP1R15A/CLEC4E/TNIP1/MEFV/TLR2/ZFP36/LCP2/CASP4/TNFAIP3/HCK/PTGS2/PTPN6/TAGAP/KDM6B/EHD1/GADD45B/MED13L/SLC44A2/N4BP1/NFKBIZ/FPR2/RPL19/PDE4B/FNBP1/MOB3A/SOCS3/ETS2/SPATA13/RNF19B/PTPRJ/ZNF516/PLEKHO2/SAMSN1/STAT5A/PSTPIP2/MAPKAPK2/JAK2/FAS/RPS18/FBRS/BCL3/MLLT6/TRIM69/JARID2/CSRNP1/STX11/NFKB1/SNN/PIM1/LIMD2/ITGA5/RELA/REL…
GSE6090_UNSTIM_VS_DC_SIGN_STIM_DC_DN	GSE6090_UNSTIM_VS_DC_SIGN_STIM_DC_DN	130	0.880677	1.16775	0.037962	0.229145	0.194827	1574	tags=10%, list=5%, signal=10%	FCGR3A/MYO1F/ISG15/MGAM/CORO1A/SELPLG/PSMB9/IFITM1/PSMB8/NFAM1/PIK3R5/CLEC4D/SSH1
GSE33292_WT_VS_TCF1_KO_DN3_THYMOCYTE_UP	GSE33292_WT_VS_TCF1_KO_DN3_THYMOCYTE_UP	182	0.882284	1.16766	0.031968	0.229145	0.194827	2035	tags=35%, list=7%, signal=32%	HLA-E/SAT1/LYST/EIF1/PTPRE/CREBBP/SH3GLB1/TRIM22/BAZ2B/CEBPD/CD55/OAS2/ZFP36/PRKCB/TNFAIP3/HCK/FAM8A1/CDKN2D/KDM6B/BAZ2A/PTPN12/SRSF5/SERINC1/MTMR3/RNF13/CYLD/N4BP2L2/RB1CC1/CYTH1/FLI1/RPS6KA1/CHST15/IQGAP2/NUP214/IL10RB/ELF2/KMT2D/CLK1/IL16/GAS7/RGL2/SPTBN1/CTBS/PSD4/NEK7/ABI1/HCP5/MIA3/ZEB2/STX7/KLF7/HLX/AGFG1/MAN1A1/TTN/PSEN1/MTMR6/ANKRD17/ABCG1/GLS/MAU2/RNF11/CTDP1
GSE15767_MED_VS_SCS_MAC_LN_UP	GSE15767_MED_VS_SCS_MAC_LN_UP	186	0.881977	1.16758	0.031968	0.229145	0.194827	2230	tags=31%, list=8%, signal=29%	IFITM2/SELL/IFITM3/FOS/FCGR3A/LYN/ARPC5/NCF1/C5AR1/MSRB1/CSF2RB/TLR4/NADK/RAB31/NINJ1/RALB/NOTCH2/ATP6V0B/PROK2/CLEC7A/PTPN6/ASAH1/HSP90AA1/SKAP2/FCER1G/AGO4/PLBD1/FPR2/ABCA1/CYBB/PRKCD/RBM47/CAPZB/IQGAP2/IL10RB/FNIP1/TLR8/TMCC3/MORF4L1/GSN/REPS2/ZEB2/OSBPL11/HLX/ASPH/ANXA5/TLR5/MTMR6/LMO2/NPC2/CPQ/MEF2A/DOCK4/UNC93B1/GPR160/INPP4A/F11R/NCKAP1L
GSE29618_BCELL_VS_PDC_UP	GSE29618_BCELL_VS_PDC_UP	185	0.882013	1.16757	0.031968	0.229145	0.194827	2115	tags=43%, list=7%, signal=40%	TXNIP/SMCHD1/PTPRC/DUSP1/BASP1/LAPTM5/NFKBIA/TSC22D3/BTG1/ARHGDIB/SLC2A3/BCL2A1/SP100/ICAM3/LYST/MSN/JUNB/CDC42EP3/HMGB2/IRS2/HLA-F/MARCKS/IER2/ECE1/PELI1/ADAM8/ALOX5/ARHGAP25/CR1/HIF1A/CD55/ELF1/TUBA1A/ZFP36L1/BACH1/IL4R/LAT2/ISG20/PTPN12/PAPOLA/CDC42SE1/NLRP1/TUBA4A/MACF1/KDM7A/MKNK2/KLF2/CHD7/RAB8B/WWC3/JUN/PTP4A1/ATP2B1/PRDM2/TANK/EZR/MYCBP2/CDKN1B/DGKD/SP140/TBL1X/KLF7/PARP12/DPEP2/LIMD2/PLE…
GSE7509_UNSTIM_VS_IFNA_STIM_IMMATURE_DC_DN	GSE7509_UNSTIM_VS_IFNA_STIM_IMMATURE_DC_DN	166	0.881545	1.16757	0.034965	0.229145	0.194827	1542	tags=35%, list=5%, signal=33%	IFIT2/IFIT3/MCL1/MXD1/ISG15/NFKBIA/XAF1/MX1/TNFSF10/IRF1/STAT3/FBXL5/SEMA4D/CORO1A/OAS3/EPSTI1/SAMD9L/SP110/TAPBP/TLR2/CASP4/PSMB9/TRIM25/IFI44/CASP1/PTPN6/CST7/NOTCH1/AHNAK/ABCA1/EIF4E3/MCTP2/ITGAL/LPIN2/CYLD/PSMB8/GIMAP4/RNF19B/UPP1/BID/PLCB2/USP4/SERPING1/C6orf62/USB1/SH3BP2/NLRC5/IL18R1/CHSY1/TNFRSF14/ATP2B4/STX11/MLKL/FURIN/PIK3CG/ANKRD44/PHF11/PARP12
GSE35825_UNTREATED_VS_IFNA_STIM_MACROPHAGE_DN	GSE35825_UNTREATED_VS_IFNA_STIM_MACROPHAGE_DN	160	0.880956	1.16737	0.037962	0.229145	0.194827	2202	tags=36%, list=7%, signal=33%	SRGN/IFIT3/SOD2/CFLAR/ISG15/LYN/XAF1/IFI16/IRF1/SP110/HIF1A/BRD2/TAP1/TNFAIP3/ZNFX1/IL1RN/NFKBIZ/NMI/ZFAND5/SAMHD1/SNX10/SIPA1L1/DBNL/PPP1R15B/TNFAIP6/PFKFB3/RNF19B/GNA13/PIK3R5/RGS14/SAMSN1/GBP4/SNX18/JAK2/FAS/CMPK2/SLCO3A1/NDEL1/FCGR1A/HIVEP2/TIMP1/FAM53C/NOD2/CD47/PARP12/LRRC4/PCGF5/ITGA5/RRBP1/PPP1R10/NFKB2/IFI35/ITPKB/GTF2F1/AIM2/F11R/AP3B1
GSE17721_CTRL_VS_POLYIC_4H_BMDC_DN	GSE17721_CTRL_VS_POLYIC_4H_BMDC_DN	187	0.881899	1.16736	0.032967	0.229145	0.194827	1928	tags=31%, list=7%, signal=29%	NAMPT/TXNIP/CSF3R/RSAD2/GBP2/CCNL1/EPSTI1/PPP1R15A/PIK3AP1/CEBPD/PAG1/CASP4/PSMB9/TAP1/PTGS2/ZNFX1/VCAN/IL1RN/EHD1/N4BP1/TAB2/CMTM6/IFNAR1/XRN1/AGTRAP/CHD1/DGAT2/PDE4B/IL18RAP/HELZ2/NR3C1/PPP2R5A/OSTF1/NUB1/CHST15/ETS2/UPP1/CD82/CAPZA2/RAB8B/YTHDC1/CCDC71L/MAPKAPK2/HCAR2/PARP4/MS4A6A/HNRNPUL1/MSL2/USP25/ABR/PARP12/VCL/CRLF3/SUZ12/SOS1/PSMA4/KCMF1/STAU1
GSE17721_CTRL_VS_LPS_24H_BMDC_UP	GSE17721_CTRL_VS_LPS_24H_BMDC_UP	192	0.882712	1.16727	0.032967	0.229145	0.194827	1983	tags=18%, list=7%, signal=17%	S100A9/CORO1A/PAG1/NCOA1/DDX3X/CAPZA1/RASSF3/RPS6/PPP4R1/RAC1/SVIL/DOK3/NFAM1/RPL31/ANXA1/LPGAT1/ARID1A/CAPZA2/CD93/RGL2/PCBP2/NEK7/PBX2/RPL6/SASH3/LIMD2/MYO5A/BCL2L11/MAPK3/GAK/EPS15/FAM111A/LGALS8/PDXK/CTNNA1
GSE13493_DP_VS_CD4INTCD8POS_THYMOCYTE_UP	GSE13493_DP_VS_CD4INTCD8POS_THYMOCYTE_UP	182	0.881976	1.16726	0.031968	0.229145	0.194827	2051	tags=27%, list=7%, signal=25%	MALAT1/SLC25A37/PSAP/EFHD2/CLEC4E/IL4R/FAM8A1/USP32/KIF5B/MIER1/ACIN1/ETS2/TSC22D4/RCSD1/STAT2/CCDC71L/TMCC3/MED13/NBR1/PAFAH1B1/ATP6V1G1/TAP2/CLK3/PBX2/MIA3/CCNG2/UBE2H/EZH1/TOX4/RAP2C/KREMEN1/STK24/ATP11A/ITGA5/SIRT7/FAM193B/VPS13D/FBXW7/ZBTB18/GLG1/PSEN1/PPP2CA/RMND5A/EPS15/PPP1R21/ITPKB/PPP6R3/TMCC1/SAFB2
GSE2770_TGFB_AND_IL4_ACT_VS_ACT_CD4_TCELL_2H_DN	GSE2770_TGFB_AND_IL4_ACT_VS_ACT_CD4_TCELL_2H_DN	184	0.881452	1.1671	0.030969	0.229145	0.194827	2738	tags=57%, list=9%, signal=52%	IFITM2/SAT1/MNDA/IFIT2/SMCHD1/IFITM3/ISG15/XAF1/IFI16/SP100/PARP9/TNFSF10/SHISA5/MX2/OAS3/SAMD9/EPSTI1/SH3GLB1/IFI44L/SAMD9L/PELI1/SP110/NABP1/LY6E/B4GALT5/ELF1/OAS2/TRIM25/ZCCHC2/IFITM1/DDX58/EIF2AK2/OAS1/ZNFX1/IFI44/PLSCR1/IRF7/ISG20/KIAA0040/IFIH1/DTX3L/NMI/OASL/MYD88/UBE2L6/CLIC1/HELZ2/NUB1/DDX60/TRAFD1/NT5C3A/GIMAP4/ARHGAP27/IRF2/OSBPL2/ZBP1/STAT2/IFIT5/GNG5/SPTLC2/PARP4/TRIM21/CHMP5/CALCOCO…
GSE3982_DC_VS_NEUTROPHIL_LPS_STIM_DN	GSE3982_DC_VS_NEUTROPHIL_LPS_STIM_DN	184	0.881437	1.16708	0.030969	0.229145	0.194827	1783	tags=35%, list=6%, signal=33%	RGS2/MCL1/SORL1/MYO1F/G0S2/MME/RASSF2/LRP10/TLR4/CREB5/PTPRE/PPP1R15A/BIN2/SETX/RHOA/ALOX5/FLOT1/DOCK5/BTG2/TRIM25/TNFAIP3/IFITM1/IQSEC1/CDC42/CKAP4/EHD1/ISG20/PLBD1/PILRA/FPR2/CSNK1D/HECA/SMG1/USP10/CPPED1/FCN1/ADM/CD14/LILRA2/HAL/LPAR2/RNF19B/OSBPL2/JMJD6/PACSIN2/OAZ2/MAP2K3/PRKD2/CYB5R4/SIPA1/KCNJ2/TERF2IP/JARID2/ETS1/PISD/UBE2H/MLF2/TNFSF14/GGNBP2/RASGRP2/SLC22A4/COPA/FCGR1B/OSGIN2/PRMT2
GSE9988_LPS_VS_LPS_AND_ANTI_TREM1_MONOCYTE_UP	GSE9988_LPS_VS_LPS_AND_ANTI_TREM1_MONOCYTE_UP	188	0.881652	1.16706	0.032967	0.229145	0.194827	2221	tags=51%, list=8%, signal=48%	ACSL1/MYO1F/FFAR2/ADAR/PTEN/STK17B/VASP/NIN/TLR4/IRF1/TNFAIP2/SLA/MYL12A/MARCKS/GRB2/NCOA4/PNRC1/PIK3AP1/RASSF5/TNIP1/TNFAIP3/HCK/ANP32A/PLSCR1/TNFSF13B/PIK3CD/EHD1/PTAFR/LRG1/IFIH1/TAB2/NFKBIZ/FPR2/CYBB/RAP1A/OASL/RAC1/QKI/SCO2/PDE4B/ZNF217/SOCS3/DNAJA1/XRCC5/ARID1A/IKZF1/PFKFB3/RNF19B/PTPRJ/PIK3R5/VAV1/BID/TAOK3/DAPP1/DCP2/ACOX1/SAMSN1/TLR8/NFE2L2/OAZ2/CCM2/TGFBR2/NBR1/SNX18/SERP1/STK38/MTF1/TP…
GSE25088_IL4_VS_IL4_AND_ROSIGLITAZONE_STIM_STAT6_KO_MACROPHAGE_DAY10_UP	GSE25088_IL4_VS_IL4_AND_ROSIGLITAZONE_STIM_STAT6_KO_MACROPHAGE_DAY10_UP	186	0.881583	1.16706	0.031968	0.229145	0.194827	2428	tags=68%, list=8%, signal=63%	FCGR3B/SLC25A37/MYO1F/MEGF9/PTEN/MSRB1/S100A12/NIN/ACTG1/ARHGAP9/ARRB2/APLP2/GNAI2/LRRFIP1/MGAM/HCLS1/ARHGAP30/SSH2/STK4/COTL1/ATG16L2/KPNB1/CELF2/BAZ2B/ARHGAP25/DOCK5/MAP3K2/CAMP/PHF21A/TRIM25/WDR26/CRISPLD2/FAM126B/PROK2/RAB11FIP1/CYP4F3/LST1/ZDHHC18/LBR/LTB/AKNA/RALBP1/PPP4R1/KIAA0040/MED13L/PADI4/GLT1D1/TSPO/TMX4/MTMR3/EIF4E3/PADI2/TNRC6B/PHF3/HAL/MOB3A/KLF3/OSTF1/TLR6/ITPK1/HIPK3/ACAP1/KDM7A…
GSE18791_CTRL_VS_NEWCASTLE_VIRUS_DC_2H_DN	GSE18791_CTRL_VS_NEWCASTLE_VIRUS_DC_2H_DN	153	0.880159	1.16703	0.036963	0.229145	0.194827	1662	tags=20%, list=6%, signal=19%	NAMPT/IFIT2/IFIT3/RGS2/MXD1/ISG15/IFIT1/MX1/IRF1/IRS2/CREB5/PELI1/RAB11FIP1/PTGS2/KDM6B/IRF7/GADD45B/IVNS1ABP/CREBRF/CSNK1D/PDE4B/CLK1/FOXO3/NFAT5/GK/CSRNP1/PURB/SLC22A4/PIM3/OSM
GSE43863_DAY6_EFF_VS_DAY150_MEM_TFH_CD4_TCELL_UP	GSE43863_DAY6_EFF_VS_DAY150_MEM_TFH_CD4_TCELL_UP	188	0.881596	1.16699	0.032967	0.229145	0.194827	1997	tags=36%, list=7%, signal=34%	NAMPT/IFIT2/IFIT3/NEAT1/RGS2/FTL/LITAF/RSAD2/LAPTM5/ADAR/XAF1/MX2/IRS2/MARCKS/STAT1/KMT2E/PIK3AP1/SP110/HIF1A/RBM39/ZFP36L1/BACH1/IL6R/WDR26/LAT2/DDX58/OAS1/ZNFX1/IFI44/RAD21/IRF7/ISG20/IVNS1ABP/HECA/ZFAND5/UBE2L6/SPAG9/HELZ2/PRPF38B/ACAP1/HSPA5/RBPJ/THRAP3/UBE2D1/WDR1/SAMSN1/MAP2K3/ATP2B1/EEF2/PPP1CB/CMPK2/NDEL1/HSP90B1/EMILIN2/TGFB1/ATP6V0D1/SRPK2/CYFIP2/PARP12/REL/CBX4/GOLGA4/TPST2/KRAS/PCYT1A…
GSE43955_1H_VS_20H_ACT_CD4_TCELL_WITH_TGFB_IL6_DN	GSE43955_1H_VS_20H_ACT_CD4_TCELL_WITH_TGFB_IL6_DN	194	0.882715	1.16673	0.033966	0.229145	0.194827	1699	tags=18%, list=6%, signal=17%	B2M/ITM2B/BASP1/CTSS/MX1/S100A6/GNAI2/CSF2RB/MX2/ACTR3/LY6E/CASP4/PTGS2/IRF7/ISG20/NFKBIZ/IFNAR1/GLRX/CYTIP/RNF19B/GNA13/WDR1/ZNF638/RPL14/DHRS7/CPNE3/UIMC1/AGFG1/DDX3Y/C3AR1/CYSTM1/VCL/CD59/COPA/DDIT3
GSE28726_ACT_CD4_TCELL_VS_ACT_VA24NEG_NKTCELL_DN	GSE28726_ACT_CD4_TCELL_VS_ACT_VA24NEG_NKTCELL_DN	189	0.881707	1.1667	0.032967	0.229145	0.194827	2353	tags=51%, list=8%, signal=47%	HLA-E/SRGN/TXNIP/RGS2/MCL1/SORL1/LITAF/LAPTM5/SDCBP/VNN2/BTG1/DDX5/JUNB/EIF1/YWHAZ/DAZAP2/RBM39/TUBA1A/SYNE1/CASP4/DDX3X/BTG2/EIF4G2/SRRM2/TNFAIP3/CALM1/TRANK1/IFI44/FLOT2/CXCR4/ASAH1/ISG20/PNISR/UBE2J1/MOB1A/SNRK/EIF5/CYTH1/PDE4B/RPL31/GAB2/MBNL1/SYNE2/SP3/ELF2/ADD3/USP4/TGFBR2/RGL2/CCDC69/RPL23/ARHGAP4/PRDM2/RPL27/TOB1/TPP1/LSM14A/USP34/VPS13B/WTAP/LAMP1/RPL32/TCF20/CIRBP/IL7R/FOXN3/EIF3A/RASGR…
GSE17721_LPS_VS_PAM3CSK4_8H_BMDC_UP	GSE17721_LPS_VS_PAM3CSK4_8H_BMDC_UP	192	0.882035	1.16638	0.033966	0.229145	0.194827	2692	tags=40%, list=9%, signal=37%	HLA-B/SAT1/RGS2/MCL1/DUSP1/MXD1/KLF6/TNFSF10/GRN/SH3GLB1/ECE1/ZFP36/ANXA11/UBE2B/CASP1/RAD21/HSPA1A/GLIPR2/SLC44A2/TSPO/KIAA0319L/FCGRT/CCR1/SNX10/TRIP12/NRBF2/PSMB8/DBNL/IQGAP2/RNF19B/TSC22D4/UBE2D1/CD164/TLE4/RGS14/RCSD1/RAB8B/GBP4/SPTLC2/TYK2/CREB1/GATAD2A/STXBP3/SLC40A1/CEP19/NDRG1/CDKN1B/ETV6/NQO2/RAP2C/GNG2/ATXN7L3/VAMP3/RIPK1/PSMA4/ST3GAL1/ZFAND3/NSMAF/HIVEP1/MAP3K8/GTF2F1/CMTR1/KMT2A/FAM2…
GSE557_CIITA_KO_VS_I_AB_KO_DC_UP	GSE557_CIITA_KO_VS_I_AB_KO_DC_UP	189	0.881389	1.16628	0.032967	0.229145	0.194827	1490	tags=19%, list=5%, signal=18%	HLA-B/HLA-E/NCF2/LITAF/NCF1/XAF1/GMFG/EVI2B/TNFRSF1B/SHISA5/JUNB/MARCKS/S100A11/TLE3/SAMD9L/B4GALT5/CYTH4/FGD3/CKAP4/PXN/FGL2/IFNAR1/SOCS3/CFP/CD82/TMCC3/GBP4/NKTR/PBXIP1/SBNO2/MLLT6/TBC1D10C/RARA/ATXN1/ANKRD44
GSE25087_TREG_VS_TCONV_ADULT_UP	GSE25087_TREG_VS_TCONV_ADULT_UP	184	0.880799	1.16624	0.030969	0.229145	0.194827	2187	tags=30%, list=7%, signal=28%	B2M/SRGN/SOD2/SMCHD1/BASP1/IQGAP1/TNFRSF1B/NCF4/CDC42EP3/S100A4/IRS2/PIK3AP1/RALB/RAB11FIP1/CASP1/CAPZA1/HSPA1A/CST7/IDS/SKAP2/TAB2/RAP1A/FGL2/UTRN/CLIC1/VCPIP1/ELOVL5/SAMSN1/CASP8/SLCO3A1/GABARAPL1/ATP2B4/MIAT/SSH1/RAB3D/HDAC4/EIF3A/GALM/ANXA5/LINC00963/BCL2L11/SAMD8/KAT2B/EPS15/CDK19/IER5/CTNNA1/HERPUD1/USP48/TBK1/RNF19A/UGGT1/PHACTR2/ZFAND6/FCHO2
GSE17721_PAM3CSK4_VS_CPG_12H_BMDC_DN	GSE17721_PAM3CSK4_VS_CPG_12H_BMDC_DN	186	0.880891	1.16614	0.032967	0.229145	0.194827	1578	tags=26%, list=5%, signal=25%	B2M/MCL1/BASP1/SMAP2/KLF6/NFKBIA/SDCBP/MX1/PARP14/IRF1/GRB2/STK4/EPSTI1/ECE1/OAS2/LCP2/PPP1R18/HCK/PTGS2/OGFRL1/GADD45B/TAB2/NFKBIZ/RTN4/MYD88/TLR1/EVI2A/ANXA1/NUB1/CHST15/DNAJA1/MYLIP/CLIP1/UPP1/RCSD1/CASP8/AIF1/GBP4/SLCO3A1/CHMP4B/CCNG2/C9orf72/USP25/MORC3/MLF2/PML/ARID5A/PIM1/ASPH
GSE27786_LSK_VS_NEUTROPHIL_DN	GSE27786_LSK_VS_NEUTROPHIL_DN	180	0.881184	1.16614	0.031968	0.229145	0.194827	1940	tags=23%, list=7%, signal=21%	MALAT1/LAPTM5/AQP9/LRP10/BAZ1A/IRS2/GRN/SERPINB1/ZCCHC2/KDM6B/NBEAL2/MBP/PTPN12/MED13L/SLC44A2/CMTM6/RAP1A/HECA/TLR1/MAP1LC3B/PTTG1IP/MOB3A/PFN1/ZBP1/CAPZA2/CAST/LY96/ETS1/TBC1D10C/CCNL2/NCOA6/LAMTOR1/COPA/MYO5A/KLHL2/CNIH4/SRA1/PCYT1A/MTMR6/PARVG/IFI35
GSE36527_CD62L_HIGH_VS_CD62L_LOW_TREG_CD69_NEG_KLRG1_NEG_UP	GSE36527_CD62L_HIGH_VS_CD62L_LOW_TREG_CD69_NEG_KLRG1_NEG_UP	193	0.881825	1.16594	0.033966	0.229145	0.194827	1598	tags=35%, list=5%, signal=33%	HLA-E/IFIT2/IFIT3/MXD1/ISG15/EVI2B/PARP14/TNFRSF1B/NIN/PARP9/WIPF1/SHISA5/IRF1/MX2/STAT1/YWHAZ/SP110/TMBIM6/HIF1A/B4GALT5/TAPBP/OAS2/TRIM25/TAP1/ZNFX1/LAMP2/IRF7/STAG2/ARF1/N4BP1/CMTM6/OASL/FGL2/ITSN2/RAB27A/CHD1/IL18RAP/HELZ2/RPL3/SOCS3/APAF1/HSPA5/RBPJ/TRAFD1/CD164/STAT2/RAB10/SLC12A6/GRK6/SPTBN1/SH3BP2/IST1/FAS/TRIM21/CHMP4B/OTUD5/TOR1AIP2/UHRF1BP1L/GOLGA7/UIMC1/CCNL2/PML/PARP12/RPL6/STK24/BIR…
GSE25677_MPL_VS_R848_STIM_BCELL_DN	GSE25677_MPL_VS_R848_STIM_BCELL_DN	171	0.880379	1.16587	0.033966	0.229145	0.194827	1621	tags=42%, list=6%, signal=39%	SELL/SORL1/MYH9/LAPTM5/ISG15/IQGAP1/KLF6/GMFG/BCL6/GNAI2/VIM/MSN/TMSB10/TPM3/PICALM/SSH2/KMT2E/JAK1/IER2/ARHGAP25/ARHGAP26/CD55/TUBA1A/LSP1/TRIM25/PTBP3/CNN2/RICTOR/ABCA1/BPTF/ITSN2/IFNAR1/ABCA7/SAMHD1/CALM2/PDE4B/CYTIP/MYADM/KLF3/FLI1/CHST15/MYLIP/ADD1/IRF2/RIN3/GNA13/DOCK11/ADD3/MTPN/PPP3CA/FLNA/MED13/FAM107B/JAK2/CSK/ATF7IP/RPS6KA3/WASF2/ROCK2/DGKD/GRAMD1A/FRY/C1GALT1/PIK3CG/PAN3/ANKRD44/AFF4/…
GSE2770_TGFB_AND_IL4_VS_TGFB_AND_IL12_TREATED_ACT_CD4_TCELL_48H_UP	GSE2770_TGFB_AND_IL4_VS_TGFB_AND_IL12_TREATED_ACT_CD4_TCELL_48H_UP	176	0.88052	1.16582	0.032967	0.229145	0.194827	541	tags=4%, list=2%, signal=4%	MALAT1/FTL/BOD1L1/PGD/PRKCB/RAB7A/IFNGR1
GSE38681_WT_VS_LYL1_KO_LYMPHOID_PRIMED_MULTIPOTENT_PROGENITOR_DN	GSE38681_WT_VS_LYL1_KO_LYMPHOID_PRIMED_MULTIPOTENT_PROGENITOR_DN	196	0.881646	1.16549	0.033966	0.229145	0.194827	2169	tags=44%, list=7%, signal=41%	HLA-E/NAMPT/IFIT2/IFIT3/MCL1/RSAD2/ISG15/GBP2/MX1/PARP14/PARP9/TNFSF10/WIPF1/IRF1/STAT3/MX2/VMP1/STAT1/PTPRE/PELI1/KAT6A/NABP1/TAPBP/OAS2/PSMB9/TRIM25/TAP1/OAS1/ZNFX1/IRF7/ISG20/IFIH1/NFKBIZ/CMTM6/OASL/MYD88/SAMHD1/ZNF281/TMEM140/PHIP/HLA-G/NBN/ACSL4/HELZ2/SOCS3/SYNE2/HSPA5/TRAFD1/RNF19B/IRF2/ZBP1/CD82/STAT2/CASP8/NFE2L2/GBP4/FAS/IL18R1/TRIM21/CMPK2/TOR1AIP2/CHMP5/DNAJC13/UIMC1/USP25/MORC3/GRINA/…
GSE34156_UNTREATED_VS_6H_TLR1_TLR2_LIGAND_TREATED_MONOCYTE_UP	GSE34156_UNTREATED_VS_6H_TLR1_TLR2_LIGAND_TREATED_MONOCYTE_UP	182	0.880617	1.16546	0.032967	0.229145	0.194827	2585	tags=50%, list=9%, signal=46%	MNDA/FPR1/NCF2/SLC25A37/FTL/PSAP/GLUL/FCGR2A/SLC11A1/CSF2RB/GCA/NCF4/NADK/RAB31/TALDO1/NCOA4/GRN/ANPEP/TLR2/ATP6V0B/RAB7A/HCK/PTPN6/VCAN/ASAH1/PTAFR/BRI3/ATP6V1B2/CD63/STEAP4/IL13RA1/PILRA/FPR2/ABCA1/CYBB/SIRPA/WDFY3/RAC1/FCGRT/LILRB2/ADM/DMXL2/CD14/IGSF6/SLC43A2/CNPY3/DOK3/LILRB3/RBM47/CHST15/SULF2/DAPP1/C6orf62/TMCC3/TMEM127/PSTPIP2/LILRA6/NOP10/KCNJ2/TPP1/GK/LY96/MPP1/CORO1C/CTSZ/ARHGEF2/CSF2R…
GSE41176_WT_VS_TAK1_KO_ANTI_IGM_STIM_BCELL_3H_DN	GSE41176_WT_VS_TAK1_KO_ANTI_IGM_STIM_BCELL_3H_DN	191	0.881238	1.16534	0.033966	0.229145	0.194827	2084	tags=28%, list=7%, signal=26%	S100A9/IGF2R/SERPINA1/MGAM/CYBA/S100A11/ALOX5AP/GRN/CEBPB/CTSD/LSP1/PTPN6/IL1RN/PTAFR/CD63/HNRNPU/UBE2J1/S100P/CCR1/IGSF6/NBN/TDP2/NR3C1/IL2RG/IQGAP2/UPP1/GPSM3/JMJD6/CD93/RAD23B/HIP1/TNFRSF14/EWSR1/TPP1/SRSF3/HSP90B1/PISD/TNFSF14/CSF2RA/CD47/RELA/OSM/EIF4G1/HNRNPA3/ATP6AP1/CYP1B1/STX4/RRAGD/LIMS1/NSMAF/GBA/HDGF/PHACTR1
GSE3982_MAC_VS_NEUTROPHIL_DN	GSE3982_MAC_VS_NEUTROPHIL_DN	183	0.880255	1.16534	0.032967	0.229145	0.194827	2341	tags=46%, list=8%, signal=43%	ACTB/PSAP/LYN/AQP9/PLXNC1/CD53/LRRFIP1/BAZ1A/JUNB/SEC14L1/SAMD9/COTL1/ACTR3/KPNB1/PELI1/ARHGAP25/BACH1/ANKRD12/PARP8/TNFAIP3/DENND5A/TRANK1/MYO9B/BTN3A1/CDKN2D/TREM1/PAK2/ISG20/PTAFR/GNB2/FTH1/PLBD1/S100P/NMI/PAK1/PPT1/ARID4A/ATRX/DICER1/APAF1/SYNE2/GNAQ/BTN2A1/MARK3/UBE2D1/S1PR4/AGTPBP1/FOXO3/ZNF394/SERP1/ARHGEF1/ARPC4/TAP2/PUM2/STX16/FBRS/HEXIM1/EWSR1/KRT23/UHRF1BP1L/PISD/MSL2/EEF1D/CTDSP1/SH2D…
GSE1925_CTRL_VS_IFNG_PRIMED_MACROPHAGE_24H_IFNG_STIM_DN	GSE1925_CTRL_VS_IFNG_PRIMED_MACROPHAGE_24H_IFNG_STIM_DN	191	0.881206	1.1653	0.033966	0.229145	0.194827	1522	tags=20%, list=5%, signal=19%	B2M/SELL/IFIT3/IFITM3/ACTB/RSAD2/ISG15/IGF2R/ADAR/GBP2/S100A6/TNFSF10/SHISA5/IRF1/MX2/S100A11/LY6E/PARP8/PIK3CD/ISG20/IFIH1/DOCK2/AGTRAP/HLA-G/SNX10/CASC3/GBP4/AKAP9/SLC9A3R1/IL18R1/PCBP2/TRIM21/NOP10/CHMP4B/HPCAL1/MTDH/NFKB1/MAP2K4
GSE36078_WT_VS_IL1R_KO_LUNG_DC_AFTER_AD5_INF_UP	GSE36078_WT_VS_IL1R_KO_LUNG_DC_AFTER_AD5_INF_UP	188	0.880238	1.16519	0.032967	0.229145	0.194827	1547	tags=26%, list=5%, signal=25%	IFITM2/RGS2/IFITM3/TYROBP/MYO1F/PLEK/AQP9/S100A6/SLC2A3/EFHD2/LYST/VIM/APOBR/ITGAX/PYGL/PIK3AP1/SELPLG/DOCK5/BTG2/NFIL3/DENND5A/CD46/IFNGR1/ZYX/PPP1R3B/EIF4E3/SAMHD1/EHBP1L1/ANXA1/RBM47/IQGAP2/PTPRJ/ENTPD1/SAMSN1/PPP3CA/RBL2/RXRA/GAS7/PRRG4/SLCO3A1/CHSY1/ZEB2/FES/FGD4/SH2D3C/ARHGEF2/NQO2/CD47/NUCB1
GSE34156_UNTREATED_VS_24H_NOD2_LIGAND_TREATED_MONOCYTE_DN	GSE34156_UNTREATED_VS_24H_NOD2_LIGAND_TREATED_MONOCYTE_DN	188	0.880128	1.16505	0.032967	0.229145	0.194827	2221	tags=46%, list=8%, signal=43%	SAT1/MNDA/NCF2/SLC25A37/FTL/GLUL/FCGR2A/SLC11A1/CSF2RB/GCA/NCF4/NADK/RAB31/MBOAT7/PTPRE/TALDO1/NCOA4/GRN/ANPEP/PGD/RAB7A/HCK/PTPN6/VCAN/ASAH1/PTAFR/BRI3/ATP6V1B2/GLT1D1/IL13RA1/PILRA/FPR2/ABCA1/CYBB/SIRPA/WDFY3/RAC1/LILRB2/ADM/DMXL2/CD14/IGSF6/CNPY3/DOK3/LILRB3/OS9/RBM47/TIMP2/CHST15/SULF2/CAPZA2/DAPP1/TMEM127/PSTPIP2/MSL3/TMF1/NOP10/KCNJ2/TPP1/GK/EMILIN2/LY96/MPP1/CORO1C/GRINA/ARHGEF2/CSF2RA/PIT…
GSE26030_UNSTIM_VS_RESTIM_TH17_DAY15_POST_POLARIZATION_DN	GSE26030_UNSTIM_VS_RESTIM_TH17_DAY15_POST_POLARIZATION_DN	188	0.879964	1.16483	0.032967	0.229145	0.194827	1778	tags=37%, list=6%, signal=35%	HLA-E/FOS/MCL1/UBC/OAZ1/ADAR/ARPC2/TKT/GNAI2/DDX17/SHISA5/TNFAIP2/SLA/ACTR2/GRN/COTL1/NINJ1/TLE3/PGD/TUBA1A/ACAP2/TAGLN2/CXCR4/ASAH1/IDS/PXN/RTN4/SLFN5/TUBA4A/FAM120A/MAP1LC3B/SLC43A2/FNBP1/MYADM/FERMT3/ELOVL5/OS9/MKNK2/DNAJA1/CAPZB/SULF2/RAB8B/CCM2/GRK6/SH3BP2/SLC9A3R1/RPL23/RERE/ARL6IP5/ACTN4/RPS4X/RYBP/HEXIM1/CHMP4B/RAB21/GDI2/CDKN1B/WTAP/STX7/PIP4K2A/CSNK1A1/CTDSP2/CMIP/UBXN7/REL/ARFIP1/RAB14…
GSE3982_BASOPHIL_VS_CENT_MEMORY_CD4_TCELL_UP	GSE3982_BASOPHIL_VS_CENT_MEMORY_CD4_TCELL_UP	182	0.880093	1.16476	0.034965	0.229145	0.194827	1933	tags=44%, list=7%, signal=41%	HLA-B/IFITM2/MXD1/BASP1/EVI2B/MGAM/NCF4/MAPK14/PTPRE/TALDO1/LYZ/SH3GLB1/YWHAZ/DAZAP2/PELI1/RHOA/RALB/BAZ2B/SERPINB1/SF3B1/BACH1/LAT2/RNF10/PPP4R1/PSME1/PTPN12/SERINC1/ZNF106/ARPC3/SOS2/RNF130/CEP63/SVIL/MAP1LC3B/CD300A/BST1/RB1CC1/ANXA1/PPP2R5A/FLI1/BTN2A1/CHD7/TLE4/WWC3/ACOX1/TLR8/CDA/PSTPIP2/PTP4A1/IK/GSN/CYB5R4/NOP10/HEXIM1/OSER1/GIT2/VEZF1/ZFYVE16/FRY/SUPT4H1/STX7/RIOK3/TXNRD1/KBTBD2/DPEP2/MA…
GSE36392_EOSINOPHIL_VS_NEUTROPHIL_IL25_TREATED_LUNG_UP	GSE36392_EOSINOPHIL_VS_NEUTROPHIL_IL25_TREATED_LUNG_UP	186	0.879802	1.1647	0.033966	0.229145	0.194827	1534	tags=33%, list=5%, signal=31%	ACSL1/SLC25A37/BASP1/RSAD2/IFIT1/IGF2R/PLEK/TSC22D3/BTG1/PARP14/TNFRSF1B/CD53/BCL6/MGAM/APOBR/TNFAIP2/CCNL1/YPEL3/SSH2/PYGL/NINJ1/PIK3AP1/PELI1/SP110/ATP6V0B/NIPBL/UBE2B/IQSEC1/PTPN6/TAGAP/FGD3/CKAP4/TAF7/PTPN12/N4BP1/IL13RA1/FGL2/ITSN2/NCOR1/NEDD9/CPD/TNRC6B/BST1/ZNF217/TLR6/NUB1/CHST15/SLU7/MYLIP/UBXN4/MAP3K3/IRF2/BID/ENTPD1/MAP3K5/STX11/CCNL2/IGF1R/SH2D3C/PIAS1/PIM1
GSE5589_UNSTIM_VS_45MIN_LPS_STIM_MACROPHAGE_UP	GSE5589_UNSTIM_VS_45MIN_LPS_STIM_MACROPHAGE_UP	186	0.879637	1.16448	0.033966	0.229145	0.194827	1921	tags=25%, list=7%, signal=23%	B2M/HLA-B/HLA-C/LRRK2/ARPC5/S100A6/VIM/TMEM123/PTPRE/COTL1/STAT6/PSMB9/TSPO/CD44/KDM5A/RBMS1/HLA-G/RPS3/ABHD2/IL2RG/LPGAT1/TSEN34/IFNGR2/PRPF40A/RSF1/NLRC5/AFTPH/KLF13/SNX20/TFEB/SMARCA5/RPS5/DAPK2/STK24/PURB/PCGF5/USP7/OSM/RPL18A/OGFR/KRAS/PCYT1A/PPP4C/SBNO1/LGALS8/NPC2
GSE42088_UNINF_VS_LEISHMANIA_INF_DC_4H_DN	GSE42088_UNINF_VS_LEISHMANIA_INF_DC_4H_DN	183	0.879522	1.16437	0.033966	0.229145	0.194827	2689	tags=64%, list=9%, signal=59%	CSF3R/IFITM3/DUSP1/GBP2/TSC22D3/BTG1/SP100/ICAM3/TLR4/APOBEC3A/CCNL1/HMGB2/HLA-F/PPP1R15A/MAP4K4/CD55/ELF1/RPS11/DDX3X/BTG2/PTGS2/RPS9/IFRD1/TREM1/CXCR4/STK10/YPEL5/FAU/SRSF5/PXN/SNRK/S100P/OASL/NLRP1/MTMR3/RPS14/PTK2B/UBA52/MAP1LC3B/RPL13A/CYTIP/RPL31/GAB2/RPL11/RPLP1/RPL8/RPL27A/KLF2/RPS16/RPS19/RIN3/RPL18/S1PR4/ADD3/RPL13/RPL34/MAP2K3/RPLP2/ZNF394/PTP4A1/SERP1/CD74/RPS18/PCBP2/ARHGEF1/RPS8/BPI…
SCHERER_PBMC_APSV_WETVAX_AGE_18_32YO_50_TO_60DY_UP	SCHERER_PBMC_APSV_WETVAX_AGE_18_32YO_50_TO_60DY_UP	164	0.878793	1.16434	0.037962	0.229145	0.194827	2088	tags=42%, list=7%, signal=39%	SRGN/NAMPT/CXCR2/SOD2/MCL1/MXD1/LITAF/G0S2/BCL2A1/CCNL1/UBE2D3/IRS2/HIF1A/CD55/WDR26/TNFAIP3/HCK/CXCR4/CLEC2B/IDS/SERINC1/IFNGR1/S100P/ZNF281/ADM/PHF12/CHD1/ZFP36L2/SETD2/PDE4B/ETS2/PFKFB3/CLK1/RTF1/ZNF394/PTP4A1/RBBP6/PPM1A/DYRK1A/ATM/TOB1/PRKDC/PNN/ZNF267/JARID2/CDKN1B/RASA2/AGFG1/DNTTIP2/RSRC2/CSNK1A1/ARID5A/CD47/DCAF11/HERC1/PIK3R1/LAMTOR5/ATG2A/OSGIN2/PPM1B/SAR1A/TNKS2/KDM6A/ZKSCAN1/HERPUD1/…
GSE43955_1H_VS_42H_ACT_CD4_TCELL_UP	GSE43955_1H_VS_42H_ACT_CD4_TCELL_UP	188	0.879537	1.16426	0.032967	0.229145	0.194827	1678	tags=18%, list=6%, signal=17%	S100A9/ADAR/NCF1/ARHGAP9/ITGAX/IER2/RASSF5/CEBPD/TYMP/DDX3X/RAB7A/PTPN6/CYBB/ACSL4/NR3C1/CAPZB/IKZF1/PTPRJ/RAB8B/SH3BP2/DNAJC3/PKN2/GK/HPCAL1/C15orf39/MSL2/ST3GAL2/CDKN1B/DDX3Y/AFF4/PSMD4/KPNA4/BRWD3/AOAH
GSE3039_NKT_CELL_VS_B2_BCELL_DN	GSE3039_NKT_CELL_VS_B2_BCELL_DN	185	0.879442	1.16417	0.034965	0.229145	0.194827	1880	tags=26%, list=6%, signal=25%	HLA-B/SOD2/BASP1/AQP9/RNF149/IRS2/CREB5/PNRC1/ADAM8/CEBPB/TLR2/ZFP36L1/ALDOA/NFIL3/TNFAIP3/PTGS2/TREM1/BRI3/ABCA1/SLC16A3/RBMS1/CYTH1/CYTIP/HAL/SEC62/ETS2/CHD7/TNFAIP6/UBXN4/LDHA/NFAT5/HCAR2/NLRC5/B4GALT1/EMILIN2/NDRG1/CSRNP1/WTAP/STX7/KLF7/GRINA/DUSP6/PCGF5/IL7R/DDIT3/WWP2/TPI1/ZMIZ1/ELL
GSE19198_1H_VS_6H_IL21_TREATED_TCELL_DN	GSE19198_1H_VS_6H_IL21_TREATED_TCELL_DN	189	0.879745	1.1641	0.033966	0.229145	0.194827	1777	tags=30%, list=6%, signal=29%	SELL/IFIT3/IFITM3/FOS/FPR1/FCGR3A/UBC/RSAD2/PARP14/JUNB/STAT3/FGR/HIF1A/MEFV/TLR2/CASP4/BACH1/PSMB9/NFIL3/TAP1/OGFRL1/PLSCR1/IRF7/CST7/BRI3/EMB/FPR2/MYD88/TXN/JAK3/BST1/UBE2L6/PSMB8/HELZ2/TLR6/SOCS3/DDX60/PGS1/SAMSN1/SH3BP2/HCAR2/ATP6V1G1/ATM/STXBP3/BBX/SSU72/FCGR1A/TIMP1/PML/CLEC4D/TOR1AIP1/ATP11A/ITGA5/AOAH/HP/DDIT3/OGFR
GSE17721_POLYIC_VS_CPG_24H_BMDC_UP	GSE17721_POLYIC_VS_CPG_24H_BMDC_UP	193	0.880403	1.16406	0.033966	0.229145	0.194827	1491	tags=18%, list=5%, signal=17%	S100A9/ACTB/MARCKS/EPSTI1/RNASET2/ZFP36L1/PABPC1/NFIL3/IQSEC1/TAF7/MYL12B/EIF4E3/THEMIS2/TNFRSF1A/RPL13A/UBE2L6/CSNK1G2/THRAP3/IRF2/UBE2D1/AFF1/ADD3/DAPP1/MICAL1/HSDL2/CAMKK2/SPTLC2/COX4I1/CHMP4B/GUK1/MPP1/RASA2/ANKRD44/SNN
GSE41867_DAY6_VS_DAY15_LCMV_ARMSTRONG_EFFECTOR_CD8_TCELL_UP	GSE41867_DAY6_VS_DAY15_LCMV_ARMSTRONG_EFFECTOR_CD8_TCELL_UP	168	0.879166	1.16388	0.037962	0.229145	0.194827	1780	tags=19%, list=6%, signal=18%	NAMPT/ACSL1/DUSP1/RNF213/BCL2A1/DDX60L/IRF1/GBP5/TNFAIP2/MARCKS/SAMD9L/PELI1/DENND5A/DDX58/ZC3HAV1/PTGS2/HERC5/OASL/IL18RAP/NUB1/TNFAIP6/ZBP1/NLRC5/STX11/APOL1/KLF7/NFKB1/SNN/LILRA5/RAPGEF2/RIPK1/TTN
GSE3982_EOSINOPHIL_VS_DC_UP	GSE3982_EOSINOPHIL_VS_DC_UP	181	0.879519	1.16385	0.034965	0.229145	0.194827	2188	tags=38%, list=7%, signal=36%	IFITM2/FPR1/XAF1/PTEN/MSRB1/STK17B/LRRFIP1/TPM3/IRF1/DENND3/TNFRSF10C/NADK/EIF1/PYGL/PPP1R15A/JAK1/SYNE1/IFITM1/HCK/KDM6B/CXCR4/ISG20/NOTCH1/S100P/MYD88/KDM5A/ZNF281/MAP1LC3B/MCTP2/LPIN2/PCF11/CYTH1/KLF3/SYNE2/GNAQ/CASC3/TACC1/DAPP1/RGS14/RPL34/GABARAPL2/IFIT5/GRK6/KIF13A/SLC9A3R1/GIT2/GABARAPL1/JARID2/PIK3CG/C3AR1/CTDSP2/SSH1/HRH2/EIF4EBP2/DDIT3/PHF20/RPL36AL/RMND5A/ANKRD17/HNRNPF/ITPKB/CNOT8/RL…
GSE2770_TGFB_AND_IL4_ACT_VS_ACT_CD4_TCELL_48H_UP	GSE2770_TGFB_AND_IL4_ACT_VS_ACT_CD4_TCELL_48H_UP	189	0.879538	1.16383	0.033966	0.229145	0.194827	2244	tags=29%, list=8%, signal=27%	B2M/HLA-B/HLA-A/RSAD2/IGF2R/LRP10/SH3GLB1/ACTR3/TNIP1/STX3/RAB7A/PPP1R18/HSP90AA1/PTPN12/ATP6V1B2/CD63/ATP6V0E1/RNF13/DGAT2/SPAG9/TDP2/CTSB/DNAJA1/IL2RG/PIK3R5/NFE2L2/PAFAH1B1/UBL5/TRIM21/STK17A/HCP5/TANK/VCP/MLLT6/POLR2A/ZNF267/UBR4/HIVEP2/PIM1/ITGA5/TNFAIP8/OSGIN2/HSP90AB1/EML4/HSPA8/PDXK/VPS9D1/POMP/DYNC1H1/ARCN1/ATP6V1C1/ADAM17/AP3D1/GON4L
GSE36476_CTRL_VS_TSST_ACT_16H_MEMORY_CD4_TCELL_YOUNG_UP	GSE36476_CTRL_VS_TSST_ACT_16H_MEMORY_CD4_TCELL_YOUNG_UP	187	0.879212	1.16381	0.034965	0.229145	0.194827	2409	tags=48%, list=8%, signal=44%	IFITM2/TXNIP/FOS/ITM2B/SORL1/MYO1F/ITGB2/EVI2B/TSC22D3/BTG1/ARHGDIB/SLC2A3/OSBPL8/ICAM3/JUNB/CCNL1/HMGB2/MX2/S100A4/MYL12A/IRS2/ALOX5AP/CYTH4/TNFAIP3/IFITM1/CNN2/FAM8A1/YPEL5/CLEC2B/HERC5/SNRK/TMX4/HECA/SAMHD1/DOCK2/EVI2A/CHD1/ZFP36L2/RB1CC1/SETD2/RPL31/ANXA1/KLF3/KLF2/HSD17B11/ADD3/FRAT1/PPP3CA/CLK1/USP3/JUN/PTP4A1/BNIP3L/MAP3K5/PPP1CB/DYRK1A/TSPAN14/PBXIP1/PYCARD/TOB1/PNN/USP34/YTHDF3/LIMD2/CIR…
GSE17721_12H_VS_24H_PAM3CSK4_BMDC_UP	GSE17721_12H_VS_24H_PAM3CSK4_BMDC_UP	186	0.879077	1.16374	0.033966	0.229145	0.194827	1401	tags=17%, list=5%, signal=16%	S100A8/NAMPT/IFIT3/DUSP1/S100A6/ACTN1/ITGAX/FGR/ANPEP/MEFV/BRD2/CLEC7A/GADD45B/QPCT/MYD88/RBMS1/TIMP2/ABHD2/NT5C3A/BNIP2/GNA13/VAV1/TAOK3/NFE2L2/USB1/YY1/ATG3/BCLAF1/ATP6V1G1/BCL3/DR1/GOLGA7
GSE33374_CD8_ALPHAALPHA_VS_ALPHABETA_CD161_HIGH_TCELL_DN	GSE33374_CD8_ALPHAALPHA_VS_ALPHABETA_CD161_HIGH_TCELL_DN	192	0.880034	1.16373	0.034965	0.229145	0.194827	1145	tags=22%, list=4%, signal=22%	HLA-E/HLA-A/IFIT2/IFIT3/LAPTM5/ISG15/ITGB2/NFKBIA/ARHGAP9/BCL6/VMP1/IER2/PELI1/RASSF5/NABP1/CTSD/RAC2/PSMB9/TAP1/PARP8/RHOG/NBEAL2/GLIPR2/PSME1/PXN/WAS/IFIH1/DIAPH1/RPL19/METTL9/PSMB8/IL18RAP/CSNK1G2/IQGAP2/GIMAP4/CD82/VAV1/NUP50/FRAT1/MAPKAPK2/PSMB3/FAS/FLII
GSE2770_IL12_VS_TGFB_AND_IL12_TREATED_ACT_CD4_TCELL_48H_DN	GSE2770_IL12_VS_TGFB_AND_IL12_TREATED_ACT_CD4_TCELL_48H_DN	190	0.879899	1.16364	0.035964	0.229145	0.194827	1353	tags=9%, list=5%, signal=9%	HLA-B/NAMPT/DUSP1/LITAF/GCA/STAT1/CASP4/CASP1/SLPI/AGO4/DMXL2/GPCPD1/TRIM21/SCLT1/ZNF746/EMILIN2/NDRG1
GSE9006_TYPE_1_DIABETES_AT_DX_VS_4MONTH_POST_DX_PBMC_UP	GSE9006_TYPE_1_DIABETES_AT_DX_VS_4MONTH_POST_DX_PBMC_UP	196	0.880159	1.16353	0.034965	0.229145	0.194827	2827	tags=58%, list=10%, signal=52%	SAT1/NAMPT/MCL1/FPR1/DUSP1/GLUL/LAPTM5/FFAR2/G0S2/NFKBIA/AQP9/TSC22D3/VASP/SLC2A3/ICAM3/BCL6/MGAM/APOBEC3A/APOBR/JUNB/HMGB2/ACTR2/MARCKS/RTN3/COTL1/PPP1R15A/YWHAZ/IER2/ARHGAP26/CTSD/ZFP36/TYMP/ZFP36L1/DDX3X/ALDOA/PHF21A/NFIL3/TNFAIP3/TREM1/CXCR4/CKAP4/PAK2/TRIB1/IVNS1ABP/HNRNPK/HNRNPU/FPR2/S100P/CYBB/ADM/TCIRG1/SCO2/SOCS3/TPD52L2/HSPA5/PFKFB3/RNF19B/BNIP2/UPP1/PLEKHO2/NSD1/GNAI3/ZNF394/GSN/SAFB/T…
GSE36888_UNTREATED_VS_IL2_TREATED_TCELL_17H_DN	GSE36888_UNTREATED_VS_IL2_TREATED_TCELL_17H_DN	186	0.878885	1.16349	0.033966	0.229145	0.194827	2056	tags=32%, list=7%, signal=30%	NAMPT/SOD2/ACSL1/SLC25A37/LYN/G0S2/S100A12/BCL2A1/BCL6/SERPINA1/DENND3/LIMK2/ALOX5AP/KCNJ15/PIK3AP1/CLEC4E/TNIP1/TLR2/ASAP1/TNFAIP3/HCK/PTGS2/CDKN2D/TREM1/PLSCR1/CKAP4/FNDC3B/N4BP1/FCER1G/FTH1/NFKBIZ/RILPL2/FPR2/CPD/ADM/GLRX/PLAUR/TECPR2/PKM/CLIC1/TNFAIP6/PFKFB3/SAMSN1/LDHA/NFAT5/GK/TOM1/PDLIM7/BEST1/HLX/CYSTM1/CD59/ZNF207/CNIH4/MT2A/NFKB2/PLAC8/IER5/AZIN1/FCAR
GSE32533_MIR17_KO_VS_MIR17_OVEREXPRESS_ACT_CD4_TCELL_UP	GSE32533_MIR17_KO_VS_MIR17_OVEREXPRESS_ACT_CD4_TCELL_UP	191	0.879816	1.16346	0.034965	0.229145	0.194827	1759	tags=30%, list=6%, signal=29%	SRGN/CSF3R/PTPRC/NCF2/BASP1/LYN/ARPC5/NCF1/RASSF2/EVI2B/RNF149/TNFRSF1B/SLA/PTPRE/RTN3/COTL1/PIK3AP1/CYTH4/PTPN6/SPI1/SKAP2/CCDC88B/INPP5D/ITSN2/DIAPH1/N4BP2L2/IRAK3/OSTF1/CTSB/UNC13D/PFN1/IKZF1/UPP1/PTPRJ/DOCK11/CDC42SE2/WDR1/CSK/NLRC5/PDZD8/AFTPH/TFE3/SIPA1/IMPDH1/C16orf54/FES/PISD/HK3/USP8/CYFIP2/AGFG1/C3AR1/HNRNPM/SIRT7/MYO5A/C19orf38/VAMP3/ZC3H13
GSE13485_DAY1_VS_DAY7_YF17D_VACCINE_PBMC_DN	GSE13485_DAY1_VS_DAY7_YF17D_VACCINE_PBMC_DN	191	0.879794	1.16343	0.034965	0.229145	0.194827	1553	tags=35%, list=5%, signal=33%	IFIT2/IFIT3/IFITM3/RSAD2/ISG15/IFIT1/ADAR/XAF1/MX1/PARP14/SP100/PARP9/TNFSF10/TLR4/DDX60L/APOBEC3A/MX2/MARCKS/GBP1/STAT1/OAS3/APOL6/SAMD9/EPSTI1/PIK3AP1/IFI44L/SAMD9L/TRIM22/SP110/OAS2/TET2/PSMB9/TAP1/IFITM1/DDX58/EIF2AK2/OAS1/IFI44/CASP1/CAPZA1/PLSCR1/IL1RN/IRF7/HERC5/ATP6V0E1/IFIH1/DTX3L/NMI/OASL/IFNAR1/SECTM1/TLR1/IFI6/CCR1/UBE2L6/DDX60/ZBP1/SERPING1/IFIT5/GBP4/CMPK2/CHMP5/TRIM69/PHF11/PARP12/…
KAECH_DAY15_EFF_VS_MEMORY_CD8_TCELL_UP	KAECH_DAY15_EFF_VS_MEMORY_CD8_TCELL_UP	195	0.88024	1.16339	0.034965	0.229145	0.194827	1533	tags=19%, list=5%, signal=18%	S100A8/CXCR2/IFITM3/ACTB/LITAF/LAPTM5/GMFG/GNAI2/VMP1/KMT2E/ADAM8/DOCK5/PRKCB/DENND5A/LAT2/FAM8A1/IL1RN/CREBRF/SLPI/AHNAK/SVIL/MYADM/IL18RAP/ANXA1/CHD7/CFP/ENTPD1/SYK/PPP3CA/CD74/GABARAPL1/WASF2/JARID2/GOLGA7/RALY/IGF1R/CD47
GSE3982_DC_VS_NKCELL_DN	GSE3982_DC_VS_NKCELL_DN	178	0.878693	1.1632	0.035964	0.229145	0.194827	1855	tags=20%, list=6%, signal=19%	IFITM2/FCGR3B/HLA-A/SELL/VNN2/TNFSF10/TPM3/MEFV/SYNE1/IFITM1/IRF7/CST7/RAF1/SECTM1/MCTP2/MAP3K1/CYTH1/SYNE2/CHD7/RBCK1/OSBPL2/SPTBN1/ZNF394/CSK/BTN3A3/HCP5/SP140/SH2D3C/RPL6/CTDSP2/EIF4EBP2/USP7/FAM193B/SMG7/SUN2/RPS3A
GSE1112_OT1_CD8AB_VS_HY_CD8AA_THYMOCYTE_RTOC_CULTURE_DN	GSE1112_OT1_CD8AB_VS_HY_CD8AA_THYMOCYTE_RTOC_CULTURE_DN	166	0.878221	1.16317	0.037962	0.229145	0.194827	2127	tags=17%, list=7%, signal=16%	B2M/SMCHD1/BOD1L1/APOL6/YWHAZ/TLE3/RAB11FIP1/RNF10/LAMP2/HNRNPK/TRIP12/RAB8B/C6orf62/MAN1A2/PRRG4/PDZD8/CANX/GDI2/USP25/UBR5/PELI2/PDCD4/SAR1A/PPP4C/GAPT/NFYA/HNRNPF/SRRM1/ADNP
GAUCHER_PBMC_YF_VAX_STAMARIL_UNKNOWN_AGE_7DY_UP	GAUCHER_PBMC_YF_VAX_STAMARIL_UNKNOWN_AGE_7DY_UP	281	0.882871	1.16316	0.036963	0.229145	0.194827	2514	tags=48%, list=9%, signal=45%	HLA-A/SAT1/IFIT2/IFIT3/IFITM3/RSAD2/CAP1/ISG15/FFAR2/IFIT1/ADAR/GBP2/XAF1/MX1/IFI16/PARP14/PARP9/TNFSF10/SHISA5/APOBEC3A/GBP5/TMEM123/MX2/MARCKS/GBP1/STAT1/OAS3/GRN/EPSTI1/PIK3AP1/IFI44L/SAMD9L/TRIM22/SP110/LY6E/OAS2/TYMP/TAP1/IFITM1/DDX58/ZC3HAV1/EIF2AK2/OAS1/ZNFX1/IFI44/BTN3A1/FAM8A1/PLSCR1/TNFSF13B/IL1RN/IRF7/ISG20/GADD45B/PSME1/TRIM38/HERC5/FCER1G/IFIH1/NMI/ABCA1/CYBB/NAGK/KIAA0319L/OASL/MYD8…
GSE3982_BCELL_VS_EFF_MEMORY_CD4_TCELL_DN	GSE3982_BCELL_VS_EFF_MEMORY_CD4_TCELL_DN	183	0.878546	1.16308	0.034965	0.229145	0.194827	1678	tags=10%, list=6%, signal=10%	B2M/SLC2A3/LRRFIP1/APOBR/CST7/PXN/OASL/SAMHD1/ITGAL/LPIN2/CD300A/TNFRSF1A/ANXA1/P2RY13/NDRG1/ETV6/PLEC/IL7R/AOAH
GSE21063_WT_VS_NFATC1_KO_3H_ANTI_IGM_STIM_BCELL_DN	GSE21063_WT_VS_NFATC1_KO_3H_ANTI_IGM_STIM_BCELL_DN	192	0.879442	1.16295	0.035964	0.229145	0.194827	1223	tags=27%, list=4%, signal=26%	HLA-E/SOD2/VASP/PARP9/TNFSF10/GCA/IRF1/TMEM154/ITGAX/PYGL/RNASET2/TNIP1/TAPBP/STX3/PSMB9/TAP1/PARP8/CLEC7A/CASP1/CST7/PSME1/PLBD1/PILRA/FPR2/FGL2/PTK2B/SAMHD1/SECTM1/TXN/MKRN1/HEBP2/THEMIS2/PLXDC2/PSMB8/IL18RAP/ATP11B/CHST15/IL2RG/STK40/UPP1/CD164/GBP4/TMBIM4/HSDL2/PRDX5/TYK2/FAS/CD74/TRIM21/TAP2/SLCO3A1/SEMA4A
GSE21360_NAIVE_VS_QUATERNARY_MEMORY_CD8_TCELL_DN	GSE21360_NAIVE_VS_QUATERNARY_MEMORY_CD8_TCELL_DN	188	0.878403	1.16276	0.033966	0.229145	0.194827	2468	tags=44%, list=8%, signal=41%	IFITM2/IFIT2/IFIT3/IFITM3/UBC/RSAD2/ISG15/IFIT1/ADAR/XAF1/MX1/SP100/NADK/MX2/OAS3/APOL6/SAMD9/IFI44L/TRIM22/SP110/HIF1A/ELF1/OAS2/CASP4/NIPBL/ZCCHC2/TAP1/IFITM1/DDX58/EIF2AK2/OAS1/IFI44/CASP1/PLSCR1/IRF7/ISG20/TRIM38/HERC5/N4BP1/IFIH1/MOB1A/NMI/OASL/IFI6/EIF5/NBN/UBE2L6/DDX60/TRAFD1/STAT2/IFIT5/TMEM127/TRIM21/ZNF148/CHMP5/MYCBP2/NCOA3/SP140/PML/LNPEP/PHF11/RSRC2/PARP12/FBXW7/RIPK1/RBM22/CRK/LARP1…
GSE17301_CTRL_VS_48H_ACD3_ACD28_STIM_CD8_TCELL_DN	GSE17301_CTRL_VS_48H_ACD3_ACD28_STIM_CD8_TCELL_DN	191	0.879107	1.16252	0.036963	0.229145	0.194827	1533	tags=30%, list=5%, signal=29%	SOD2/MCL1/FPR1/LYN/NFKBIA/S100A6/ARHGDIB/VASP/NCF4/TNFAIP2/NADK/JUNB/S100A4/ITGAM/TNIP1/TLR2/LCP2/CASP4/TNFAIP3/HCK/PTPN6/FGD3/SPI1/EHD1/N4BP1/NFKBIZ/MOB1A/PILRA/RILPL2/FPR2/IFNAR1/MYD88/CPD/GLRX/PAK1/IGSF6/PDE4B/ANXA1/IRAK3/IL2RG/RBPJ/PFKFB3/RNF19B/FUS/PTPRJ/PIK3R5/RAD23B/CAMKK2/CD74/SLCO3A1/TANK/SRSF3/MLLT6/TGFB1/STX11/CTSZ/NFKB1/CD47
GSE26156_DOUBLE_POSITIVE_VS_CD4_SINGLE_POSITIVE_THYMOCYTE_UP	GSE26156_DOUBLE_POSITIVE_VS_CD4_SINGLE_POSITIVE_THYMOCYTE_UP	188	0.878164	1.16245	0.033966	0.229145	0.194827	2070	tags=45%, list=7%, signal=42%	HLA-E/TXNIP/SORL1/SDCBP/TSC22D3/BTG1/LRP10/TPT1/USP15/JUNB/PPP1R15A/DAZAP2/RBM39/TUBA1A/CASP4/STX3/DDX3X/BTG2/UBE2B/IFITM1/CCNI/IFI44/BTN3A1/LTB/GADD45B/CLEC2B/SNRK/NLRP1/FCGRT/TLR1/ZFP36L2/CYTH1/SPAG9/PDE4B/RPL31/GAB2/RPL11/SYNE2/OS9/RPS12/BNIP2/ADD3/RPL13/RPL34/RBL2/TGFBR2/ATP6V1G1/SENP6/RPS8/PFDN5/STX16/HEXIM1/RPS13/RPS20/RPS27A/GABARAPL1/RPL28/JUND/EIF4A2/LAMP1/RPL32/CYFIP2/RPL37/HNRNPH2/CIRB…
GSE22140_GERMFREE_VS_SPF_ARTHRITIC_MOUSE_CD4_TCELL_DN	GSE22140_GERMFREE_VS_SPF_ARTHRITIC_MOUSE_CD4_TCELL_DN	183	0.87807	1.16244	0.035964	0.229145	0.194827	2338	tags=44%, list=8%, signal=41%	S100A8/SELL/PLEK/GBP2/SERPINA1/IRF1/TNFAIP2/NADK/HLA-F/GBP1/IER2/STAT6/CD55/TAPBP/TYMP/CASP4/PSMB9/TAP1/IFITM1/TRANK1/HCK/BTN3A1/FLOT2/FCER1G/FGL2/INPP5D/PTK2B/PADI2/SECTM1/TNRC6B/BTN3A2/IGSF6/N4BP2L2/UBE2L6/SCO2/PSMB8/LMNB1/FLI1/IL2RG/TRAFD1/RBCK1/ATXN7/STAT2/SERPING1/STAT5A/TGFBR2/JAK2/CSK/RERE/SPG11/BTN3A3/TAP2/HCP5/GK/POLR2A/DNAJC13/NDRG1/FCGR1A/DYNLT1/APOL1/STOM/RPL37/SASH3/KIAA0513/PSMA4/EN…
GSE17721_0.5H_VS_24H_POLYIC_BMDC_UP	GSE17721_0.5H_VS_24H_POLYIC_BMDC_UP	189	0.87844	1.16238	0.034965	0.229145	0.194827	1571	tags=11%, list=5%, signal=11%	S100A9/TALDO1/ALDOA/PPP1R18/STK10/RAP1A/LAMTOR4/PRKCD/RPLP1/ANXA3/CD164/CAPZA2/AHCTF1/DNAJC3/HIP1/RPL28/MTDH/SRP14/FURIN/RPL6/SASH3
GSE2405_0H_VS_3H_A_PHAGOCYTOPHILUM_STIM_NEUTROPHIL_UP	GSE2405_0H_VS_3H_A_PHAGOCYTOPHILUM_STIM_NEUTROPHIL_UP	193	0.878975	1.16217	0.036963	0.229145	0.194827	1819	tags=18%, list=6%, signal=17%	IFITM2/NCF2/FCGR2A/LYN/NFKBIA/LRRK2/APLP2/CSF2RB/S100A11/ALOX5AP/PYGL/SERPINB1/CASP4/CASP1/PLSCR1/LAMP2/FNDC3B/SKAP2/PLBD1/CYBB/ADM/THEMIS2/RNF19B/SERPING1/LPCAT2/TIMP1/ETV6/DAPK2/VCL/CHST11/CST3/TTN/RNF144B/MT2A
GSE8921_UNSTIM_VS_TLR1_2_STIM_MONOCYTE_24H_UP	GSE8921_UNSTIM_VS_TLR1_2_STIM_MONOCYTE_24H_UP	186	0.877846	1.16211	0.034965	0.229145	0.194827	1114	tags=15%, list=4%, signal=15%	B2M/PTPRC/ISG15/GBP2/AQP9/EVI2B/WIPF1/PIK3AP1/KAT6A/HCK/TAGAP/FGD3/ISG20/SRSF5/DTX3L/USP10/ITGAL/PAK1/LPIN2/GNAQ/HNRNPH3/RPL18/DAPP1/DCP2/TMCC3/NBR1/FOXP1/MAP3K5
GSE29618_BCELL_VS_MDC_DN	GSE29618_BCELL_VS_MDC_DN	192	0.878617	1.16186	0.036963	0.229145	0.194827	1811	tags=46%, list=6%, signal=43%	LCP1/CSF3R/ACTB/CAP1/ITGB2/MYL6/ARPC2/ARPC5/S100A6/GMFG/EFHD2/ACTG1/GNAI2/VIM/TMSB10/APOBR/S100A4/PICALM/MYL12A/RAB31/MBOAT7/CORO1A/ITGAX/GRN/COTL1/ADAM8/CEBPD/SELPLG/ARPC1B/ASAP1/LSP1/IL6R/RAB7A/RAB11FIP1/RHOG/PTGS2/CASP1/TRIB1/CD63/RTN4/PLBD1/IL13RA1/APMAP/PADI2/RNF130/TXN/CPPED1/CALM2/GLRX/PAK1/PTTG1IP/PKM/ITPK1/APAF1/PRKAR1A/CTSB/GNAQ/RBPJ/GAPDH/PFN1/ETS2/ENO1/CAPZA2/WDR1/CD93/ATG3/PSTPIP2/GN…
GSE26488_CTRL_VS_PEPTIDE_INJECTION_OT2_THYMOCYTE_DN	GSE26488_CTRL_VS_PEPTIDE_INJECTION_OT2_THYMOCYTE_DN	174	0.877731	1.16182	0.038961	0.229145	0.194827	2591	tags=48%, list=9%, signal=44%	SELL/LCP1/SORL1/MYH9/SMAP2/ISG15/IQGAP1/KLF6/GMFG/BCL6/VIM/MSN/TMSB10/PICALM/CORO1A/JAK1/BIN2/MAP4K4/CD55/NCOA1/TUBA1A/LSP1/TRIM25/FMNL1/FGD3/CXCR4/RAD21/AKNA/AHNAK/RICTOR/ABCA1/PTK2B/SAMHD1/ANKRD13D/MYADM/KDM7A/FLI1/CCND3/CHST15/KLF2/ARID1A/GIMAP4/ADD1/IRF2/TBC1D1/DOCK11/ADD3/PPP3CA/FLNA/MED13/SH3BP2/CUX1/TGFB1/WASF2/DGKD/GRAMD1A/FRY/C1GALT1/ANKRD44/PTMA/PXK/GATAD2B/RASGRP2/LMO2/CDK19/FCHSD2/CSN…
GSE33513_TCF7_KO_VS_HET_EARLY_THYMIC_PROGENITOR_UP	GSE33513_TCF7_KO_VS_HET_EARLY_THYMIC_PROGENITOR_UP	176	0.877469	1.16178	0.036963	0.229145	0.194827	2063	tags=18%, list=7%, signal=16%	HLA-B/IFITM3/CTSS/ADAR/C5AR1/MMP9/FCER1G/CMTM6/WDFY3/FGL2/TMEM140/CPD/FOSL2/PRR13/VCPIP1/CMTM2/CCND3/UPP1/RBL2/PSD4/TFEB/LTB4R/FURIN/TNFSF14/IL7R/DDIT3/UNC119/IFI35/CPEB2/ID2/PRAM1
GSE27786_LSK_VS_BCELL_DN	GSE27786_LSK_VS_BCELL_DN	189	0.877917	1.16169	0.034965	0.229145	0.194827	2174	tags=30%, list=7%, signal=28%	MALAT1/PTEN/ARHGDIB/GNAI2/VIM/TET2/CRISPLD2/ANKRD12/SP1/RAP1A/RAC1/SERF2/CCR1/PHIP/DOCK2/ANKRD13D/MVP/NRBF2/MYADM/RPL31/NR3C1/MKNK2/IL10RB/IKZF1/RNF19B/SERINC3/ATXN7/FLNA/MED13/ATG3/ARHGEF1/CREB1/CHD8/MBD2/CLK3/USP34/EIF4A2/RPL9/WTAP/OSBPL11/SNN/NEDD8/PSMB4/SPATS2L/SUN2/SRA1/SBNO1/GRIPAP1/LGALS8/BRK1/KDM1B/ZFAND3/TMA7/RLF/YIPF4/MON1B/CTCF
GSE24081_CONTROLLER_VS_PROGRESSOR_HIV_SPECIFIC_CD8_TCELL_DN	GSE24081_CONTROLLER_VS_PROGRESSOR_HIV_SPECIFIC_CD8_TCELL_DN	183	0.877428	1.16159	0.035964	0.229145	0.194827	1625	tags=26%, list=6%, signal=24%	MNDA/NEAT1/PTPRC/RSAD2/FFAR2/PLEK/GBP2/ARPC5/XAF1/LRRFIP1/STAT1/OAS3/RTN3/IFI44L/RHOA/OAS2/EIF2AK2/OAS1/PTGS2/IFI44/PLSCR1/CLEC2B/KIAA0040/IFNAR1/IFI6/MCTP2/N4BP2L2/UBE2L6/DDX60/TNFAIP6/PTPRJ/TMBIM4/NFAT5/ATG3/JAK2/PYCARD/CEACAM8/ZNF267/LY96/SRPK2/DGKD/STX7/C1GALT1/PARP12/ATP11A/GPBP1L1/RAB11A
GSE17721_LPS_VS_POLYIC_8H_BMDC_DN	GSE17721_LPS_VS_POLYIC_8H_BMDC_DN	185	0.877395	1.16146	0.036963	0.229145	0.194827	1382	tags=25%, list=5%, signal=24%	S100A8/SORL1/GLUL/MYO1F/ISG15/IQGAP1/TSC22D3/BCL6/VIM/GCA/TLR4/YPEL3/EPSTI1/PNRC1/FGR/SERPINB1/TLR2/OAS2/LAT2/MYO9B/IRF7/LTB/BRI3/SLC44A2/SAMHD1/TMEM140/CD300A/CYTH1/IL18RAP/DDX60/ZBP1/DAPP1/GPSM3/SLC15A4/MICAL1/LDHA/MAN1A2/FOXO3/ATG3/HEXIM1/SLC25A3/TOB1/PRKDC/MKNK1/HMGB1/DYNLT1
GSE360_L_MAJOR_VS_B_MALAYI_LOW_DOSE_DC_UP	GSE360_L_MAJOR_VS_B_MALAYI_LOW_DOSE_DC_UP	187	0.877426	1.16144	0.035964	0.229145	0.194827	2333	tags=29%, list=8%, signal=27%	SAT1/SELL/SOD2/IFITM3/LITAF/BASP1/IFIT1/GBP2/BTG1/SLC2A3/TNFRSF1B/SLC11A1/NINJ1/PPP1R15A/CELF2/TNIP1/TAP1/ANKRD12/TNFAIP3/CXCR4/EHD1/MMP9/PTP4A2/N4BP1/TXN/CYTH1/PGK1/TSC22D4/CLK1/FOXO3/BNIP3L/MBD2/RPS27A/WTAP/STOM/NFKB1/KBTBD2/PIM1/OLFM4/FBXO9/UGP2/SLC22A4/OGFR/PSMA4/HNRNPA3/ATP6AP1/ENTPD4/PSME2/DOCK4/FNDC3A/DNAJB1/ZMYM2/CTNNB1/ICAM1/DIDO1
GSE14308_TH1_VS_TH17_DN	GSE14308_TH1_VS_TH17_DN	189	0.877665	1.16135	0.034965	0.229145	0.194827	2119	tags=29%, list=7%, signal=27%	MALAT1/DDX5/JUNB/AKAP13/NCOA1/LSP1/CNN2/ZDHHC18/PNISR/RAF1/CD44/SMG1/ZFP36L2/SETD2/RPL31/RBM5/ARID1A/GMIP/CCNDBP1/KMT2D/YTHDC1/KIDINS220/RBL2/HSDL2/IK/RPS8/DDX6/MIA3/TPP1/PRKDC/ZFC3H1/ATP6V0D1/UBR5/MANSC1/SNN/PSMD4/SASH3/CRLF3/CNTRL/PLIN3/EPC1/ARFIP1/SUN2/EIF4B/ISCU/USP33/RPL35/ZKSCAN1/RNF11/FBXO11/PPM1F/VPS9D1/SEC11A/TRPC4AP
GSE40274_CTRL_VS_IRF4_TRANSDUCED_ACTIVATED_CD4_TCELL_UP	GSE40274_CTRL_VS_IRF4_TRANSDUCED_ACTIVATED_CD4_TCELL_UP	153	0.875873	1.16135	0.038961	0.229145	0.194827	2161	tags=31%, list=7%, signal=29%	CXCR2/IFIT2/FPR1/PSAP/CAP1/CTSS/S100A6/MSL1/VIM/MX2/RAB31/ALOX5AP/KPNB1/ANPEP/TAPBP/DOCK5/CTSD/PRKCB/EGLN1/SLPI/NMI/RNF130/ALPK1/VNN3/UBE2L6/PSMB8/NFAM1/CLIC1/SULF2/S1PR4/TLR8/YY1/PYCARD/TMEM50A/C16orf54/MGAT1/FGD4/TBC1D10C/CTBP2/PHF11/UBTF/NPL/FAM111A/WDFY4/CCPG1/GIGYF2/PHACTR2/PPP1R9B
GSE28737_BCL6_HET_VS_BCL6_KO_FOLLICULAR_BCELL_DN	GSE28737_BCL6_HET_VS_BCL6_KO_FOLLICULAR_BCELL_DN	187	0.87734	1.16133	0.035964	0.229145	0.194827	1866	tags=17%, list=6%, signal=16%	S100A8/SAT1/MSRB1/RASSF2/IL17RA/HMGB2/YPEL3/FKBP5/IDS/TSPO/LAMTOR4/CYTH1/METTL9/HAL/DICER1/SOCS3/CLK1/GBP4/AKIRIN1/MS4A6A/DHRS7/FES/FCGR1A/SRPK2/TBXAS1/RARA/CYSTM1/UGP2/BCL2L11/CDK5RAP3/SNX1/SEPHS2
GSE17721_LPS_VS_GARDIQUIMOD_4H_BMDC_UP	GSE17721_LPS_VS_GARDIQUIMOD_4H_BMDC_UP	185	0.877291	1.16132	0.036963	0.229145	0.194827	1620	tags=22%, list=6%, signal=21%	HLA-B/HLA-E/SAT1/ADAR/ELF1/PSMB9/PARP8/UBE2R2/IRF7/PHF20L1/GADD45B/KIAA1109/SH3KBP1/NEDD9/ZNF281/SNX10/ATRX/HELZ2/NR3C1/ATP11B/NUB1/RBCK1/IRF2/UBE2D1/RGS14/RCSD1/ENTPD1/SPTLC2/VNN1/SLCO3A1/BCL3/PYCARD/TRA2B/JARID2/MPP1/TBL1X/USP25/C3AR1/TOX4/PLCL2
GSE32986_UNSTIM_VS_GMCSF_AND_CURDLAN_HIGHDOSE_STIM_DC_DN	GSE32986_UNSTIM_VS_GMCSF_AND_CURDLAN_HIGHDOSE_STIM_DC_DN	178	0.877224	1.16126	0.035964	0.229145	0.194827	1970	tags=20%, list=7%, signal=19%	MALAT1/ITM2B/EVI2B/BTG1/APBB1IP/ARHGAP30/PNRC1/CELF2/KAT6A/STK10/YPEL5/RICTOR/TLE4/RGS14/TGFBR2/ZNF638/NKTR/PBX2/RPL35A/C16orf54/ETS1/ZDHHC17/DGKD/RPL9/PIAS1/PLEC/CHD3/DIP2B/EPC1/TTN/GLG1/RPS23/ZMYND8/HNRNPA1/TMC8/MEF2A
GSE10094_LCMV_VS_LISTERIA_IND_EFF_CD4_TCELL_DN	GSE10094_LCMV_VS_LISTERIA_IND_EFF_CD4_TCELL_DN	173	0.876972	1.16107	0.037962	0.229145	0.194827	2052	tags=13%, list=7%, signal=12%	S100A8/OAZ1/RBM39/MEFV/ZFP36/TRANK1/CLEC7A/LTB/AP5B1/IFNGR2/SLC12A9/RBM25/ZNF394/UBXN2B/LTB4R/PIM1/LAMTOR1/ST3GAL1/PCYT1A/NPC2/HNRNPF/P2RX1
GSE360_CTRL_VS_L_MAJOR_DC_DN	GSE360_CTRL_VS_L_MAJOR_DC_DN	188	0.877089	1.16102	0.035964	0.229145	0.194827	979	tags=22%, list=3%, signal=21%	NAMPT/SOD2/IFITM3/CFLAR/LITAF/KLF6/G0S2/BTG1/SERPINA1/IRF1/DENND3/IRS2/CHD2/CELF2/TYMP/PSMB9/TAP1/TNFAIP3/KDM6B/CXCR4/IL1RN/STAG2/MMP9/TRIB1/PSME1/SLPI/SIRPB1/ITSN2/PADI2/SECTM1/ADM/IFI6/UBE2L6/KDM7A/CASC3/ETS2/TNFAIP6/RNF19B/S1PR4/IFNGR2/ACOX1
GSE27786_LIN_NEG_VS_CD8_TCELL_DN	GSE27786_LIN_NEG_VS_CD8_TCELL_DN	193	0.878011	1.1609	0.036963	0.229145	0.194827	1829	tags=27%, list=6%, signal=26%	MALAT1/PTPRC/ITGB2/ARPC5/LRP10/LYST/CYBA/STAT1/SAMD9L/RHOA/YWHAB/NABP1/MAP3K2/WDR26/DDX58/FGD3/IRF7/CST7/SP1/PSME1/NMI/FCGRT/ITGAL/TRIP12/ITPK1/SOCS3/MBNL1/TAOK1/SF3B2/CSNK1G2/MARK2/CD82/TAOK3/RPLP2/NLRC5/RPS6KA3/PRDM2/RPL27/EIF4A2/SUPT4H1/CCNL2/MCMBP/PLEC/CUL3/CMIP/PLEKHA2/TMOD3/VPS13D/TNRC18/DEGS1/KRAS/RBM22/PPM1B
GSE42021_CD24HI_TREG_VS_CD24HI_TCONV_THYMUS_DN	GSE42021_CD24HI_TREG_VS_CD24HI_TCONV_THYMUS_DN	192	0.877762	1.16073	0.036963	0.229145	0.194827	2293	tags=32%, list=8%, signal=29%	HLA-E/SRGN/FOS/DUSP1/NFKBIA/IRF1/DDX5/JUNB/PPP1R15A/IER2/PELI1/ZFP36L1/IL4R/BTG2/PTGS2/IFRD1/IL1RN/EHD1/HSP90AA1/GADD45B/NFKBIZ/PADI2/CD14/PLAUR/ACSL4/SOCS3/MIDN/DNAJA1/ETS2/STK40/TAX1BP1/UPP1/YTHDC1/GPCPD1/TOP1/IST1/NDEL1/UGCG/TANK/TRA2B/PISD/RIOK3/DDX3Y/TXNRD1/MAP2K4/PIM1/VCL/RAB18/ATP6AP1/MT2A/KCMF1/MDM2/DNAJB6/CPEB2/ETF1/SPG21/LAPTM4A/MAP3K8/NF1/ILF3/ICAM1
GSE17721_PAM3CSK4_VS_CPG_24H_BMDC_UP	GSE17721_PAM3CSK4_VS_CPG_24H_BMDC_UP	186	0.876745	1.16065	0.036963	0.229145	0.194827	1841	tags=16%, list=6%, signal=15%	S100A9/SLC11A1/APOBR/NADK/ZFP36L1/PABPC1/RAB7A/TREM1/MYL12B/TUBA4A/IQGAP2/ACOX1/RPLP2/BNIP3L/FAS/KCNJ2/GUK1/JTB/TOM1/RPLP0/EEF1D/NQO2/DNTTIP2/RPL6/MAN1A1/PDCD4/UBA1/TPRG1L/MAPK3/PPP1R10
GSE17721_LPS_VS_POLYIC_1H_BMDC_DN	GSE17721_LPS_VS_POLYIC_1H_BMDC_DN	184	0.876584	1.16065	0.037962	0.229145	0.194827	1716	tags=20%, list=6%, signal=19%	MALAT1/SELL/SLC2A3/MX2/UBN1/DAZAP2/ANXA11/PSMB9/PTBP3/SCAF11/FAM8A1/CKAP4/SPEN/PTP4A2/FAU/XRN1/TMEM140/LMNB1/SH3BGRL3/TAOK1/CASC3/HSD17B11/CHD7/ADD3/OAZ2/CANT1/KDM3B/TP53INP1/HP1BP3/ZNF746/ARHGEF40/PIK3CG/BIRC2/SMARCA2/PDCD4/UBTF
GSE44649_WT_VS_MIR155_KO_NAIVE_CD8_TCELL_DN	GSE44649_WT_VS_MIR155_KO_NAIVE_CD8_TCELL_DN	194	0.878074	1.1606	0.037962	0.229145	0.194827	1687	tags=27%, list=6%, signal=25%	IFITM2/SOD2/BASP1/LAPTM5/ISG15/IFIT1/NFKBIA/GBP2/BCL2A1/CDC42EP3/STAT3/EIF1/MARCKS/STK4/YWHAB/TUBA1A/OAS2/ANXA11/OAS1/TAGLN2/IL1RN/IRF7/CST7/GLIPR2/GADD45B/HNRNPK/TSPO/SLFN5/OASL/VAPA/CHD1/TRIP12/HELZ2/SOCS3/CEP350/CCDC71L/STAT5A/IST1/TAP2/DDX6/GK/MLLT6/NDRG1/CSRNP1/UPF1/PARP12/WDR82/ATP11A/PCGF5/BIRC2/REL/PIK3R1
GSE14769_UNSTIM_VS_80MIN_LPS_BMDM_DN	GSE14769_UNSTIM_VS_80MIN_LPS_BMDM_DN	190	0.8776	1.1606	0.036963	0.229145	0.194827	1750	tags=30%, list=6%, signal=28%	SRGN/NAMPT/SOD2/FOS/MCL1/DUSP1/CFLAR/ISG15/KLF6/PLEK/GBP2/BTG1/JMJD1C/BCL2A1/BCL6/IRF1/TNFAIP2/CCNL1/PNRC1/IER2/CLEC4E/NABP1/RBM39/CEBPB/TLR2/BTG2/NFIL3/KDM6B/PLSCR1/IL1RN/HSPA1A/EHD1/GADD45B/ZFAND5/WSB1/FOSL2/PLAUR/HELZ2/RNF19B/GPBP1/TLE4/CCDC71L/NFAT5/NDEL1/SLC38A2/CSRNP1/STX11/C9orf72/KLF7/TNFSF14/ARID5A/PIM3/OSM/REL/RAPGEF2/OSGIN2/BCL2L11
GSE32034_LY6C_HIGH_VS_LOW_ROSIGLIZATONE_TREATED_MONOCYTE_UP	GSE32034_LY6C_HIGH_VS_LOW_ROSIGLIZATONE_TREATED_MONOCYTE_UP	188	0.876663	1.16046	0.035964	0.229145	0.194827	2271	tags=30%, list=8%, signal=28%	S100A8/IFIT2/IFIT3/ITM2B/PSAP/ISG15/NFKBIA/GBP2/IRF1/APBB1IP/MX2/YPEL3/JAK1/RNASET2/LY6E/ZFP36L1/ZNFX1/IRF7/PSME1/CMTM6/NMI/RPL13A/METTL9/FERMT3/RPLP1/TRAFD1/HSD17B11/CFP/RPS19/SERINC3/MAPKAPK2/RPS18/MS4A6A/CMPK2/GTF2I/DHRS7/FCGR1A/SUPT4H1/RPS5/PIP4K2A/FBXO9/CPNE1/HSP90AB1/RPS23/ZMYND8/LMO2/NPC2/LARP4B/ZKSCAN1/UNC93B1/YBX1/VRK3/HSPA1B/XPC/AP3D1/NF1
GSE6259_DEC205_POS_DC_VS_BCELL_DN	GSE6259_DEC205_POS_DC_VS_BCELL_DN	166	0.876162	1.16044	0.038961	0.229145	0.194827	1987	tags=37%, list=7%, signal=35%	IFIT2/SMCHD1/LITAF/ISG15/IFIT1/NFKBIA/GBP2/XAF1/IFI16/MSRB1/PARP14/GBP5/ARHGAP30/SSH2/CYBA/GRN/PIK3AP1/TMBIM6/TNIP1/OAS2/ACAP2/PSMB9/ZCCHC2/EIF2AK2/ZNFX1/IFI44/IRF7/SLC6A6/GADD45B/PSME1/N4BP1/TSPO/NMI/XRN1/PRR13/PSMB8/DDX60/SF3B2/RPL8/RNF19B/ZBP1/AIF1/GBP4/SH3BP2/RPS18/TRIM21/STX16/CHMP4B/BBX/FCGR1A/PML/PHF11/ATP11A/PSMB4/AOAH/RAPGEF2/GSDMD/ASPRV1/PLAC8/NCL/RANBP2/PSME2
GSE9988_ANTI_TREM1_VS_LOW_LPS_MONOCYTE_DN	GSE9988_ANTI_TREM1_VS_LOW_LPS_MONOCYTE_DN	183	0.876548	1.16043	0.036963	0.229145	0.194827	2325	tags=43%, list=8%, signal=40%	SOD2/ACSL1/CFLAR/FFAR2/G0S2/NFKBIA/AQP9/BCL2A1/TNFAIP2/LIMK2/MARCKS/GBP1/NCOA4/PNRC1/PIK3AP1/PELI1/CLEC4E/TNIP1/TNFAIP3/DENND5A/ZC3HAV1/HCK/PTGS2/TAGAP/HNRNPC/EHD1/TAB2/NFKBIZ/PILRA/OASL/IGSF6/QKI/NBN/PDE4B/PTTG1IP/FNBP1/SOCS3/PPP1R15B/DNAJA1/TNFAIP6/PFKFB3/RNF19B/PTPRJ/TAOK3/RCSD1/IFNGR2/SAMSN1/NFE2L2/STAT5A/OAZ2/SNX18/MTF1/HCP5/TANK/TP53INP1/KCNJ2/STX11/GRAMD1A/HIVEP2/NFKB1/RAP2C/BIRC2/UGP2/PIM…
GSE29617_CTRL_VS_DAY7_TIV_FLU_VACCINE_PBMC_2008_UP	GSE29617_CTRL_VS_DAY7_TIV_FLU_VACCINE_PBMC_2008_UP	182	0.876776	1.16037	0.036963	0.229145	0.194827	1876	tags=32%, list=6%, signal=31%	SAT1/NAMPT/IFIT2/RGS2/FOS/DUSP1/G0S2/C5AR1/SLC2A3/TPM3/JUNB/UBE2D3/WAC/HIF1A/BACH1/BTG2/NFIL3/HBB/PTGS2/CXCR4/YPEL5/CLEC2B/FTH1/ZFAND5/FOSL2/UTRN/CYTIP/SOCS3/TACC1/PFKFB3/GNA13/RAB8B/ITPRIP/SERPING1/SAMSN1/NFE2L2/USP3/PTP4A1/PI3/RAB1A/BCL3/JARID2/CSRNP1/STX11/USP25/FAM53C/CHMP1B/YTHDF3/KBTBD2/CUL3/OSM/REL/FOSB/CACUL1/ELF4/RAB18/RAB11FIP4/MTMR6/ZMIZ1
GSE37605_TREG_VS_TCONV_C57BL6_FOXP3_FUSION_GFP_DN	GSE37605_TREG_VS_TCONV_C57BL6_FOXP3_FUSION_GFP_DN	159	0.875503	1.16029	0.03996	0.229145	0.194827	1361	tags=18%, list=5%, signal=17%	HLA-E/FPR1/IGF2R/ITGB2/GCA/NADK/RAB31/TMBIM6/FNDC3B/GLIPR2/SLPI/IL13RA1/MYD88/GLRX/IGSF6/SNX10/PSMB8/RPL3/HSPA5/RPL18/ENTPD1/RIT1/TMBIM4/GNAI3/SEMA4A/DHRS7/RAB21/C16orf54/STX11
GSE1432_1H_VS_24H_IFNG_MICROGLIA_DN	GSE1432_1H_VS_24H_IFNG_MICROGLIA_DN	189	0.87686	1.16029	0.036963	0.229145	0.194827	1788	tags=39%, list=6%, signal=37%	HLA-E/SELL/LYN/GBP2/TNFSF10/USP15/TMSB10/BAZ1A/TNFAIP2/NADK/HLA-F/GBP1/STAT1/APOL6/IFI44L/TRIM22/BIN2/SP110/RALB/TYMP/ZFP36L1/CASP4/PSMB9/TAP1/IFITM1/LAT2/IFI44/BTN3A1/IRF7/ISG20/UBR2/PSME1/IFIH1/NMI/APOL2/SECTM1/USP10/PAK1/MVP/CYLD/SCO2/PSMB8/DDX60/LPGAT1/GIMAP4/RBCK1/SERPING1/CDA/ATG3/JAK2/RBBP6/FAS/CD74/MAP3K11/BTN3A3/TAP2/HCP5/CALCOCO2/TNFRSF14/DR1/APOL1/MAX/SP140/OSBPL11/STOM/MAT2B/NOD2/PHF1…
GSE21033_1H_VS_24H_POLYIC_STIM_DC_DN	GSE21033_1H_VS_24H_POLYIC_STIM_DC_DN	156	0.875463	1.16019	0.03996	0.229145	0.194827	2008	tags=24%, list=7%, signal=23%	B2M/LCP1/ITM2B/SMAP2/GBP2/CD53/SHISA5/ARHGAP25/CYTH4/ZFP36L1/ALDOA/PSMB9/TAGLN2/RASSF3/LTB/SLFN5/UTRN/CLIC1/RPL31/OSTF1/RPS6KA1/IL10RB/PSMB3/NOP10/EEF1D/RPL15/AGFG1/RPL12/IL7R/OSM/C19orf38/TPST2/EIF4B/NPC2/IFI35/PSME2/RPL10/PSMA7
GSE18791_CTRL_VS_NEWCASTLE_VIRUS_DC_12H_DN	GSE18791_CTRL_VS_NEWCASTLE_VIRUS_DC_12H_DN	175	0.87625	1.16012	0.03996	0.229145	0.194827	2278	tags=39%, list=8%, signal=37%	NAMPT/IFIT2/IFIT3/RNF213/ISG15/LYN/XAF1/PARP14/IRF1/GBP5/CDC42EP3/STAT3/MX2/CREB5/OAS3/APOL6/SAMD9/EPSTI1/SAMD9L/PELI1/PAG1/TRIM25/TAP1/DENND5A/DDX58/ZNFX1/IFI44/PLSCR1/IRF7/HERC5/IFIH1/DTX3L/SLFN5/NEDD9/SECTM1/TMEM140/PDE4B/IL18RAP/DDX60/ZBP1/GPBP1/STAT2/TMCC3/IFIT5/GBP4/PRRG4/FAS/NLRC5/CMPK2/KCNJ2/ZNF267/CSRNP1/DYNLT1/SP140/C1GALT1/STOM/PCGF5/MKLN1/RNF144B/APOBEC3G/TLK2/MAP3K8/CMTR1/AIM2/TOR1B/…
GSE32986_CURDLAN_LOWDOSE_VS_CURDLAN_HIGHDOSE_STIM_DC_DN	GSE32986_CURDLAN_LOWDOSE_VS_CURDLAN_HIGHDOSE_STIM_DC_DN	190	0.877228	1.1601	0.037962	0.229145	0.194827	2101	tags=32%, list=7%, signal=30%	SRGN/IFIT2/IFIT3/CFLAR/RSAD2/TNFRSF1B/BCL2A1/LYST/GCA/NCF4/IRF1/TNFAIP2/PTPRE/NINJ1/CHD2/PNRC1/PPP1R15A/FGR/PELI1/LCP2/CASP4/HCK/IFRD1/IL1RN/SPI1/LTB/HSPA1A/ISG20/GADD45B/FPR2/PLAUR/SF1/PTPRJ/GPBP1/ZNF516/DAPP1/RAB10/SYK/GAS7/PSTPIP2/TOP1/JAK2/FAS/NLRC5/U2AF1/SNX20/JARID2/RASA2/PPP1R12B/RELA/RAPGEF2/REST/EML4/MDM2/CXCL16/PSME2/HERPUD1/ID2/SUB1/HIVEP1
GSE13484_3H_UNSTIM_VS_YF17D_VACCINE_STIM_PBMC_DN	GSE13484_3H_UNSTIM_VS_YF17D_VACCINE_STIM_PBMC_DN	192	0.877203	1.15999	0.036963	0.229145	0.194827	1994	tags=40%, list=7%, signal=37%	SOD2/ACSL1/CFLAR/FFAR2/XAF1/BCL6/USP15/APOBEC3A/BAZ1A/CCNL1/MX2/MARCKS/IER2/TRIM22/LY6E/OAS2/BACH1/TRIM25/ZCCHC2/PARP8/IFITM1/ZC3HAV1/TRANK1/OAS1/PTGS2/HSPA1A/HSP90AA1/N4BP1/NMI/OASL/MYD88/TXN/IGSF6/LPIN2/QKI/CYLD/PLAUR/NBN/UBE2L6/PDE4B/PSMB8/IL18RAP/LMNB1/TRAFD1/GIMAP4/RBCK1/RNF19B/CD164/AFF1/BID/C6orf62/GNG5/JAK2/MSL3/RBBP6/PRKD2/B4GALT1/TAP2/GTF2I/KCNJ2/APOL1/USP25/AGFG1/MAT2B/ARID5A/CD47/PIM1…
GSE3720_LPS_VS_PMA_STIM_VD1_GAMMADELTA_TCELL_UP	GSE3720_LPS_VS_PMA_STIM_VD1_GAMMADELTA_TCELL_UP	133	0.874886	1.15994	0.038961	0.229145	0.194827	1533	tags=20%, list=5%, signal=19%	B2M/FFAR2/XAF1/GNAI2/S100A4/RNF24/BIN2/RALB/MT-CO1/NIPBL/CDC42/FGL2/MT-CYB/IL18RAP/ANXA1/TSEN34/TMEM71/MICAL1/IL16/GBP4/SPOPL/PYCARD/ZEB2/GABARAPL1/RPL9/CD47
GSE3982_EOSINOPHIL_VS_EFF_MEMORY_CD4_TCELL_UP	GSE3982_EOSINOPHIL_VS_EFF_MEMORY_CD4_TCELL_UP	186	0.876132	1.15984	0.037962	0.229145	0.194827	2440	tags=53%, list=8%, signal=49%	ACSL1/FOS/ISG15/CTSS/SDCBP/TNFRSF1B/MMP25/BCL2A1/TKT/LRRFIP1/MGAM/USP15/APOBEC3A/APOBR/HCLS1/NADK/LIMK2/SLA/RTN3/SAMD9/TLE3/RNASET2/RALB/ALOX5/SELPLG/CD55/PGD/UBE2B/KDM6B/PLSCR1/SLC6A6/PTAFR/TRIB1/ATP6V1B2/NFE2/SERINC1/FTH1/IL13RA1/CYBB/ZNF106/SRPK1/FOSL2/THEMIS2/CD300A/CHD1/LILRA2/ORAI2/RPS6KA1/GNAQ/ABHD2/LPGAT1/BRD4/MAP3K3/OSBPL2/RIN3/TBC1D1/SYK/PACSIN2/RXRA/TGFBR2/CAMKK2/JAK2/IL18R1/SENP6/PPP1…
GSE7852_TREG_VS_TCONV_THYMUS_UP	GSE7852_TREG_VS_TCONV_THYMUS_UP	188	0.876194	1.15984	0.036963	0.229145	0.194827	1534	tags=18%, list=5%, signal=17%	HLA-B/SRGN/DUSP1/S100A6/TNFRSF1B/BCL2A1/S100A4/NOTCH2/CASP4/NFIL3/OAS1/CASP1/PLSCR1/GADD45B/IL1R2/IFNGR1/CD44/FGL2/MTMR3/TMEM140/FOSL2/PRR13/DGAT2/MYADM/BID/RAB8B/GBP4/IL18R1/WLS/GABARAPL1/IGF1R/ATXN1/PIM1
GSE37416_12H_VS_24H_F_TULARENSIS_LVS_NEUTROPHIL_UP	GSE37416_12H_VS_24H_F_TULARENSIS_LVS_NEUTROPHIL_UP	189	0.876488	1.15979	0.036963	0.229145	0.194827	2340	tags=59%, list=8%, signal=54%	SELL/MCL1/DUSP1/MYH9/CTSS/MX1/S100A6/BOD1L1/EFHD2/DYSF/CD53/ICAM3/TPM3/LIMK2/MX2/S100A4/SSH2/R3HDM4/IER2/ECE1/FGR/SP110/RASSF5/ADAM8/SERPINB1/ANPEP/IL4R/CRISPLD2/DDX58/ZC3HAV1/EIF2AK2/TNFSF13B/SPI1/CAB39/PXN/CD44/OASL/IFNAR1/MYD88/RGS19/SLC43A2/ZFP36L2/UTRN/DGAT2/PDE4B/CLIC1/HELZ2/SIPA1L1/DBNL/NUB1/HSH2D/DNAJA1/TACC1/RNF19B/ELF2/TLE4/TAOK3/PPP3CA/CD93/MFN2/USB1/IFIT5/GNAI3/TMEM127/NOP10/TACC3/GAT…
GSE29164_UNTREATED_VS_CD8_TCELL_TREATED_MELANOMA_DAY3_DN	GSE29164_UNTREATED_VS_CD8_TCELL_TREATED_MELANOMA_DAY3_DN	191	0.877032	1.15978	0.037962	0.229145	0.194827	1996	tags=34%, list=7%, signal=31%	SLC25A37/TYROBP/RSAD2/CTSS/IFIT1/S100A6/ARHGDIB/PARP14/JMJD1C/MSN/SHISA5/SSH2/CYBA/PYGL/STK4/UBN1/AKAP13/CEBPD/CTSD/LCP2/BACH1/PRKCB/IL6R/OAS1/CASP1/PTPN6/OGFRL1/MMP9/PTPN12/SLC44A2/ABCA7/CEP63/IGSF6/CD300A/JAK3/CSGALNACT2/NRBF2/NFAM1/ZBP1/DAPP1/TMEM71/RPLP2/SLC9A3R1/MAP3K5/GSN/SLC38A2/BCL3/MYCBP2/DGKD/SUPT4H1/CTSZ/C1GALT1/PIK3CG/CD47/SASH3/IL7R/MAN2A2/RNASEL/ZBTB18/EIF4B/RAB37/LGALS8/PGLYRP1/RAP…
NAKAYA_PBMC_FLUARIX_FLUVIRIN_AGE_18_50YO_7DY_DN	NAKAYA_PBMC_FLUARIX_FLUVIRIN_AGE_18_50YO_7DY_DN	271	0.880408	1.15976	0.036963	0.229145	0.194827	2293	tags=44%, list=8%, signal=41%	MALAT1/SAT1/NAMPT/RGS2/FOS/MCL1/DUSP1/LYN/C5AR1/JMJD1C/BCL2A1/SP100/BCL6/LRRFIP1/TPM3/JUNB/HLA-F/PTPRE/PPP1R15A/CD55/ELF1/ZFP36/BTG2/ZCCHC2/NFIL3/SCAF11/ZC3HAV1/PTGS2/HNRNPC/GADD45B/TRIB1/IVNS1ABP/YPEL5/CLEC2B/CREBRF/IFNGR1/FTH1/RICTOR/ZFAND5/ZNF281/FOSL2/EIF5/CHD1/QKI/CYLD/PLAUR/UTRN/DICER1/SOCS3/NUB1/KDM7A/PRKAR1A/PPP1R15B/PFKFB3/SP3/RAB8B/ITPRIP/ATXN7/JMJD6/SAMSN1/NFE2L2/RBM33/SPOPL/ASH1L/PTP4…
GSE22140_GERMFREE_VS_SPF_ARTHRITIC_MOUSE_CD4_TCELL_UP	GSE22140_GERMFREE_VS_SPF_ARTHRITIC_MOUSE_CD4_TCELL_UP	191	0.876948	1.15967	0.037962	0.229145	0.194827	1961	tags=27%, list=7%, signal=26%	IFITM2/IFIT2/CSF3R/IFIT3/RSAD2/ISG15/IFIT1/PLEK/XPO6/XAF1/MX1/VASP/APLP2/TNFSF10/IRF1/MX2/IFI44L/CR1/OAS2/ZC3HAV1/OAS1/IFI44/IRF7/GADD45B/OASL/MAP3K1/TACC1/IKZF1/ADD1/BID/WDR1/NUP50/PPP3CA/IFIT5/TMF1/RERE/HIP1/HPCAL1/BEST1/MPP1/DEFA4/RPL15/PML/RAP2C/IL7R/CD59/TLR5/DEGS1/ATP6AP1/SAR1A/STX4/CPQ
GSE20715_0H_VS_48H_OZONE_TLR4_KO_LUNG_UP	GSE20715_0H_VS_48H_OZONE_TLR4_KO_LUNG_UP	190	0.876876	1.15964	0.037962	0.229145	0.194827	1642	tags=17%, list=6%, signal=17%	HLA-E/SELL/PTPRC/SLC25A37/STK17B/SLC2A3/TNFSF10/IER2/PELI1/SERPINB1/PRKCB/BTG2/TAP1/ABTB1/ABCA1/RPS3/UBE2L6/DGAT2/MYLIP/ADD1/S1PR4/ADD3/CD93/IL16/EPB41/SIPA1/GABARAPL1/HLX/SH2D3C/SASH3/CIRBP/HDAC7/RPL5
GSE37301_MULTIPOTENT_PROGENITOR_VS_GRAN_MONO_PROGENITOR_UP	GSE37301_MULTIPOTENT_PROGENITOR_VS_GRAN_MONO_PROGENITOR_UP	189	0.87635	1.15961	0.037962	0.229145	0.194827	1606	tags=23%, list=5%, signal=22%	NAMPT/IFIT2/SOD2/RSAD2/ISG15/C5AR1/LRP10/IL17RA/SHISA5/MX2/STAT1/CEBPD/ANPEP/PHC2/NIPBL/WDR26/ZNFX1/PLSCR1/ISG20/PSME1/IFIH1/IL13RA1/MYD88/SAMHD1/CD14/MVP/TNFRSF1A/HLA-G/TCIRG1/SNX10/PSMB8/PKM/NUB1/KLF2/IL10RB/JAK2/CMPK2/OTUD5/BCL3/GRINA/PML/DNTTIP2/IL7R
GSE13411_PLASMA_CELL_VS_MEMORY_BCELL_DN	GSE13411_PLASMA_CELL_VS_MEMORY_BCELL_DN	184	0.875754	1.15956	0.037962	0.229145	0.194827	2034	tags=40%, list=7%, signal=37%	IFITM2/SELL/LCP1/IFITM3/LAPTM5/MYO1F/LYN/STK17B/RASSF2/JMJD1C/SP100/CD53/HLA-F/CORO1A/ALOX5AP/SP110/RNASET2/ALOX5/ARHGAP25/NOTCH2/ZFP36L1/ZCCHC2/IFITM1/LAT2/STK10/PIK3CD/LTB/PAK2/YPEL5/SKAP2/NMI/CYBB/BPTF/INPP5D/MYD88/NCOR1/MAP1LC3B/DOCK2/RBMS1/FNBP1/RPL31/CCND3/RPS12/CSNK1G2/RBCK1/TAOK3/RPL34/FRAT1/IL16/TGFBR2/RPS18/PFDN5/OSER1/GIT2/RNF141/TRIM33/WASF2/RPL32/CYFIP2/SNN/PIP4K2A/PHF11/SNX6/CNTRL/Z…
GSE17721_PAM3CSK4_VS_CPG_16H_BMDC_DN	GSE17721_PAM3CSK4_VS_CPG_16H_BMDC_DN	178	0.875921	1.15953	0.038961	0.229145	0.194827	1667	tags=20%, list=6%, signal=19%	HLA-B/TXNIP/RSAD2/SHISA5/MX2/VMP1/EPSTI1/PSMB9/ZNFX1/PXN/THEMIS2/LPIN2/UBE2L6/PTTG1IP/ABHD2/TRAFD1/CLIP1/IL10RB/CAPZA2/CD93/CCM2/GBP4/JUN/MORF4L1/SERP1/TYK2/CSK/MS4A6A/CHMP4B/MPP1/CCNL2/GRINA/SH2D3C/PLEKHA2/IL7R/REL
GSE7460_TCONV_VS_TREG_THYMUS_DN	GSE7460_TCONV_VS_TREG_THYMUS_DN	194	0.87721	1.15946	0.037962	0.229145	0.194827	1780	tags=20%, list=6%, signal=19%	HLA-B/SRGN/MXD1/S100A6/TNFRSF1B/BCL2A1/NCF4/S100A4/S100A11/CEBPB/NOTCH2/CASP4/OAS1/PLSCR1/HSP90AA1/IL1R2/IFNGR1/FGL2/MTMR3/TMEM140/FOSL2/PRR13/SNX10/DGAT2/MYADM/IL10RB/RAB8B/GBP4/IL18R1/WLS/GABARAPL1/STX11/LTB4R/ATXN1/TNFSF14/PIM1/SNX3/CHST11/TTN
GSE19198_1H_VS_24H_IL21_TREATED_TCELL_UP	GSE19198_1H_VS_24H_IL21_TREATED_TCELL_UP	185	0.875623	1.15911	0.037962	0.229145	0.194827	2223	tags=27%, list=8%, signal=25%	HLA-A/CXCR2/FPR1/NCF2/MYO1F/EVI2B/ARHGAP9/APOBR/NADK/ITGAX/COTL1/ASAP1/PRKCB/CLEC7A/LRG1/SH3KBP1/PLBD1/PILRA/RNF130/SVIL/EVI2A/PRKCD/ITGAL/CD300A/MYADM/SYNE2/TIMP2/SULF2/PLEKHO2/ADD3/TMEM71/PPP3CA/ARHGAP4/HIP1/DHRS7/ANTXR2/SLC40A1/TGFB1/SH2D3C/ANKRD44/UGP2/ITCH/MAPK3/MTMR6/PARVG/KCNAB2/RUFY1/RASGRP4/PRCP/ATP2A3
GSE12392_CD8A_POS_VS_NEG_SPLEEN_DC_DN	GSE12392_CD8A_POS_VS_NEG_SPLEEN_DC_DN	189	0.875957	1.15909	0.037962	0.229145	0.194827	1353	tags=16%, list=5%, signal=15%	HLA-B/HLA-C/IFITM3/RNF213/VIM/ALOX5AP/MAP4K4/LY6E/OAS2/TRIM25/OAS1/IFI44/CDKN2D/CKAP4/IRF7/TSPO/SLFN5/OASL/SLC43A2/PPP2R5A/ITPK1/IQGAP2/SERINC3/ZBP1/GRK6/SPTBN1/NLRC5/C16orf54/RPL28/NDRG1
NAKAYA_MONOCYTE_FLUARIX_FLUVIRIN_AGE_18_50YO_7DY_DN	NAKAYA_MONOCYTE_FLUARIX_FLUVIRIN_AGE_18_50YO_7DY_DN	92	0.871162	1.15902	0.046953	0.229145	0.194827	2064	tags=28%, list=7%, signal=26%	SAT1/NAMPT/CFLAR/C5AR1/SLC2A3/IRS2/DOCK5/CXCR4/CD44/ABCA1/DMXL2/PDE4B/GNA13/KDM4B/VNN1/TRAF3IP3/GIT2/GABARAPL1/KLF7/SLC2A14/CHMP1B/SLC22A4/TMCC1/CCPG1/FCAR/GLYR1
GSE7509_UNSTIM_VS_FCGRIIB_STIM_DC_DN	GSE7509_UNSTIM_VS_FCGRIIB_STIM_DC_DN	164	0.874776	1.15902	0.040959	0.229145	0.194827	1766	tags=35%, list=6%, signal=33%	NAMPT/IFIT2/MCL1/ISG15/NFKBIA/XAF1/GMFG/OSBPL8/TNFSF10/IRF1/GBP5/CYBA/OAS3/EPSTI1/JAK1/SP110/CASP4/PSMB9/FMNL1/IFITM1/CASP1/PTPN6/NBEAL2/CST7/NOTCH1/IFNGR1/TSPO/AHNAK/IL13RA1/CMTM6/FGL2/EIF4E3/MCTP2/ITGAL/PSMB8/IL18RAP/FLI1/TRAFD1/GIMAP4/IKZF1/RNF19B/ENTPD1/USP4/USB1/SH3BP2/IL18R1/PSD4/TRIM21/CHSY1/SBNO2/TNFRSF14/MLKL/FURIN/STOM/RAB11A/DPYD/GSDMD/CST3
KAECH_NAIVE_VS_DAY15_EFF_CD8_TCELL_DN	KAECH_NAIVE_VS_DAY15_EFF_CD8_TCELL_DN	193	0.876498	1.15889	0.036963	0.229145	0.194827	1547	tags=27%, list=5%, signal=26%	SRGN/HLA-A/ACTB/LITAF/LAPTM5/MYO1F/AQP9/S100A6/GMFG/LRP10/EFHD2/BCL2A1/HMGB2/MX2/SLA/S100A4/VMP1/S100A11/ITGAX/FGR/DOCK5/CTSD/CASP4/DENND5A/CASP1/PLSCR1/NBEAL2/CD44/AHNAK/FGL2/FCGRT/MAP7D1/TXN/PRR13/GLRX/ITGAL/LPIN2/SNX10/MYADM/IL18RAP/ANXA1/CCND3/RNF19B/ENTPD1/GABARAPL2/GBP4/IL18R1/MBD2/ATF6/RALY/DAPK2/CD47/NUCB1
GSE3982_MAST_CELL_VS_BCELL_UP	GSE3982_MAST_CELL_VS_BCELL_UP	181	0.875753	1.15887	0.037962	0.229145	0.194827	1480	tags=15%, list=5%, signal=15%	S100A8/FCGR3B/GLUL/RSAD2/TALDO1/FLOT1/CST7/FCER1G/CD44/APMAP/CD300A/BST1/IL18RAP/LMNB1/SERINC3/TAOK3/FOXO3/RAD23B/GSN/BPI/CEACAM8/GABARAPL1/CHMP3/STX11/DYNLT1/CLTC/MANSC1/TBXAS1
KAECH_NAIVE_VS_MEMORY_CD8_TCELL_DN	KAECH_NAIVE_VS_MEMORY_CD8_TCELL_DN	192	0.876305	1.1588	0.037962	0.229145	0.194827	1671	tags=32%, list=6%, signal=31%	HLA-A/FOS/SORL1/UBC/MYO1F/IGF2R/KLF6/ITGB2/AQP9/S100A6/TNFRSF1B/EFHD2/BCL2A1/TNFSF10/HMGB2/MX2/S100A4/S100A11/ITGAX/FGR/DOCK5/CTSD/CASP4/TNFAIP3/DENND5A/CASP1/PLSCR1/CST7/GADD45B/N4BP1/CD44/AHNAK/FGL2/FCGRT/MAP7D1/TXN/PRR13/GLRX/SNX10/IL18RAP/ANXA1/CCND3/XRCC5/IQGAP2/RNF19B/GABARAPL2/GBP4/IL18R1/SLCO3A1/MBD2/TOB1/ATF6/TOM1/JUND/CYFIP2/DAPK2/PIM1/NUCB1/IL7R/SF3A1/PACS1/FOSB
GSE22229_UNTREATED_VS_IMMUNOSUPP_THERAPY_RENAL_TRANSPLANT_PATIENT_PBMC_UP	GSE22229_UNTREATED_VS_IMMUNOSUPP_THERAPY_RENAL_TRANSPLANT_PATIENT_PBMC_UP	185	0.875337	1.15874	0.038961	0.229145	0.194827	776	tags=6%, list=3%, signal=6%	HLA-B/TXNIP/SMAP2/SLC2A3/PPP1R15A/SAMD9L/KMT2C/DOCK5/NOTCH2/ISG20/MKRN1/SIPA1L1
GSE37534_UNTREATED_VS_GW1929_TREATED_CD4_TCELL_PPARG1_AND_FOXP3_TRASDUCED_UP	GSE37534_UNTREATED_VS_GW1929_TREATED_CD4_TCELL_PPARG1_AND_FOXP3_TRASDUCED_UP	187	0.875363	1.15871	0.037962	0.229145	0.194827	1777	tags=25%, list=6%, signal=24%	HLA-B/HLA-C/IFIT2/BASP1/GLUL/NFKBIA/EIF1/SETX/SERPINB1/LY6E/HIF1A/ELF1/TYMP/ZCCHC2/TNFAIP3/IFITM1/TRANK1/EIF2AK2/CASP1/IFRD1/LTB/TRIM38/HERC5/S100P/CSNK1D/MYD88/IFI6/PCF11/SCO2/DDX60/RBCK1/C6orf62/SPTLC2/PRKD2/MBD2/GYG1/TMEM50A/GDI2/VEZF1/USP25/PHF11/KBTBD2/MID1IP1/FMR1/ELF4/SPATS2L/OGFR
GSE3039_CD4_TCELL_VS_B2_BCELL_UP	GSE3039_CD4_TCELL_VS_B2_BCELL_UP	187	0.875214	1.15851	0.037962	0.229145	0.194827	1877	tags=25%, list=6%, signal=23%	HLA-C/CXCR2/PTPRC/FCGR3A/UBC/OAZ1/NCF1/BTG1/ARHGDIB/YPEL3/SSH2/S100A11/PPP1R15A/SP110/ARHGAP26/FLOT1/SYNE1/BTG2/HSPA1A/MMP9/TRIB1/LRG1/SRSF5/FPR2/KIAA0319L/MTMR3/TUBA4A/EIF4E3/FCN1/MCTP2/UBE2L6/SLU7/S1PR4/ADD3/SERPING1/PRDX5/BBX/STX11/TFEB/LSM14A/FOSB/HP/MCTP1/RNF144B/ASPRV1/RAB37
GSE360_T_GONDII_VS_B_MALAYI_LOW_DOSE_DC_DN	GSE360_T_GONDII_VS_B_MALAYI_LOW_DOSE_DC_DN	188	0.875085	1.15837	0.038961	0.229145	0.194827	2384	tags=30%, list=8%, signal=28%	HLA-E/MNDA/TXNIP/FOS/SORL1/CAP1/MMP25/TKT/MAPK14/FBXL5/S100A4/ACTR3/ALOX5/ARHGAP26/SYNE1/BTN3A1/CIR1/PNISR/FGL2/RGS19/DIAPH1/MKRN1/DOCK2/LILRA2/ADD1/STX10/WDR1/TGFBR2/LTA4H/STX16/STK38/WIPF2/FRY/FKBP1A/ATXN1/C3AR1/BICD2/VCL/TLR5/ITPR2/SULT1A1/POR/MDM2/ABCG1/HSPA8/P2RX1/PLCG2/SNX13/TGFA/PRCP/ERP29/FKBP8/KTN1/UBL3/ZNF592/HHEX
GSE5099_UNSTIM_VS_MCSF_TREATED_MONOCYTE_DAY3_UP	GSE5099_UNSTIM_VS_MCSF_TREATED_MONOCYTE_DAY3_UP	182	0.875233	1.15833	0.037962	0.229145	0.194827	1818	tags=17%, list=6%, signal=16%	MALAT1/DDX5/TMEM123/EIF1/MBOAT7/ALOX5AP/RHOA/IL6R/TPR/FNDC3B/PJA2/YPEL5/ITSN2/MCTP2/RPS18/UGCG/SETD5/GMPR2/GDI2/MTDH/SRP14/MPP1/WTAP/USP8/RPL32/SAP18/ITCH/MATR3/DEGS1/CNIH4/UQCR11
GSE36476_CTRL_VS_TSST_ACT_40H_MEMORY_CD4_TCELL_OLD_UP	GSE36476_CTRL_VS_TSST_ACT_40H_MEMORY_CD4_TCELL_OLD_UP	180	0.875257	1.15829	0.038961	0.229145	0.194827	1785	tags=33%, list=6%, signal=31%	TXNIP/FOS/FPR1/DUSP1/SORL1/ITGB2/TSC22D3/SLC2A3/IL17RA/APBB1IP/IRS2/PTPRE/DAZAP2/NCOA1/IFITM1/IQSEC1/ZC3HAV1/BTN3A1/FAM8A1/YPEL5/MED13L/TMX4/FCGRT/FOSL2/CHD1/ZFP36L2/ANXA1/VCPIP1/GNAQ/KLF2/ZBP1/ELF2/AFF1/ADD3/ATXN7/STAT2/RPL34/USP3/JUN/ARGLU1/PTP4A1/ATP6V1G1/PPP1CB/LILRA6/PDZD8/WIPF2/NKTR/PBXIP1/TOB1/OSER1/EEF1D/DGKD/DPEP2/CIRBP/PLCL2/RASGRP2/PIK3IP1/RPS27/SUN2
GSE43863_LY6C_INT_CXCR5POS_VS_LY6C_LOW_CXCR5NEG_EFFECTOR_CD4_TCELL_UP	GSE43863_LY6C_INT_CXCR5POS_VS_LY6C_LOW_CXCR5NEG_EFFECTOR_CD4_TCELL_UP	185	0.874957	1.15823	0.038961	0.229145	0.194827	2501	tags=41%, list=9%, signal=38%	SELL/LYN/NCF1/STK17B/PLXNC1/VASP/BCL6/DENND3/PTPRE/APOL6/ALPL/PELI1/ADAM8/BAZ2B/ZFP36L1/PRKCB/LSP1/UBE2B/DENND5A/TAGLN2/RASSF3/KIAA0040/PXN/HECA/PPP1R3B/PTK2B/ABCA7/TLR1/KDM2A/PHIP/RBMS1/PRKCD/CYTH1/PDE4B/NR3C1/MBNL1/MYLIP/TACC1/ARID1A/FRAT1/PPP3CA/C6orf62/TMCC3/JUN/FAM107B/CSK/IL18R1/CREB1/B4GALT1/MS4A6A/UGCG/PBXIP1/ZZEF1/WASF2/CPNE3/VEZF1/PCMTD1/PIAS1/LNPEP/OSM/RAB18/ZMYND8/GSK3B/FCHSD2/PIKFYVE…
GSE24142_ADULT_VS_FETAL_EARLY_THYMIC_PROGENITOR_UP	GSE24142_ADULT_VS_FETAL_EARLY_THYMIC_PROGENITOR_UP	195	0.876328	1.15822	0.037962	0.229145	0.194827	2418	tags=29%, list=8%, signal=27%	HLA-B/SELL/MCL1/CTSS/LRRK2/STK17B/BCL6/LYST/VIM/IRS2/KMT2E/ECE1/CLEC4E/SYNE1/PARP8/IFI44/CASP1/PLBD1/ABCA1/EIF4E3/MKRN1/CYTH1/NR3C1/KDM7A/DDX60/SEC62/MYLIP/CCM2/IL18R1/SLCO3A1/RYBP/TP53INP1/BBX/JARID2/NDRG1/PISD/ST3GAL2/C9orf72/RASA2/PIP4K2A/RNF166/LGALSL/LPP/RMND5A/LMO2/CPQ/CTNNA1/MAU2/MAP3K8/TOR1B/CTSG/GON4L/FAM13B/BRWD1/PIK3CA/ATG12/SATB1
GSE24574_BCL6_HIGH_TFH_VS_TFH_CD4_TCELL_DN	GSE24574_BCL6_HIGH_TFH_VS_TFH_CD4_TCELL_DN	194	0.876229	1.15816	0.037962	0.229145	0.194827	2027	tags=46%, list=7%, signal=43%	HLA-E/TXNIP/RGS2/MCL1/SORL1/LITAF/MYH9/LAPTM5/SDCBP/BTG1/TPT1/ICAM3/DDX5/EIF1/DAZAP2/RBM39/NCOA1/SYNE1/NOTCH2/CASP4/DDX3X/BTG2/CALM1/CCNI/BTN3A1/CXCR4/ISG20/PNISR/FTH1/MOB1A/SNRK/FCGRT/RBMS1/ZFP36L2/CYTH1/SPAG9/PDE4B/SYNE2/RPS12/RPS16/TAX1BP1/ADD3/RPL13/RPL34/RPLP2/TGFBR2/RGL2/RPL23/ATP2B1/RPS8/PRDM2/STK17A/RPS13/EZR/RPS20/TOB1/OSER1/TPP1/RPS27A/LSM14A/USP34/WTAP/LAMP1/TIMP1/RPL32/CD47/RPL37/CIRB…
GSE2405_0H_VS_12H_A_PHAGOCYTOPHILUM_STIM_NEUTROPHIL_UP	GSE2405_0H_VS_12H_A_PHAGOCYTOPHILUM_STIM_NEUTROPHIL_UP	190	0.875741	1.15814	0.040959	0.229145	0.194827	1488	tags=24%, list=5%, signal=23%	HLA-B/SELL/IFIT3/RSAD2/IGF2R/ITGB2/XAF1/PARP14/TNFRSF1B/ARRB2/STAT1/COTL1/TAPBP/CYTH4/ASAP1/IL6R/TAP1/PPP1R18/DDX58/CNN2/IRF7/CST7/GLIPR2/SLFN5/OASL/MYD88/RGS19/TLR1/JAK3/DDX60/KLF2/CHD7/MAP3K3/CD82/RIN3/CAST/S1PR4/GRK6/TGFBR2/ARL6IP5/CMPK2/SEMA4A/MLLT6/ST3GAL2/NFKB1/PML
GSE41176_WT_VS_TAK1_KO_ANTI_IGM_STIM_BCELL_6H_DN	GSE41176_WT_VS_TAK1_KO_ANTI_IGM_STIM_BCELL_6H_DN	191	0.87579	1.15814	0.03996	0.229145	0.194827	1811	tags=31%, list=6%, signal=30%	B2M/CFLAR/LYN/G0S2/NFKBIA/ADAR/AQP9/PTEN/BCL2A1/HLA-F/GBP1/STAT1/GRB2/TNIP1/SERPINB1/FLOT1/RAC2/IL4R/TNFAIP3/HCK/PTGS2/CASP1/PTPN6/PLSCR1/EHD1/PTAFR/IVNS1ABP/N4BP1/IFNGR1/CD44/RGS19/DMXL2/IGSF6/NBN/PDE4B/FNBP1/ACSL4/NR3C1/SOCS3/IL2RG/TRAFD1/IQGAP2/PTPRJ/UBE2D1/VAV1/IFNGR2/GPSM3/ARAP1/STAT5A/MAP3K5/PISD/NFKB1/CD47/C3AR1/TNFAIP8/ATP6V1E1/ZC3H13/ARFIP1/LPP/ATP6AP1
GSE37605_TREG_VS_TCONV_NOD_FOXP3_FUSION_GFP_UP	GSE37605_TREG_VS_TCONV_NOD_FOXP3_FUSION_GFP_UP	133	0.873401	1.15797	0.038961	0.229145	0.194827	1671	tags=24%, list=6%, signal=23%	FOS/DUSP1/JUNB/PPP1R15A/IER2/CEBPD/CEBPB/ZFP36/SF3B1/BTG2/UBE2R2/PTGS2/KDM6B/HSPA1A/TRIB1/OASL/ADM/FOSL2/CYTIP/MACF1/TNFAIP6/CD93/RBM33/JUN/RPS27A/POLR2A/NOD2/TET3/DUSP6/ITGA5/FBXO9/FOSB
GSE6259_FLT3L_INDUCED_DEC205_POS_DC_VS_CD8_TCELL_DN	GSE6259_FLT3L_INDUCED_DEC205_POS_DC_VS_CD8_TCELL_DN	167	0.874428	1.15795	0.03996	0.229145	0.194827	2624	tags=43%, list=9%, signal=39%	NAMPT/IFIT3/SMCHD1/RNF213/CFLAR/ISG15/GBP2/MME/PARP14/EFHD2/GBP5/STAT3/CYBA/STAT1/EPSTI1/OAS2/PSMB9/TRIM25/DDX58/ZC3HAV1/IRF7/PSME1/NOTCH1/TSPO/SLFN5/MYD88/SAMHD1/PRKCD/THEMIS2/HELZ2/DDX60/RNF19B/ZBP1/DCP2/ATF4/GBP4/NLRC5/TRIM21/CMPK2/SLCO3A1/GATAD2A/TOR1AIP2/SBNO2/FCGR1A/MLKL/CTSZ/ETV6/PML/PHF11/PARP12/AOAH/RAPGEF2/OGFR/HERC3/HSBP1/ASPRV1/GBP3/PLAC8/PSME2/LGALS9/MAP3K8/TREML2/ICAM1/G3BP2/SYNGR2/…
GSE5099_CLASSICAL_M1_VS_ALTERNATIVE_M2_MACROPHAGE_UP	GSE5099_CLASSICAL_M1_VS_ALTERNATIVE_M2_MACROPHAGE_UP	187	0.874716	1.15786	0.038961	0.229145	0.194827	1644	tags=30%, list=6%, signal=29%	HLA-B/RNF213/LITAF/RSAD2/NFKBIA/S100A6/RASSF2/BTG1/COTL1/EPSTI1/UBALD2/CD55/PAG1/IL4R/PABPC1/ZNFX1/IFIH1/TUBA4A/RGS19/SAMHD1/LPIN2/HLA-G/RPL13A/PDE4B/RPL31/KDM7A/RPLP1/CFP/SPATA13/RPS19/UPP1/ADD3/RPL13/FLNA/GBP4/RPLP2/FOXP1/EPB41/RPS18/EEF2/PFDN5/TSPAN14/BTN3A3/RPS6KA3/HCP5/TRIM69/MGAT1/TLK1/RPL7A/RPL9/RPL32/CTSZ/ARID5A/RPL6/RPL12/PLEKHA2/KIAA0513
GSE22432_MULTIPOTENT_PROGENITOR_VS_PDC_UP	GSE22432_MULTIPOTENT_PROGENITOR_VS_PDC_UP	185	0.874554	1.1577	0.038961	0.229145	0.194827	1495	tags=19%, list=5%, signal=18%	B2M/HLA-E/ACSL1/RSAD2/NCF4/MX2/STAT1/LY6E/CEBPB/TAP1/PARP8/UBE2R2/CST7/GLIPR2/IFIH1/GLRX/HLA-G/DOK3/GAB2/NUB1/TRAFD1/STK40/TSC22D4/KDM4B/NPEPPS/RAB10/GBP4/CDK5RAP2/CMPK2/ADIPOR1/AKIRIN2/TFEB/TBC1D10C/SUPT4H1/PIAS1
GSE41176_WT_VS_TAK1_KO_UNSTIM_BCELL_UP	GSE41176_WT_VS_TAK1_KO_UNSTIM_BCELL_UP	187	0.874424	1.15747	0.040959	0.229145	0.194827	2163	tags=33%, list=7%, signal=30%	NAMPT/SOD2/ACSL1/GBP2/AQP9/VASP/TNFRSF1B/BCL2A1/NINJ1/PPP1R15A/ECE1/CAMP/BACH1/BTG2/TAGLN2/CHD4/CSNK1D/RPS14/SIPA1L1/RPLP1/TNFAIP6/GMIP/BID/RPL13/ATF4/ZNF394/IST1/AKIRIN1/ATF7IP/UBAP1/CLK3/RPS13/CALCOCO2/RPL35A/RAB5A/TRA2B/STX11/UBE2H/WTAP/RPL32/SNN/DNTTIP2/ARID5A/KBTBD2/RAP2C/RELA/TNFAIP8/RAPGEF2/RPS27/PSEN1/PPP2CA/NFKB2/NUP98/ZFAND3/TLK2/RPL24/IGHG1/ANKLE2/RRAGC/MAP3K8/VRK3
GSE9650_NAIVE_VS_MEMORY_CD8_TCELL_DN	GSE9650_NAIVE_VS_MEMORY_CD8_TCELL_DN	191	0.875246	1.15742	0.03996	0.229145	0.194827	1671	tags=31%, list=6%, signal=30%	HLA-A/FOS/SORL1/UBC/MYO1F/IGF2R/KLF6/AQP9/S100A6/TNFRSF1B/EFHD2/BCL2A1/TNFSF10/HMGB2/MX2/S100A4/S100A11/ITGAX/FGR/DOCK5/CTSD/CASP4/TNFAIP3/DENND5A/CASP1/PLSCR1/NBEAL2/CST7/GADD45B/N4BP1/CD44/AHNAK/FGL2/MAP7D1/TXN/PRR13/GLRX/ZFP36L2/SNX10/IL18RAP/ANXA1/CCND3/XRCC5/IQGAP2/RNF19B/FRAT1/GABARAPL2/GBP4/IL18R1/SLCO3A1/MBD2/TOB1/ATF6/JUND/CYFIP2/DAPK2/PIM1/NUCB1/PACS1/FOSB
GSE22601_DOUBLE_NEGATIVE_VS_CD4_SINGLE_POSITIVE_THYMOCYTE_UP	GSE22601_DOUBLE_NEGATIVE_VS_CD4_SINGLE_POSITIVE_THYMOCYTE_UP	188	0.874318	1.15736	0.03996	0.229145	0.194827	2152	tags=31%, list=7%, signal=29%	HLA-B/TXNIP/RGS2/UBC/IFIT1/IGF2R/PTEN/TSC22D3/SLC2A3/BCL2A1/CYBA/GNAS/PNRC1/TAPBP/BTG2/TAP1/RAB11FIP1/STK10/TNFSF13B/LTB/SLC6A6/MBP/SRPK1/CPD/SLC43A2/ANXA1/ENTPD1/PPP3CA/MICAL1/GPCPD1/FOXP1/BNIP3L/STK38/TOB1/OSER1/EWSR1/TGFB1/WASF2/NDRG1/GDI2/VEZF1/DGKD/IGF1R/GRINA/ATXN1/FOXN3/HDAC7/PIK3IP1/RNASEL/HDAC5/DEGS1/NFKB2/ARHGAP15/RNF11/UNC93B1/SEC11A/RHOB/KIF21B/TBL1XR1
GSE9960_GRAM_NEG_VS_GRAM_POS_SEPSIS_PBMC_UP	GSE9960_GRAM_NEG_VS_GRAM_POS_SEPSIS_PBMC_UP	179	0.874285	1.15724	0.038961	0.229145	0.194827	1779	tags=31%, list=6%, signal=30%	IFITM2/IFIT3/IFITM3/CFLAR/XAF1/BTG1/CSF2RB/STAT3/GBP1/STAT1/EPSTI1/PIK3AP1/IFI44L/SAMD9L/NABP1/TAPBP/PPP1R18/CARD16/CALM1/HCK/IFI44/TAGLN2/RAD21/IRF7/ISG20/TRIB1/PSME1/PTPN12/HERC5/N4BP1/FTH1/DTX3L/NMI/MIER1/JAK3/SNX10/PLAUR/CYTIP/HELZ2/PPP1R15B/NDEL1/CHMP5/BCL3/GK/NDRG1/ST3GAL2/GRAMD1A/CLEC4D/PITPNA/UGP2/PIM3/OSM/TNFAIP8/RAPGEF2/ATXN7L3/NDE1
GSE21670_UNTREATED_VS_TGFB_TREATED_CD4_TCELL_DN	GSE21670_UNTREATED_VS_TGFB_TREATED_CD4_TCELL_DN	191	0.875064	1.15718	0.03996	0.229145	0.194827	2277	tags=19%, list=8%, signal=18%	HLA-B/TXNIP/GLUL/IFIT1/GBP2/PARP14/CDC42EP3/STAT1/CASP4/BACH1/ZNFX1/FGD3/NFE2/PRR13/PLXDC2/RBM5/UPP1/ENTPD1/ACOX1/TMBIM4/TGFBR2/GTF2I/FRY/PCMTD1/TBXAS1/RNASEL/TPRG1L/ST3GAL1/RAB37/IER5/WBP1L/PRRC2B/CSGALNACT1/KMT2A/F11R/TREML2/IFI27
GSE24634_IL4_VS_CTRL_TREATED_NAIVE_CD4_TCELL_DAY7_DN	GSE24634_IL4_VS_CTRL_TREATED_NAIVE_CD4_TCELL_DAY7_DN	181	0.874472	1.15717	0.03996	0.229145	0.194827	2343	tags=36%, list=8%, signal=33%	SAT1/IFIT3/NCF2/LYN/GBP2/MSRB1/BCL2A1/TNFSF10/HLA-F/GBP1/RNF24/SH3GLB1/RALB/PGD/CEBPB/BACH1/PSMB9/IL6R/IQSEC1/LAT2/TAGLN2/IL1RN/CKAP4/PTAFR/KIAA0040/ATP6V1B2/FTH1/TLR1/CPD/CD14/SPAG9/LILRA2/TIMP2/TNFAIP6/PSTPIP2/JAK2/COX5B/TMEM43/GK/ADIPOR1/APOL1/TBL1X/TNFSF14/TXNRD1/DUSP6/LMAN2/KIAA0513/SIRT7/ABHD5/ATP6V1E1/CDS2/SPATS2L/ZMYND8/STX4/DOCK4/TBK1/MIR22HG/IMPA2/C5AR2/MECP2/VPS9D1/VPS39/NFE2L1/LMO4/DH…
GSE2706_UNSTIM_VS_8H_LPS_AND_R848_DC_DN	GSE2706_UNSTIM_VS_8H_LPS_AND_R848_DC_DN	179	0.874173	1.1571	0.038961	0.229145	0.194827	2293	tags=33%, list=8%, signal=31%	SAT1/NAMPT/DUSP1/RSAD2/IFIT1/LYN/PLXNC1/BTG1/PARP14/SERPINA1/DDX60L/IRF1/TNFAIP2/PELI1/TNIP1/MAP4K4/SERPINB1/OAS2/DDX58/EIF2AK2/ZNFX1/VCAN/IRF7/GADD45B/IFIH1/CMTM6/TXN/NBN/SOCS3/NUB1/DDX60/TRAFD1/NT5C3A/BID/CMPK2/RYBP/KCNJ2/RAB21/TRIM69/CSRNP1/STX11/DYNLT1/GRAMD1A/NFKB1/BIRC2/LILRA5/TNFAIP8/REL/RAPGEF2/SOS1/RPL36AL/HIVEP1/LYSMD2/MAP3K8/PIM2/AIM2/IFI27/ARAP2/ICAM1
GSE21380_NON_TFH_VS_TFH_CD4_TCELL_DN	GSE21380_NON_TFH_VS_TFH_CD4_TCELL_DN	189	0.874408	1.15704	0.040959	0.229145	0.194827	2374	tags=40%, list=8%, signal=37%	HLA-E/RSAD2/ITGB2/ADAR/PLEK/EVI2B/LRP10/OSBPL8/ACTG1/TPT1/GCA/CYBA/DOCK8/PNRC1/CELF2/FLOT1/NCOA1/OAS2/LCP2/PABPC1/EP300/CCNI/IFI44/TAGAP/IRF7/HNRNPK/AGO4/RGS18/DMXL2/CYLD/UTRN/PPT1/HELZ2/CSDE1/HSH2D/CHST15/C16orf72/RBM5/F5/IL10RB/IKZF1/KIAA0232/SLC12A6/TMCC3/FLNA/TGFBR2/MORF4L1/ARGLU1/FLII/ATF7IP/FAR1/CCNG2/LY96/MSL2/CDKN1B/RASA2/PCMTD1/LGALSL/CHD3/RNASEL/RAB37/PLAC8/ARHGAP15/CPQ/CCPG1/GLYR1/NHSL…
GSE2405_0H_VS_9H_A_PHAGOCYTOPHILUM_STIM_NEUTROPHIL_DN	GSE2405_0H_VS_9H_A_PHAGOCYTOPHILUM_STIM_NEUTROPHIL_DN	188	0.873987	1.15692	0.03996	0.229145	0.194827	2696	tags=59%, list=9%, signal=54%	B2M/ACTB/LAPTM5/OAZ1/ARPC2/ACTG1/TPT1/TKT/TPM3/DDX5/UBE2D3/YWHAZ/DAZAP2/ACTR3/CNBP/RPS11/EIF4G2/RPS9/HNRNPC/HSP90AA1/RPS6/PTP4A2/PSME1/ARF1/HNRNPU/ARPC3/RPS14/TXN/RPL19/RPS3/RPL13A/RPL31/PPP2R5A/RPL3/RPL11/PRKAR1A/MIDN/RPL27A/CAPZB/RPS16/RPS19/RPS2/RPL18/RPL13/RPL34/LDHA/RPL4/RPLP2/ATP6V1G1/RPS18/RPL23/RPS8/RPS4X/RPL14/RPL27/VCP/SRSF3/RPLP0/HMGB1/RPL28/ETS1/RAB2A/GDI2/DYNLT1/RPL7A/RPL9/RPL37A/RPS…
GAUCHER_PBMC_YF_VAX_STAMARIL_UNKNOWN_AGE_7DY_DN	GAUCHER_PBMC_YF_VAX_STAMARIL_UNKNOWN_AGE_7DY_DN	182	0.874059	1.15678	0.03996	0.229145	0.194827	2747	tags=65%, list=9%, signal=59%	NAMPT/SORL1/SLC25A37/VNN2/MME/S100A12/OSBPL8/TPT1/ICAM3/BCL6/MGAM/STAT5B/IRS2/CREB5/PYGL/ALPL/DDX3X/PABPC1/FAM126B/CYP4F3/TAGLN2/ABTB1/EEF1A1/RPS6/MBP/FAU/CD46/IL1R2/QPCT/TMX4/HECA/RPS14/APMAP/USP10/ZNF281/CPPED1/SERF2/CPD/MKRN1/RPS3/RPL13A/MYADM/ZNF217/RPL31/CMTM2/RPL3/RPL11/RPLP1/HSD17B11/ERGIC1/RPL18/NARF/RPL13/RPL4/PRDX5/RPS18/PCBP2/RPL23/EEF2/PI3/RPS8/WLS/RPS4X/RPL14/ATM/RPS13/RPL27/RPS20/RP…
GSE36888_STAT5_AB_KNOCKIN_VS_WT_TCELL_IL2_TREATED_17H_DN	GSE36888_STAT5_AB_KNOCKIN_VS_WT_TCELL_IL2_TREATED_17H_DN	184	0.87363	1.15674	0.03996	0.229145	0.194827	2164	tags=49%, list=7%, signal=46%	SOD2/ACSL1/TYROBP/FCGR2A/GBP2/MSRB1/EVI2B/SERPINA1/GCA/TLR4/SHISA5/USP15/ACTN1/PYGL/ITGAM/MAP4K4/SERPINB1/CR1/NCOA1/CTSD/BACH1/CARD16/SHKBP1/PTGS2/OGFRL1/ASAH1/HSPA1A/SP1/PAK2/TSPO/FTH1/FPR2/MTMR3/CPD/FCN1/EVI2A/AGTRAP/TNFRSF1A/CPEB4/PLXDC2/METTL9/DOK3/IRAK3/SIPA1L1/CMTM2/AP5B1/CHST15/F5/CLIP1/UPP1/UBE2D1/KIAA0232/TLE4/AGTPBP1/TMEM71/TLR8/RSF1/KIF13A/ATP6V1G1/MPO/LRPAP1/NEK7/KRT23/PDLIM7/RHOT1/FR…
GSE5542_UNTREATED_VS_IFNA_AND_IFNG_TREATED_EPITHELIAL_CELLS_24H_UP	GSE5542_UNTREATED_VS_IFNA_AND_IFNG_TREATED_EPITHELIAL_CELLS_24H_UP	185	0.873803	1.1567	0.03996	0.229145	0.194827	1480	tags=14%, list=5%, signal=13%	MALAT1/TXNIP/AQP9/TSC22D3/CCNL1/B4GALT5/RPS11/CST7/SLC6A6/RALBP1/TRIB1/CD14/SOCS3/RBPJ/TRAFD1/TNFAIP6/RPL18/TAP2/NDEL1/ZEB2/PNN/SMARCA5/UIMC1/MLKL/RPL37A/TBXAS1
GSE17974_0H_VS_24H_IN_VITRO_ACT_CD4_TCELL_UP	GSE17974_0H_VS_24H_IN_VITRO_ACT_CD4_TCELL_UP	179	0.873827	1.15664	0.038961	0.229145	0.194827	2076	tags=33%, list=7%, signal=31%	TXNIP/RGS2/FOS/DUSP1/MXD1/TYROBP/VNN2/TSC22D3/APOBEC3A/JUNB/YPEL3/IRS2/ITGAM/BIN2/KAT6A/CLEC4E/MAP4K4/BTG2/PARP8/TNFAIP3/RNF10/FAM8A1/YPEL5/EMB/NLRP1/FOSL2/PDE4B/ANXA1/KLF3/MYLIP/KLF2/LPAR2/CFP/UPP1/PIK3R5/ITPRIP/CLK1/MICAL1/ARRDC3/ZNF394/TP53INP1/TOB1/OSER1/WASF2/FES/PELI2/DPEP2/IL7R/PPP1R12B/RASGRP2/PIK3IP1/ITCH/VAV3/REM2/ZFAND3/ITPKB/MIR22HG/VPS9D1/SKIL
GSE7548_DAY7_VS_DAY28_PCC_IMMUNIZATION_CD4_TCELL_DN	GSE7548_DAY7_VS_DAY28_PCC_IMMUNIZATION_CD4_TCELL_DN	183	0.873653	1.1566	0.03996	0.229145	0.194827	1358	tags=16%, list=5%, signal=16%	S100A8/TXNIP/SELL/ITGB2/SERPINA1/HLA-F/IER2/TAPBP/STX3/PSMB9/TRANK1/BTN3A1/FLOT2/SP1/PSME1/FGL2/INPP5D/FCN1/BTN3A2/PRKCD/HLA-G/ZFP36L2/BST1/IL2RG/PSMB3/COX5B/COX4I1/BTN3A3/CALCOCO2/FCGR1A
GSE14386_UNTREATED_VS_IFNA_TREATED_ACT_PBMC_MS_PATIENT_DN	GSE14386_UNTREATED_VS_IFNA_TREATED_ACT_PBMC_MS_PATIENT_DN	154	0.872601	1.15659	0.041958	0.229145	0.194827	1361	tags=21%, list=5%, signal=21%	NAMPT/IFIT3/FPR1/MXD1/LITAF/RSAD2/IFI16/STAT3/IER2/HIF1A/NFIL3/DDX58/EIF2AK2/IFI44/CXCR4/VCAN/IRF7/ISG20/SKAP2/IL1R2/IFNGR1/CD44/FGL2/PLXDC2/BST1/ETS2/ENTPD1/P2RY13/TMBIM4/MPO/HEXIM1/NDRG1/STX11
GSE3982_MEMORY_CD4_TCELL_VS_TH1_UP	GSE3982_MEMORY_CD4_TCELL_VS_TH1_UP	179	0.873749	1.15653	0.038961	0.229145	0.194827	1982	tags=27%, list=7%, signal=26%	HLA-B/HLA-C/TXNIP/CTSS/TSC22D3/JMJD1C/CCNL1/IRS2/DAZAP2/CASP1/STK10/SON/KIAA1109/CD44/DMXL2/PCF11/ZFP36L2/N4BP2L2/SETD2/MAPK1/MACF1/NR3C1/SYNE2/CEP350/MAP3K3/FOXO3/AKAP9/PBXIP1/CUX1/TNFRSF14/TRIM33/LSM14A/EIF4A2/DGKD/USP25/PLEKHG3/RPL6/CTDSP2/RSBN1/ITGA5/CIRBP/HERC1/CARS2/HNRNPA3/RAB11FIP4/HNRNPA1/PLAC8/CPQ/SIK3
GSE30971_WBP7_HET_VS_KO_MACROPHAGE_DN	GSE30971_WBP7_HET_VS_KO_MACROPHAGE_DN	186	0.873623	1.15652	0.03996	0.229145	0.194827	2394	tags=34%, list=8%, signal=31%	HLA-E/SLC25A37/KLF6/AQP9/PTEN/VNN2/TNFRSF1B/LIMK2/STAT3/PIK3AP1/MAP4K4/SERPINB1/BACH1/CALM1/PTGS2/GADD45B/CAB39/MED13L/FPR2/LILRB2/HEBP2/MAP3K1/VNN3/LILRB3/SOCS3/TNFAIP6/PFKFB3/VAV1/SAMSN1/CD93/TLR8/MAP3K5/ATF7IP/RAB21/WTAP/GRAMD1A/HLX/CD47/PIM1/IL7R/GNG2/LILRA5/TNFAIP8/GOLGA2/FCGR1B/SOS1/DSC2/LMO2/PLAC8/IER5/CHI3L1/ANKLE2/RNF169/SLC37A3/PIM2/TGFA/DNAJB1/CXCL1/PNPLA8/KTN1/CASP5/VPS28/CD48
GSE40274_FOXP3_VS_FOXP3_AND_EOS_TRANSDUCED_ACTIVATED_CD4_TCELL_UP	GSE40274_FOXP3_VS_FOXP3_AND_EOS_TRANSDUCED_ACTIVATED_CD4_TCELL_UP	186	0.873618	1.15652	0.03996	0.229145	0.194827	2374	tags=35%, list=8%, signal=32%	HLA-E/SAT1/SLC25A37/TYROBP/NFKBIA/ARHGAP9/CHD2/LY6E/TLR2/ZFP36/TET2/TRIM25/HCK/CIR1/PTPN12/KIAA0040/MYL12B/CREBRF/SERINC1/CDC42SE1/SNRK/PLBD1/FCGRT/ZNF281/TMEM140/SVIL/RNF13/MAP3K1/SOCS3/MYLIP/IQGAP2/IL10RB/GIMAP4/ST8SIA4/ADD1/SPATA13/USP3/FOXO3/ZNF394/FOXP1/WLS/LPCAT2/MAP2K4/MAN1A1/STK24/RAB3D/RASGRP2/CHD3/TMOD3/MTMR10/KDM5B/ACADVL/ADAM19/TRIM8/CCPG1/VPS39/SEMA4B/TREML2/ARID5B/LPCAT1/NUCB2/RABAC…
GSE7348_UNSTIM_VS_LPS_STIM_MACROPHAGE_DN	GSE7348_UNSTIM_VS_LPS_STIM_MACROPHAGE_DN	158	0.872624	1.1565	0.042957	0.229145	0.194827	2364	tags=39%, list=8%, signal=36%	SOD2/ACSL1/CFLAR/ISG15/PLEK/IRF1/GBP5/TNFAIP2/MX2/MARCKS/PELI1/SP110/TNIP1/LCP2/CASP4/BTG2/TNFAIP3/RAB11FIP1/ZC3HAV1/PTGS2/TAGAP/PLSCR1/TAF7/BRI3/N4BP1/IFIH1/ZFAND5/IGSF6/UBE2L6/KLF3/HIPK3/SOCS3/NT5C3A/PTPRJ/MAPKAPK2/JAK2/HCAR2/FOXP1/FAS/PPM1A/TRIM21/ABI1/TANK/STX11/MTDH/HIVEP2/NFKB1/NOD2/PIM1/RSBN1/BIRC2/REL/OSGIN2/GBP3/FBXL3/MAP3K8/CXCL1/ARID5B/LMO4/ICAM1/PIK3CA/ACOT9
GSE8685_IL2_STARVED_VS_IL15_ACT_IL2_STARVED_CD4_TCELL_UP	GSE8685_IL2_STARVED_VS_IL15_ACT_IL2_STARVED_CD4_TCELL_UP	186	0.873598	1.15649	0.03996	0.229145	0.194827	2660	tags=33%, list=9%, signal=30%	MALAT1/IFIT2/IFIT1/BCL2A1/PPP1R15A/JAK1/PIK3CD/PSME1/ATP6V1B2/IFIH1/TMX4/MTMR3/TUBA4A/UTRN/CHMP2A/PKM/DNAJA1/PFN1/UBXN4/SP3/TAX1BP1/ADD3/NFE2L2/TMBIM4/RPLP2/PCBP2/NEK7/ATF7IP/TOR1AIP2/HTATIP2/GOLGA7/KANSL1/SEL1L/PXK/FOXN3/EPC1/KAT2B/ZMYND8/SAR1A/ACADVL/ZEB1/FBXL3/FBXO38/GAPVD1/RNF19A/ZC3H7A/BST2/RAP1B/NXF1/CAPG/FBXO6/ESCO1/SATB1/UBE2W/C9orf78/CHIC2/SMC4/DAXX/AGO1/RPS15A/COPG1
GSE6259_CD4_TCELL_VS_CD8_TCELL_DN	GSE6259_CD4_TCELL_VS_CD8_TCELL_DN	173	0.873506	1.15648	0.038961	0.229145	0.194827	2519	tags=44%, list=9%, signal=40%	HLA-E/ITM2B/MXD1/CAP1/ADAR/RNF149/SLC11A1/TNFSF10/RAB31/PIK3AP1/JAK1/ADAM8/TET2/CASP4/IL6R/TRIM25/EP300/PARP8/DDX58/VCAN/IRF7/PPP4R1/SOS2/PTK2B/THEMIS2/LPIN2/DOK3/ARID4A/KLF3/DBNL/HSH2D/IQGAP2/IRF2/BID/TAOK3/STAT2/TLR8/CASP8/NLRC5/DYRK1A/TMEM43/OTUD5/UBXN2B/NDRG1/FCGR1A/USP25/STX7/STOM/SNN/PLEKHM1/SASH3/PLEKHA2/IL7R/PLCL2/CDS2/OGFR/HERPUD2/KAT2B/NUP98/MDM2/IFI35/KDM6A/DOCK4/SNAP23/PDCD6IP/SCYL2/C…
HOWARD_NEUTROPHIL_INACT_MONOV_INFLUENZA_A_INDONESIA_05_2005_H5N1_AGE_18_49YO_3DY_UP	HOWARD_NEUTROPHIL_INACT_MONOV_INFLUENZA_A_INDONESIA_05_2005_H5N1_AGE_18_49YO_3DY_UP	115	0.870943	1.15644	0.041958	0.229145	0.194827	1852	tags=37%, list=6%, signal=35%	IFIT2/IFIT3/IFITM3/RSAD2/ISG15/IFIT1/XAF1/MX1/PARP14/GBP5/GBP1/OAS3/EPSTI1/IFI44L/SAMD9L/TRIM22/LY6E/OAS2/ZCCHC2/EIF2AK2/OAS1/IFI44/PLSCR1/HERC5/IFIH1/SLFN5/OASL/SAMHD1/IFI6/DDX60/ZBP1/SERPING1/IFIT5/GBP4/BTN3A3/CMPK2/FCGR1A/SP140/PARP12/GALM/SPATS2L/MT2A/GBP3
GARCIA_PINERES_PBMC_HPV_16_L1_VLP_AGE_18_25YO_2MO_DN	GARCIA_PINERES_PBMC_HPV_16_L1_VLP_AGE_18_25YO_2MO_DN	266	0.877466	1.15621	0.035964	0.229145	0.194827	1946	tags=22%, list=7%, signal=21%	S100A8/CSF3R/SORL1/BASP1/PLXNC1/ICAM3/SLC11A1/IRS2/CYBA/GRN/RTN3/RNASET2/ALOX5/CEBPD/CTSD/SRRM2/MYO9B/ASAH1/GADD45B/RNF130/FCGRT/CD14/TNFRSF1A/VNN3/PPP2R5A/TIMP2/KLF2/PLCB2/ADD3/RPL13/FRAT1/FOXO3/RXRA/GAS7/CAMKK2/KIF13A/VNN1/ARHGEF1/LRPAP1/CUX1/PYCARD/TNFRSF14/HPCAL1/EEF1D/ZNF117/TBXAS1/NOD2/DPEP2/HBA2/RASGRP2/MAEA/RNASEL/USF2/ZBTB18/TPST2/GAK/NPL/ACADVL/DGCR2
GSE39556_CD8A_DC_VS_NK_CELL_MOUSE_3H_POST_POLYIC_INJ_DN	GSE39556_CD8A_DC_VS_NK_CELL_MOUSE_3H_POST_POLYIC_INJ_DN	188	0.873283	1.15599	0.03996	0.229145	0.194827	2019	tags=39%, list=7%, signal=37%	HLA-E/VNN2/LRP10/LYST/GCA/MX2/FBXL5/LYZ/TRIM22/SETX/STAT6/BAZ2B/CEBPD/CD55/TLR2/OAS2/ZFP36/PRKCB/PHF21A/IL4R/TNFAIP3/OAS1/HCK/FAM8A1/KDM6B/IFRD1/ASAH1/BAZ2A/PNISR/SERINC1/IFNGR1/CSNK1D/MTMR3/FCGRT/RNF13/CYLD/N4BP2L2/CYTH1/RPS6KA1/C6orf62/IL16/GAS7/RGL2/CSK/SENP6/ARL6IP5/PSD4/TFE3/HEXIM1/HCP5/PBXIP1/MIA3/ZEB2/DHRS7/MKNK1/TERF2IP/ZDHHC17/ZFYVE16/STX7/KLF7/MORC3/HLX/YTHDF3/PLEC/TOR1AIP1/CDK12/VAMP3/…
GSE11057_PBMC_VS_MEM_CD4_TCELL_UP	GSE11057_PBMC_VS_MEM_CD4_TCELL_UP	185	0.873239	1.15596	0.03996	0.229145	0.194827	2526	tags=38%, list=9%, signal=35%	SRGN/CSF3R/MXD1/FCGR2A/CTSS/LRRK2/C5AR1/DYSF/LYST/TLR4/TNFAIP2/RAB31/MARCKS/PYGL/CLEC4E/ANPEP/DOCK5/TET2/CRISPLD2/TREM1/IL1RN/ASAH1/SPI1/PTAFR/NFE2/PADI4/STEAP4/QPCT/IL13RA1/FPR2/SIRPB1/NAGK/FCGRT/LILRB2/CPPED1/CCR1/PRKCD/IGSF6/BST1/DGAT2/NFAM1/LILRB3/P2RY13/OAZ2/RXRA/LILRA6/LTA4H/ZEB2/LPCAT2/FES/FGD4/HK3/CSF2RA/DUSP6/LGALSL/AOAH/RNF144B/CYP1B1/SIRPB2/WDFY4/TMEM170B/OSCAR/LTBR/CYP27A1/CD300LF/SOR…
GSE17721_POLYIC_VS_GARDIQUIMOD_8H_BMDC_UP	GSE17721_POLYIC_VS_GARDIQUIMOD_8H_BMDC_UP	191	0.874098	1.1559	0.041958	0.229145	0.194827	1731	tags=25%, list=6%, signal=24%	HLA-B/ACTB/ISG15/TSC22D3/GCA/TLR4/STAT3/MX2/GRB2/STK4/NINJ1/EPSTI1/PNRC1/RNASET2/ANPEP/OAS2/UBE2B/MYO9B/OGFRL1/ABTB1/SLC44A2/CDC42SE1/CHD4/RBMS1/ZFP36L2/RPL13A/UTRN/KLF3/APAF1/CD164/RGS14/RGL2/BNIP3L/FLII/DYRK1A/CLK3/ATM/TP53INP1/DHRS7/ARFGEF1/SNX20/TBL1X/TOX4/CTDSP2/SASH3/DNAJC5/CNTRL/FBXW7
GSE42021_TCONV_PLN_VS_TREG_PRECURSORS_THYMUS_DN	GSE42021_TCONV_PLN_VS_TREG_PRECURSORS_THYMUS_DN	191	0.874057	1.15585	0.041958	0.229145	0.194827	2293	tags=46%, list=8%, signal=42%	SRGN/ACSL1/DUSP1/RNF149/VASP/BCL2A1/CD53/TNFAIP2/JUNB/STAT3/UBE2D3/TLE3/IER2/PELI1/CLEC4E/MAP4K4/CEBPD/HIF1A/CEBPB/LCP2/IL4R/PTGS2/IFRD1/IL1RN/EHD1/HSP90AA1/GLIPR2/HNRNPK/N4BP1/NFKBIZ/IFNAR1/MYD88/CPD/CD14/SNX10/PLAUR/LCN2/MYADM/KLF3/SOCS3/APAF1/HSPA5/ETS2/STK40/SPATA13/RNF19B/TAX1BP1/RAB10/STAT5A/TOP1/IST1/JAK2/UGCG/TANK/OTUD5/BCL3/RNF145/TRA2B/JARID2/MTDH/CCNL2/NFKB1/AGFG1/RIOK3/YTHDF3/DDX3Y/HN…
GSE2706_UNSTIM_VS_2H_R848_DC_DN	GSE2706_UNSTIM_VS_2H_R848_DC_DN	179	0.873101	1.15568	0.03996	0.229145	0.194827	1800	tags=30%, list=6%, signal=28%	IFIT2/IFIT3/ACSL1/CFLAR/RSAD2/ISG15/NFKBIA/PLEK/BTG1/SLC2A3/APOBEC3A/DENND3/BAZ1A/TNFAIP2/GBP1/NINJ1/PPP1R15A/RASSF5/NABP1/B4GALT5/BTG2/TAP1/TNFAIP3/PTGS2/KDM6B/EHD1/ISG20/GADD45B/NFKBIZ/RILPL2/LILRB2/PLAUR/SOCS3/STK40/TNFAIP6/PIK3R5/BID/MAP2K3/CMPK2/KCNJ2/BCL3/CSRNP1/STX11/GRINA/NFKB1/DDX3Y/PIM3/LILRA5/TNFAIP8/REL/RAPGEF2/TTN/RNF144B
GSE7852_THYMUS_VS_FAT_TCONV_DN	GSE7852_THYMUS_VS_FAT_TCONV_DN	190	0.873875	1.15567	0.043956	0.229145	0.194827	1721	tags=26%, list=6%, signal=25%	IFITM2/HLA-A/RGS2/LITAF/MYO1F/PLEK/PLXNC1/BCL2A1/CDC42EP3/PYGL/EPSTI1/PPP1R15A/AKAP13/NOTCH2/STX3/NFIL3/TAGLN2/CXCR4/CST7/AKNA/MBP/MMP9/GADD45B/TAB2/NFKBIZ/DOCK2/TDP2/MYADM/HSPA5/CD82/SAMSN1/CD93/GAS7/BCLAF1/IL18R1/HIP1/GATAD2A/SLC38A2/ANTXR2/ATF6/ATP2B4/AKIRIN2/PISD/CLTC/HIVEP2/TNFSF14/LGALSL/REL/FOSB/NUAK2
GSE32164_RESTING_DIFFERENTIATED_VS_ALTERNATIVELY_ACT_M2_MACROPHAGE_DN	GSE32164_RESTING_DIFFERENTIATED_VS_ALTERNATIVELY_ACT_M2_MACROPHAGE_DN	191	0.873893	1.15563	0.041958	0.229145	0.194827	2771	tags=46%, list=9%, signal=42%	HLA-B/HLA-C/SRGN/RGS2/ITM2B/ITGB2/GBP2/RASSF2/BCL2A1/WIPF1/UBE2D3/ACTR2/CYBA/NABP1/ZFP36L1/PSMB9/EIF4G2/HBB/PARP8/MMP9/AHNAK/PLBD1/FGL2/DIAPH1/MKRN1/EVI2A/PRKCD/PTTG1IP/IL18RAP/ANXA1/HSPA5/PPP1R15B/TRAFD1/HSD17B11/IL10RB/SPATA13/SERINC3/CD82/GNA13/CDC42SE2/ENTPD1/CASP8/TMEM59/IL18R1/SAFB/ULK1/OSER1/MYCBP2/ANTXR2/SBF2/ETS1/UIMC1/HNRNPH2/CUL3/IL7R/XPO1/CRLF3/RAB14/SEPHS2/LMO2/C6orf89/RNF11/ID2/SPG2…
GSE6259_33D1_POS_DC_VS_CD4_TCELL_DN	GSE6259_33D1_POS_DC_VS_CD4_TCELL_DN	168	0.872919	1.15561	0.03996	0.229145	0.194827	2222	tags=31%, list=8%, signal=29%	CSF3R/ACSL1/ITM2B/DUSP1/NCF2/FCGR3A/TYROBP/SMAP2/SLC11A1/IRS2/SEC14L1/LCP2/PRKCB/TNFAIP3/LST1/FCER1G/SH3KBP1/ABCA1/ZFAND5/TLR1/DMXL2/CPEB4/MACF1/TIMP2/SERINC3/SNX27/P2RY13/TLR8/GBP4/TMBIM4/GAS7/ADAM10/SNX18/TPP1/TMEM50A/LPCAT2/SBF2/FGD4/GNS/HK3/USP8/CTSZ/AOAH/CTSA/NPL/GDE1/LGALS8/TBK1/LGALS9/SEMA4B/FCHO2/ADAM17
GSE43863_NAIVE_VS_MEMORY_TFH_CD4_TCELL_D150_LCMV_UP	GSE43863_NAIVE_VS_MEMORY_TFH_CD4_TCELL_D150_LCMV_UP	192	0.873841	1.15554	0.041958	0.229145	0.194827	1496	tags=33%, list=5%, signal=31%	SELL/PTPRC/ITM2B/TYROBP/MYH9/LAPTM5/LRRK2/SDCBP/STK17B/RASSF2/TSC22D3/ARHGDIB/TPT1/MSN/TMEM123/CDC42EP3/YPEL3/SSH2/PTPRE/ROCK1/BAZ2B/SELPLG/IL6R/PARP8/CNN2/STK10/CREBRF/ABCA1/CYBB/HECA/ZFAND5/TLR1/ANKRD13A/DOCK2/ZFP36L2/RB1CC1/HELZ2/ACAP1/KDM7A/FLI1/MYLIP/RIN3/WDR1/TGFBR2/BNIP3L/PARP4/EEF2/PPP1CB/CBL/MS4A6A/BCL3/CCNG2/LPCAT2/ADIPOR1/JUND/DGKD/HIVEP2/GRINA/HLX/CYFIP2/PIK3CG/ANKRD44/LNPEP
GSE3982_CTRL_VS_LPS_4H_MAC_DN	GSE3982_CTRL_VS_LPS_4H_MAC_DN	193	0.873906	1.15547	0.041958	0.229145	0.194827	1995	tags=39%, list=7%, signal=36%	IFIT2/CFLAR/BASP1/KLF6/ADAR/PLEK/IFI16/MME/SP100/USP15/IRF1/BAZ1A/NADK/STAT1/LYZ/IFI44L/CEBPD/HIF1A/CD55/BACH1/PSMB9/TRIM25/TNFAIP3/IFITM1/DENND5A/OAS1/IFI44/HNRNPC/STK10/IL1RN/ISG20/GADD45B/HERC5/IFIH1/OASL/MYD88/NBN/PDE4B/GAB2/HIPK3/PGK1/DEK/RBCK1/IRF2/PIK3R5/DAPP1/STAT2/IFIT5/GNAI3/FAS/CREB1/NEK7/NDEL1/CHMP5/DDX6/EZR/EWSR1/TFEB/RAB2A/ROCK2/APOL1/HIVEP2/PITPNA/BIRC2/REL/ELF4/SFPQ/GOLGA4/CHST11/…
GSE22886_NEUTROPHIL_VS_MONOCYTE_UP	GSE22886_NEUTROPHIL_VS_MONOCYTE_UP	175	0.87266	1.15537	0.03996	0.229145	0.194827	1544	tags=13%, list=5%, signal=12%	CXCR2/FFAR2/CXCR1/MME/TNFRSF10C/KCNJ15/MEFV/PHC2/CYP4F3/ZDHHC18/LTB/SLPI/USP10/MCTP2/ANXA3/PTPRJ/ST20/CEACAM1/CEACAM3/KRT23/MANSC1/CCNJL
GSE2706_UNSTIM_VS_8H_LPS_DC_DN	GSE2706_UNSTIM_VS_8H_LPS_DC_DN	177	0.872878	1.15535	0.03996	0.229145	0.194827	2338	tags=37%, list=8%, signal=35%	NAMPT/DUSP1/RNF213/MXD1/PLXNC1/PARP14/SERPINA1/DDX60L/GBP5/BAZ1A/TNFAIP2/STAT3/PELI1/TNIP1/MAP4K4/ARHGAP25/SERPINB1/CRISPLD2/TNFAIP3/EIF2AK2/VCAN/IRF7/PTP4A2/TRIB1/KIAA0040/DTX3L/NMI/LILRB2/TXN/JAK3/SPAG9/FNBP1/SIPA1L1/SOCS3/NUB1/DDX60/TRAFD1/TNFAIP6/RBCK1/TAP2/SRSF4/TRAF3IP3/ZNF267/CSRNP1/STX11/VEZF1/GRAMD1A/C1GALT1/GRINA/NFKB1/ARHGEF2/PML/PCGF5/PIM3/TNFAIP8/PSME2/ADAM19/MECP2/RRAGC/HIVEP1/LYSMD…
GSE8835_HEALTHY_VS_CLL_CD8_TCELL_DN	GSE8835_HEALTHY_VS_CLL_CD8_TCELL_DN	182	0.872907	1.15525	0.03996	0.229145	0.194827	2602	tags=27%, list=9%, signal=25%	S100A8/AQP9/SLC2A3/TNFAIP2/PICALM/PPP1R15A/RNASET2/TNIP1/ZFP36L1/IL4R/SRRM2/ANKRD12/MMP9/SLPI/NFKBIZ/QPCT/PLBD1/OASL/BST1/RBPJ/CFP/MAP3K3/ERGIC1/TAOK3/NPEPPS/GBP4/UBL5/MTDH/TNFSF14/MAN1A1/LIMD2/RASGRP2/OSM/AOAH/HP/CGGBP1/KDM5B/ZMIZ1/ZC3H18/SKIL/SCARF1/G3BP2/FCGR2B/SDF4/RPS25/CD300LF/SLC15A3/RPL22/RNF114
GSE16385_ROSIGLITAZONE_VS_UNTREATED_IFNG_TNF_STIM_MACROPHAGE_UP	GSE16385_ROSIGLITAZONE_VS_UNTREATED_IFNG_TNF_STIM_MACROPHAGE_UP	183	0.872597	1.1552	0.03996	0.229145	0.194827	865	tags=10%, list=3%, signal=10%	B2M/TXNIP/SERPINA1/SAMD9L/KAT6A/NIPBL/PSMB9/OAS1/CXCR4/SLC44A2/PADI4/CYBB/PPP1R3B/TXN/PDE4B/MOB3A/ATP11B/MYLIP/UNC13D
GSE7764_IL15_NK_CELL_24H_VS_SPLENOCYTE_DN	GSE7764_IL15_NK_CELL_24H_VS_SPLENOCYTE_DN	184	0.872167	1.15481	0.03996	0.229145	0.194827	2559	tags=43%, list=9%, signal=39%	IFITM2/TXNIP/RGS2/MCL1/FTL/FFAR2/SDCBP/XAF1/STK17B/JMJD1C/BCL2A1/USP15/ACTN1/ARHGAP30/PICALM/YPEL3/STK4/JAK1/KAT6A/PAG1/MEFV/ZFP36/NIPBL/EP300/RPS6/SERINC1/FTH1/AGO4/PILRA/SIRPA/RGS19/PHIP/PRKCD/CYTH1/HSH2D/RBM5/KLF2/HSD17B11/RPL4/HIPK1/RPS4X/UBAP1/PPP4R2/FBRS/STK38/TP53INP1/OTUD5/AKIRIN2/LTB4R/C9orf72/NCOA3/FRY/CTSZ/MAT2B/NUAK2/CST3/FGFR1OP2/MT2A/CPQ/FBXO38/CELF1/WDTC1/UNC93B1/FBXO33/PLCG2/PDE7A…
GSE45365_NK_CELL_VS_CD8A_DC_UP	GSE45365_NK_CELL_VS_CD8A_DC_UP	188	0.872377	1.15479	0.040959	0.229145	0.194827	1491	tags=21%, list=5%, signal=20%	B2M/IFITM2/ITM2B/FTL/MXD1/ARHGDIB/MSN/CORO1A/LY6E/LCP2/AKNA/GNB2/MYL12B/IFNGR1/SLPI/CD44/PLBD1/ZYX/SIRPA/ARPC3/HEBP2/LCN2/PTTG1IP/PPT1/DBNL/IL2RG/IL10RB/RPL34/CASP8/SNX18/ARPC4/CHSY1/SEMA4A/PYCARD/TMEM167B/HTATIP2/TGFB1/MANSC1/SNN
GSE24671_CTRL_VS_BAKIMULC_INFECTED_MOUSE_SPLENOCYTES_DN	GSE24671_CTRL_VS_BAKIMULC_INFECTED_MOUSE_SPLENOCYTES_DN	158	0.8713	1.15474	0.042957	0.229145	0.194827	1586	tags=26%, list=5%, signal=25%	DUSP1/KLF6/NFKBIA/S100A6/STK17B/MMP25/JUNB/IRS2/PPP1R15A/SYNE1/ZFP36L1/TNFAIP3/ZC3HAV1/GADD45B/NFKBIZ/ZFAND5/FGL2/FOSL2/ZFP36L2/RPS3/MYADM/NR3C1/RPLP1/RBPJ/ETS2/CAST/RPL13/SAMSN1/ATF4/PTP4A1/EEF2/SEMA4A/SLC25A3/LPCAT2/CSRNP1/RPS5/RPL32/AFF4/DUSP6/PLEC/RPL12
GSE27786_LIN_NEG_VS_BCELL_DN	GSE27786_LIN_NEG_VS_BCELL_DN	189	0.872636	1.1547	0.040959	0.229145	0.194827	2810	tags=44%, list=10%, signal=40%	MALAT1/LYST/DDX5/FBXL5/STAT1/BAZ2B/MAP3K2/CYTH4/TUBA1A/OAS2/ZFP36L1/PSMB9/UBE2B/FGD3/BRI3/FCGRT/PHIP/SETD2/ANKRD11/RPL31/SF3B2/SYNE2/HSD17B11/GIMAP4/IKZF1/RPS19/RNF19B/CD164/GPSM3/KMT2D/GCC2/GBP4/SH3BP2/TMF1/UBL5/ARHGEF1/RPS8/CLK3/CWC25/TRAF3IP3/ANTXR2/SSU72/OSBPL11/PAN3/PML/NCOA6/GGNBP2/DCAF11/CHD3/PFKFB4/SBNO1/PPP1R21/KDM1B/TMA7/FBXO11/MIR22HG/RLF/KIF21B/CMTR1/EAPP/KMT2A/PAF1/NCKAP1L/ICAM1/RIC8…
GSE27670_CTRL_VS_BLIMP1_TRANSDUCED_GC_BCELL_UP	GSE27670_CTRL_VS_BLIMP1_TRANSDUCED_GC_BCELL_UP	185	0.872148	1.15451	0.03996	0.229145	0.194827	1390	tags=11%, list=5%, signal=10%	S100A8/MXD1/SLC11A1/VMP1/SERPINB1/CASP4/HCK/RTN4/PRPF38B/CTSB/ANXA3/STAT5A/RXRA/SPTLC2/IL18R1/TMEM43/CHMP5/ANTXR2/ATF6/C9orf72
FLETCHER_PBMC_BCG_10W_INFANT_PPD_STIMULATED_VS_UNSTIMULATED_10W_DN	FLETCHER_PBMC_BCG_10W_INFANT_PPD_STIMULATED_VS_UNSTIMULATED_10W_DN	176	0.871963	1.15449	0.040959	0.229145	0.194827	1447	tags=26%, list=5%, signal=24%	MNDA/FTL/CTSS/IGF2R/SDCBP/C5AR1/S100A6/VIM/S100A4/GRN/LYZ/ITGAM/CTSD/ANXA11/IL1RN/ASAH1/GLIPR2/CD63/IL1R2/TSPO/PLBD1/IL13RA1/SIRPA/FGL2/RNF130/FCGRT/FCN1/CCR1/THEMIS2/IGSF6/PLXDC2/ANXA1/RPS6KA1/TIMP2/CTSB/PACSIN2/AIF1/GSN/CYB5R4/SLCO3A1/ATP6V1A/MPP1/CORO1C/FKBP1A/HK3
GSE24142_ADULT_VS_FETAL_DN3_THYMOCYTE_UP	GSE24142_ADULT_VS_FETAL_DN3_THYMOCYTE_UP	191	0.872989	1.15443	0.041958	0.229145	0.194827	1637	tags=23%, list=6%, signal=21%	HLA-B/HLA-C/NAMPT/RSAD2/PTEN/STK17B/TSC22D3/IRF1/TAPBP/FAM126B/PARP8/CASP1/CREBRF/QPCT/EIF4E3/LPIN2/ZFP36L2/RB1CC1/NR3C1/DDX60/MBNL1/CLIP1/NT5C3A/TMEM71/RAB10/RPL23/WLS/MS4A6A/TP53INP1/CUX1/BCL3/ZEB2/ZNF746/ZFYVE16/TOPORS/EZH1/UBR5/PELI2/PIP4K2A/MAN1A1/PURB/LGALSL/IGHM
GSE37534_UNTREATED_VS_ROSIGLITAZONE_TREATED_CD4_TCELL_PPARG1_AND_FOXP3_TRASDUCED_DN	GSE37534_UNTREATED_VS_ROSIGLITAZONE_TREATED_CD4_TCELL_PPARG1_AND_FOXP3_TRASDUCED_DN	188	0.872096	1.15441	0.040959	0.229145	0.194827	1235	tags=28%, list=4%, signal=27%	NAMPT/IFIT2/IFIT3/IFIT1/LYN/XAF1/MX1/MSRB1/SP100/IRF1/MX2/GBP1/APOL6/IFI44L/SP110/ELF1/ZFP36/PSMB9/TRIM25/TAP1/PARP8/IFITM1/SCAF11/DDX58/EIF2AK2/PLSCR1/TRIB1/PTPN12/TRIM38/MOB1A/NMI/HECA/SECTM1/RAB27A/TMEM140/IFI6/FOSL2/THEMIS2/CYLD/UBE2L6/NRBF2/PSMB8/SLK/TRAFD1/IL10RB/RNF19B/GNA13/ATXN7/STAT2/RXRA/RGL2/TAP2/TANK
GSE40273_EOS_KO_VS_WT_TREG_UP	GSE40273_EOS_KO_VS_WT_TREG_UP	189	0.872376	1.15435	0.040959	0.229145	0.194827	1921	tags=22%, list=7%, signal=20%	MALAT1/FTL/PSAP/CSF2RB/SLA/ALPL/SELPLG/TLR2/TET2/PJA2/SLPI/UBE2J1/CD44/RILPL2/EIF4E3/SVIL/RNF13/EVI2A/HSPA5/SEC62/IQGAP2/ST8SIA4/FOXO3/DNAJC3/B4GALT1/CANX/VCP/ATF6/C15orf39/ATXN1/PML/NUCB1/SSR1/LMAN2/EDEM3/RRBP1/CDK5RAP3/ST3GAL1/YIPF3/ACADVL/NPC2
GSE2128_C57BL6_VS_NOD_THYMOCYTE_DN	GSE2128_C57BL6_VS_NOD_THYMOCYTE_DN	178	0.872005	1.15435	0.03996	0.229145	0.194827	2085	tags=19%, list=7%, signal=17%	S100A8/RNF213/LITAF/CAP1/SLC11A1/CYBA/DDX58/PAK2/ABCA7/USP10/SNX10/RB1CC1/ACAP1/DEDD2/S1PR4/RGS14/STAT2/SYK/GSN/FLII/SAFB/STX16/ZEB2/TMUB2/TOX4/LAMTOR1/ARAP3/HOOK3/ZBTB37/PDXK/PRPF8/PPM1F/RNF19A
GSE11864_CSF1_IFNG_VS_CSF1_PAM3CYS_IN_MAC_UP	GSE11864_CSF1_IFNG_VS_CSF1_PAM3CYS_IN_MAC_UP	186	0.871913	1.15426	0.03996	0.229145	0.194827	1963	tags=29%, list=7%, signal=27%	HLA-B/HLA-A/CSF3R/SMAP2/MYO1F/GBP2/IL17RA/PARP9/WIPF1/APOBEC3A/ITGAM/ATG16L2/RALB/DOCK5/DDX58/FLOT2/CXCR4/CD46/GLT1D1/RGS18/MYD88/DIAPH1/CPPED1/MKRN1/EVI2A/PAK1/CNPY3/ANXA1/ABHD2/IL2RG/IRF2/STX10/RCSD1/SLC15A4/RBL2/ATG3/JAK2/TRIM21/PYCARD/NAPA/CTDSP1/CORO1C/FKBP1A/NOD2/SMARCA2/PLCL2/KIAA0513/PIK3IP1/CDK5RAP3/TPI1/KAT2B/FAM111A/IFI35/HSPA8
GSE42021_CD24HI_VS_CD24INT_TCONV_THYMUS_DN	GSE42021_CD24HI_VS_CD24INT_TCONV_THYMUS_DN	188	0.871901	1.15416	0.040959	0.229145	0.194827	2352	tags=28%, list=8%, signal=26%	HLA-E/CTSS/GBP2/MSRB1/USP15/IRF1/CCNL1/GBP1/APOL6/TRIM22/CEBPB/OAS2/PSMB9/TAP1/PLSCR1/ISG20/PTAFR/CLEC2B/ATP6V1B2/PILRA/APOL2/RAB27A/TMEM140/UBE2L6/PSMB8/HAL/TRAFD1/IL10RB/RNF19B/TOP1/JAK2/FAS/CEACAM1/GSTK1/EWSR1/GUK1/DYNLT1/APOL1/MORC3/CD47/HRH2/DPYD/LMO2/LGALS8/IFI35/KDM6A/DOCK4/RRAGC/INO80D/ARID5B/CDIPT/ICAM1/RNPEPL1
GSE3982_MAC_VS_NKCELL_DN	GSE3982_MAC_VS_NKCELL_DN	180	0.872115	1.15413	0.040959	0.229145	0.194827	2267	tags=21%, list=8%, signal=19%	HLA-B/FCGR3B/MEGF9/ICAM3/MX2/DAZAP2/BIN2/CYTH4/SYNE1/NFIL3/IL18RAP/SYNE2/CSNK1G2/RBM23/ST8SIA4/RBCK1/ZBP1/TLE4/TMF1/HP1BP3/TRAF3IP3/ATP2B4/C15orf39/CTDSP1/RPL37A/DEF6/GPBP1L1/VCL/ELF4/CDK13/MAU2/ITPKB/XKR8/CTCF/SLC35E2B/LPCAT1/EIF4H
GSE6092_IFNG_VS_IFNG_AND_B_BURGDORFERI_INF_ENDOTHELIAL_CELL_DN	GSE6092_IFNG_VS_IFNG_AND_B_BURGDORFERI_INF_ENDOTHELIAL_CELL_DN	165	0.871319	1.15412	0.041958	0.229145	0.194827	2202	tags=42%, list=7%, signal=39%	IFIT2/CFLAR/RSAD2/ADAR/NCF1/MX1/TNFSF10/TNFAIP2/TMEM123/MX2/EIF1/EPSTI1/LCP2/ZNFX1/TAGAP/EHD1/ISG20/PSME1/HERC5/PILRA/RILPL2/OASL/ZFAND5/FGL2/TLR1/SLC16A3/ADM/GLRX/PRKCD/CD14/IGSF6/AGTRAP/MVP/CSDE1/SOCS3/IKZF1/ZBP1/GPBP1/PGS1/JMJD6/TMBIM4/CMPK2/NDEL1/SEMA4A/CHMP4B/TANK/RAB21/TRA2B/SNX20/CSRNP1/STX11/WTAP/GRAMD1A/ETV6/NOD2/PHF11/PARP12/PCGF5/ITGA5/RAPGEF2/AMD1/HDLBP/ST3GAL1/SAR1A/LARP1/PSME2/ETF1/…
GSE6259_FLT3L_INDUCED_VS_WT_SPLENIC_DC_33D1_POS_UP	GSE6259_FLT3L_INDUCED_VS_WT_SPLENIC_DC_33D1_POS_UP	165	0.871134	1.15387	0.041958	0.229145	0.194827	1766	tags=28%, list=6%, signal=27%	HLA-E/FPR1/NCF1/C5AR1/SP100/TNFSF10/TLR4/S100A4/CORO1A/RNF24/EPSTI1/ALOX5/TNIP1/CNBP/RAC2/BTG2/IQSEC1/CASP1/FGD3/SLC6A6/MBP/IFIH1/NFKBIZ/CMTM6/RILPL2/OASL/CD14/LPIN2/PLXDC2/BST1/NFAM1/RBPJ/ST8SIA4/PGS1/TMCC3/CD74/SLC38A2/KCNJ2/NCOA3/TBL1X/STOM/CALM3/PARP12/NUP153/PLEKHA2/GSDMD/CST3
GSE17301_ACD3_ACD28_VS_ACD3_ACD28_AND_IFNA5_STIM_CD8_TCELL_DN	GSE17301_ACD3_ACD28_VS_ACD3_ACD28_AND_IFNA5_STIM_CD8_TCELL_DN	190	0.872408	1.15373	0.043956	0.229145	0.194827	2586	tags=38%, list=9%, signal=35%	NAMPT/MNDA/RGS2/TYROBP/LITAF/CTSS/LYN/MX1/MSRB1/CSF2RB/WIPF1/ALOX5AP/GRN/PPP1R15A/IFI44L/BAZ2B/SERPINB1/FLOT1/CD55/CASP4/PTBP3/DENND5A/IQSEC1/IRF7/FCER1G/CYBB/RNF130/RGS19/TLR1/PRKCD/THEMIS2/CD300A/UTRN/RPS6KA1/CTSB/IQGAP2/TAOK3/SERPING1/CD93/MAPKAPK2/JAK2/CD74/B4GALT1/BTN3A3/MS4A6A/UGCG/ZEB2/DHRS7/TPP1/LY96/STX7/IGF1R/FOSB/MYO5A/PLAC8/NPC2/FCHSD2/ZFAND3/HERPUD1/SCYL2/FNDC3A/IFI27/IL10RA/CAPG/HHE…
GSE9988_LOW_LPS_VS_CTRL_TREATED_MONOCYTE_UP	GSE9988_LOW_LPS_VS_CTRL_TREATED_MONOCYTE_UP	178	0.871514	1.1537	0.040959	0.229145	0.194827	1682	tags=28%, list=6%, signal=27%	SOD2/ACSL1/DUSP1/CFLAR/G0S2/NFKBIA/PLEK/GBP2/AQP9/BCL2A1/DDX5/GBP1/PPP1R15A/PELI1/BTG2/TNFAIP3/DENND5A/PTGS2/HNRNPC/GADD45B/NFKBIZ/TXN/ADM/PLAUR/NBN/PDE4B/SOCS3/PPP1R15B/ETS2/TNFAIP6/PFKFB3/UBE2D1/TAOK3/ST20/NFE2L2/STAT5A/JUN/PTP4A1/RYBP/RAB21/GK/CSRNP1/WTAP/GRAMD1A/HIVEP2/NFKB1/ARHGEF2/PIM3/REL/RAPGEF2
GSE42021_TREG_PLN_VS_CD24HI_TREG_THYMUS_UP	GSE42021_TREG_PLN_VS_CD24HI_TREG_THYMUS_UP	191	0.872401	1.15366	0.041958	0.229145	0.194827	2293	tags=37%, list=8%, signal=34%	SRGN/HLA-A/FOS/DUSP1/NFKBIA/IRF1/TNFAIP2/DDX5/JUNB/PPP1R15A/IER2/PELI1/CLEC4E/CEBPB/NOTCH2/ZFP36L1/BTG2/PTGS2/IFRD1/IL1RN/EHD1/HSP90AA1/GADD45B/FAU/HNRNPK/NFKBIZ/CD14/EIF5/PLAUR/ACSL4/RPL31/SOCS3/DNAJA1/ETS2/STK40/TAX1BP1/UPP1/PPP3CA/NFE2L2/TOP1/IST1/B4GALT1/NDEL1/UGCG/TANK/TRA2B/CLTC/RIOK3/DDX3Y/TXNRD1/MAP2K4/CLEC4D/PIM1/NCOA6/SMARCA2/VCL/RAB18/KRAS/RMND5A/KCMF1/MDM2/DNAJB6/CPEB2/ETF1/SPG21/LAPT…
GSE36826_WT_VS_IL1R_KO_SKIN_DN	GSE36826_WT_VS_IL1R_KO_SKIN_DN	186	0.871392	1.15357	0.040959	0.229145	0.194827	2610	tags=43%, list=9%, signal=39%	NAMPT/LCP1/MCL1/FPR1/DUSP1/SLC25A37/ACTB/AQP9/C5AR1/S100A6/S100A12/CD53/VIM/MSN/APOBEC3A/HCLS1/COTL1/PPP1R15A/KAT6A/ANPEP/BACH1/EIF4G2/CDC42/LST1/RHOG/HNRNPA2B1/PTPN6/TREM1/VCAN/CST7/SPEN/IDS/QPCT/S100P/DIAPH1/GNB1/TCIRG1/CYTIP/ORAI2/SH3BGRL3/CFP/PACSIN2/LDHA/FLNA/PPP1CB/TMEM43/AFTPH/TFE3/MTF1/HCP5/VCP/C15orf39/PDLIM7/FRY/CSF2RA/PITPNA/DUSP6/HNRNPM/REL/AKAP17A/CGGBP1/ZNF207/HSBP1/GDI1/SETD1B/GPAT…
GSE11057_NAIVE_CD4_VS_PBMC_CD4_TCELL_DN	GSE11057_NAIVE_CD4_VS_PBMC_CD4_TCELL_DN	193	0.872436	1.15352	0.041958	0.229145	0.194827	2729	tags=55%, list=9%, signal=50%	NAMPT/RGS2/ACTB/GLUL/MYL6/RNF149/EFHD2/DYSF/TKT/GNAI2/LYST/CSF2RB/USP15/DENND3/TMEM154/CYBA/GRB2/ADAM8/RALB/ARHGAP26/CEBPD/B4GALT5/PGD/CEBPB/ARPC1B/NOTCH2/ATP6V0B/LSP1/NFIL3/PLSCR1/FNDC3B/SLC6A6/PTPN12/UBE2J1/FTH1/NAGK/RNF130/SECTM1/RAB27A/NBN/SCO2/DGAT2/HAL/TLR6/LILRB3/SH3BGRL3/MAP3K3/IRF2/RAB10/SLC15A4/TMCC3/OAZ2/AIF1/JAK2/TMEM59/IL18R1/LILRA6/ACTN4/LTA4H/REPS2/TP53INP1/LY96/AKIRIN2/GDI2/C9orf7…
GSE5589_LPS_VS_LPS_AND_IL6_STIM_IL6_KO_MACROPHAGE_45MIN_DN	GSE5589_LPS_VS_LPS_AND_IL6_STIM_IL6_KO_MACROPHAGE_45MIN_DN	192	0.87221	1.15338	0.041958	0.229145	0.194827	1892	tags=26%, list=6%, signal=25%	S100A8/ACSL1/SMAP2/IQGAP1/C5AR1/CCNL1/ARHGAP30/TLE3/SAMD9L/LCP2/NOTCH2/TRIM25/ZCCHC2/IQSEC1/STAG2/MBP/IVNS1ABP/PXN/IFNGR1/SIRPB1/MYD88/PTK2B/RGS19/DMXL2/ITGAL/SNX10/UTRN/SYNE2/VAV1/PLCB2/GPSM3/SYK/TLR8/CASP8/STAT5A/HSDL2/TGFBR2/PSTPIP2/PPIG/LNPEP/RAP2C/PXK/VPS13D/HERC3/RNF144B/HADHA/UNC119/SEPHS2/ELL/ACADVL
GSE21360_NAIVE_VS_PRIMARY_MEMORY_CD8_TCELL_DN	GSE21360_NAIVE_VS_PRIMARY_MEMORY_CD8_TCELL_DN	174	0.871306	1.15332	0.041958	0.229145	0.194827	2631	tags=33%, list=9%, signal=30%	SAT1/IFIT2/IFIT3/RGS2/TYROBP/RSAD2/LAPTM5/CTSS/IFIT1/PLXNC1/APLP2/COTL1/SAMD9L/TRIM25/IQSEC1/CLEC7A/MBP/MMP8/ATP6V1B2/AHNAK/ZFP36L2/CYTH1/UBE2L6/HAL/MYLIP/HSD17B11/SULF2/RGL2/ATP6V1A/FCGR1A/FGD4/OSBPL11/STOM/PLEKHM1/GNG2/HDAC5/SUN2/RNF144B/STX4/NPC2/ABCG1/MEF2A/RRAGC/PHACTR2/BST2/CERK/TGFBR1/UBL3/CD300LF/IL6ST/MOV10/ARL11/RCBTB2/DAXX/SKI/PTPRA/DNMT3A
GSE23502_WT_VS_HDC_KO_MYELOID_DERIVED_SUPPRESSOR_CELL_BM_UP	GSE23502_WT_VS_HDC_KO_MYELOID_DERIVED_SUPPRESSOR_CELL_BM_UP	183	0.871137	1.15327	0.041958	0.229145	0.194827	2652	tags=37%, list=9%, signal=34%	HLA-B/SMCHD1/SORL1/SLC25A37/GLUL/FFAR2/MSL1/PELI1/PAG1/NOTCH2/ZFP36L1/BACH1/PARP8/STK10/LTB/NEDD9/RNF130/ZNF292/LPIN2/ARID4A/ATRX/MOB3A/ACAP1/FLI1/ARID1A/HNRNPH3/DOCK11/CD93/SLC12A6/IL16/FOXO3/ARRDC3/PRKD2/GSN/ZFC3H1/ETS1/RASA2/PAN3/GGNBP2/DUSP6/PXK/LIMD2/XPO1/ZNF207/PAIP2/LMO2/CBX3/CSNK1G3/PDE7A/TOP2B/LCOR/TNPO1/PRPF4B/TBC1D14/MBD4/BRWD1/KLHL24/CARD6/TMED8/ARID1B/ZNF608/RRM2B/GM2A/ING1/RALGPS2/U…
GSE27241_CTRL_VS_DIGOXIN_TREATED_RORGT_KO_CD4_TCELL_IN_TH17_POLARIZING_CONDITIONS_DN	GSE27241_CTRL_VS_DIGOXIN_TREATED_RORGT_KO_CD4_TCELL_IN_TH17_POLARIZING_CONDITIONS_DN	170	0.870861	1.15326	0.041958	0.229145	0.194827	1961	tags=24%, list=7%, signal=22%	HLA-E/TYROBP/MYO1F/LYN/TNFSF10/VIM/SLA/RTN3/EPSTI1/STAT6/NUMB/ARHGAP25/DDX58/CASP1/IFNGR1/IFNAR1/PRR13/ALPK1/FLI1/RPS6KA1/CLEC12A/TLE4/ACOX1/PPP3CA/IL18R1/ABI1/PBXIP1/MGAT1/CDKN1B/CD47/RASGRP2/PIK3IP1/RNASEL/HERC3/PCYT1A/UNC119/USP33/VAV3/AMPD2/CPQ
GSE3982_BASOPHIL_VS_TH1_UP	GSE3982_BASOPHIL_VS_TH1_UP	182	0.87137	1.15322	0.040959	0.229145	0.194827	2416	tags=47%, list=8%, signal=43%	IFITM2/PTPRC/DUSP1/MXD1/MEGF9/SDCBP/ARHGDIB/BCL6/WIPF1/MGAM/TLR4/USP15/STAT5B/FBXL5/S100A4/RTN3/SH3GLB1/BIN2/FGR/RHOA/BAZ2B/CR1/PRKCB/IQSEC1/TRANK1/HCK/SPEN/STAG2/MBP/NFE2/SERINC1/PLBD1/S100P/ZNF106/KDM5A/MKRN1/SVIL/MAP1LC3B/N4BP2L2/PPP2R5A/IQGAP2/SERINC3/CD164/AGTPBP1/SYF2/FRAT1/P2RY13/CLK1/AKAP9/BCLAF1/MSL3/TMEM59/IK/RERE/NACA/HCP5/ATM/UBXN2B/POLR2A/EMILIN2/NDRG1/LSM14A/ARHGEF40/EIF4A2/USP25/MA…
GSE9037_WT_VS_IRAK4_KO_LPS_4H_STIM_BMDM_DN	GSE9037_WT_VS_IRAK4_KO_LPS_4H_STIM_BMDM_DN	187	0.871151	1.15314	0.041958	0.229145	0.194827	1855	tags=16%, list=6%, signal=15%	S100A8/TXNIP/IFITM3/RASSF2/GMFG/APLP2/ARHGAP25/PAG1/TUBA1A/LBR/IRF7/CDC42SE1/MAP3K1/SH3BGRL3/FLI1/MAP3K3/NCOA2/AIF1/NSD1/SH3BP2/CAMK2G/RAB21/CORO1C/C3AR1/CMIP/CACUL1/RPS27/CST3/GLG1/RPS3A
GSE16385_IFNG_TNF_VS_IL4_STIM_MACROPHAGE_UP	GSE16385_IFNG_TNF_VS_IL4_STIM_MACROPHAGE_UP	187	0.870938	1.15285	0.041958	0.229145	0.194827	2568	tags=42%, list=9%, signal=39%	HLA-E/LCP1/IQGAP1/S100A6/VASP/EFHD2/ARHGAP9/BCL2A1/DENND3/PIK3AP1/ECE1/CFL1/NCOA1/PRKCB/PSMB9/TAP1/PPP1R18/MYO9B/HCK/PTPN6/PIK3CD/AKNA/IVNS1ABP/CREBRF/CMTM6/FPR2/SIRPA/EIF4E3/RGS19/DOCK2/CHST15/RBM5/DEK/MARK3/TBC1D1/ZNF516/TAOK3/MTPN/GPSM3/SLC15A4/TMEM127/IST1/PCBP2/MBD2/UBAP1/PYCARD/RNF145/JARID2/CSRNP1/EIF4A2/PLEKHG3/PCMTD1/HRH2/ITCH/EPC1/RPL18A/GSDMD/CTSA/RAB14/CRK/ATP6AP1/MTMR6/HERPUD1/TBK1/F…
GSE17721_LPS_VS_POLYIC_4H_BMDC_DN	GSE17721_LPS_VS_POLYIC_4H_BMDC_DN	186	0.870836	1.15283	0.041958	0.229145	0.194827	2072	tags=19%, list=7%, signal=18%	MALAT1/NCF2/TSC22D3/PPP1R15A/LTB/MTMR3/CCR1/ANKRD13A/LPIN2/MIDN/CSNK1G2/SERINC3/CD164/EIF4G3/MICAL1/LDHA/AIF1/PRKDC/HMGB1/PISD/STOM/PSMD4/IL7R/SNX3/ITCH/HDAC5/BCL2L11/FGFR1OP2/PCYT1A/UNC119/NEMF/PGLYRP1/KDM6A/NSMAF/KCNAB2
GSE36476_CTRL_VS_TSST_ACT_40H_MEMORY_CD4_TCELL_YOUNG_UP	GSE36476_CTRL_VS_TSST_ACT_40H_MEMORY_CD4_TCELL_YOUNG_UP	186	0.870764	1.15274	0.041958	0.229145	0.194827	2409	tags=47%, list=8%, signal=44%	TXNIP/FOS/DUSP1/SORL1/LAPTM5/ITGB2/EVI2B/TSC22D3/BTG1/TPT1/CCNL1/TMEM123/MX2/IRS2/DAZAP2/PELI1/RNASET2/NBPF10/CYTH4/TNFAIP3/FAM8A1/CXCR4/YPEL5/PXN/CDC42SE1/TMX4/HECA/INPP5D/PADI2/CHD1/PCF11/ZFP36L2/SETD2/CYTH1/ANXA1/MYLIP/KLF2/HSD17B11/ADD3/RPL34/FRAT1/CLK1/CASP8/USP3/JUN/TMEM127/PTP4A1/ATP2B1/PPP1CB/DYRK1A/NDEL1/PBXIP1/TOB1/RPL35A/TUG1/USP34/EEF1D/GOLGA7/EZH1/KLF7/DPEP2/CIRBP/HDAC4/PLCL2/RASGRP2…
GSE26669_CTRL_VS_COSTIM_BLOCK_MLR_CD8_TCELL_UP	GSE26669_CTRL_VS_COSTIM_BLOCK_MLR_CD8_TCELL_UP	188	0.870776	1.15267	0.041958	0.229145	0.194827	1921	tags=17%, list=7%, signal=16%	S100A8/IFITM2/IFITM3/RSAD2/AQP9/TKT/VIM/VMP1/EPSTI1/IFI44L/ECE1/NABP1/TAPBP/PGD/NMI/MVP/PLXDC2/RNF19B/BID/TAP2/TACC3/IDI1/CHMP5/SRP14/PSMB4/NUAK2/ZNF207/PSMA4/TPI1/SRA1/ACADVL/NPC2
GSE17721_POLYIC_VS_GARDIQUIMOD_24H_BMDC_UP	GSE17721_POLYIC_VS_GARDIQUIMOD_24H_BMDC_UP	188	0.870763	1.15265	0.041958	0.229145	0.194827	2192	tags=27%, list=7%, signal=25%	S100A8/MCL1/FCGR3A/KLF6/EFHD2/WIPF1/GCA/GRN/WAC/KAT6A/NUMB/CXCR4/SON/IDS/SLC44A2/RBMS1/EVI2A/ZFP36L2/RPL13A/ATP11B/TIMP2/CSNK1G2/PFKFB3/RBCK1/PLEKHO2/USB1/ARGLU1/UBL5/SLC25A3/SNX20/CDKN1B/UBR4/UBE2H/DNTTIP1/EZH1/HLX/TMUB2/CD47/PIM1/CTDSP2/PLEKHA2/RELA/EPC1/KDM5B/FRYL/KDM6A/POMP/GTF2F1/PSIP1/ZC3H7A
GSE43863_TH1_VS_TFH_EFFECTOR_CD4_TCELL_UP	GSE43863_TH1_VS_TFH_EFFECTOR_CD4_TCELL_UP	182	0.870939	1.15265	0.041958	0.229145	0.194827	1629	tags=8%, list=6%, signal=8%	B2M/MCL1/ACTB/SHISA5/WNK1/PHIP/MIER1/QKI/FAR1/KCNJ2/JTB/RIOK3/WDR82/NUP153/SNX6
GSE15271_CXCR4_POS_VS_NEG_GC_BCELL_DN	GSE15271_CXCR4_POS_VS_NEG_GC_BCELL_DN	165	0.870089	1.15249	0.042957	0.229145	0.194827	2237	tags=44%, list=8%, signal=41%	SRGN/TXNIP/MXD1/TYROBP/UBC/IQGAP1/LYN/ARHGAP9/APBB1IP/TMEM123/CELF2/MYO9B/ZNFX1/PIK3CD/SPI1/IRF7/AKNA/MYL12B/TSPO/AHNAK/PLBD1/TMX4/MTMR3/RNF13/THEMIS2/IGSF6/ZFP36L2/FNBP1/RC3H1/ABHD2/ARID1A/TAX1BP1/PIK3R5/ENTPD1/ACOX1/GABARAPL2/PPP3CA/TLR8/MICAL1/FLNA/GRK6/ZNF394/DYRK1A/B4GALT1/PSTPIP1/KLF13/TOB1/MIA3/LPCAT2/DGKD/KLF7/FURIN/PLEKHM1/KBTBD2/CIRBP/USF2/DCAF5/HDAC5/CBX4/MATR3/SAMD8/IER5/TNKS2/STAU1/A…
GSE45365_HEALTHY_VS_MCMV_INFECTION_CD8A_DC_IFNAR_KO_DN	GSE45365_HEALTHY_VS_MCMV_INFECTION_CD8A_DC_IFNAR_KO_DN	192	0.871522	1.15247	0.043956	0.229145	0.194827	2100	tags=41%, list=7%, signal=38%	IFITM2/SMCHD1/ACSL1/CFLAR/MXD1/ADAR/SP100/CD53/CCNL1/LIMK2/UBE2D3/PICALM/STAT1/GRB2/TALDO1/NINJ1/PPP1R15A/CEBPD/HIF1A/ANPEP/NCOA1/CASP4/HSPA6/ZCCHC2/TAP1/ZC3HAV1/CALM1/IFI44/OGFRL1/IRF7/GADD45B/PTPN12/WDFY3/APOL2/MAP7D1/PLAUR/IL18RAP/RBM47/TNFAIP6/MARK3/MAP2K3/IFIT5/FOXO3/PSTPIP2/JAK2/MSL3/RBBP6/TRIM21/SLCO3A1/TFE3/DYNLT1/VEZF1/ZFYVE16/NOD2/YTHDF3/DNTTIP2/PHF11/E2F3/CD47/C3AR1/HNRNPM/CDS2/PLIN3/S…
GSE27434_WT_VS_DNMT1_KO_TREG_DN	GSE27434_WT_VS_DNMT1_KO_TREG_DN	190	0.871338	1.15232	0.043956	0.229145	0.194827	2141	tags=41%, list=7%, signal=38%	SRGN/FOS/DUSP1/NFKBIA/PTEN/GMFG/IRF1/TNFAIP2/DDX5/JUNB/UBE2D3/PPP1R15A/IER2/PELI1/CLEC4E/PAG1/ZFP36/LCP2/ZFP36L1/CASP4/STX3/IL4R/BTG2/PTGS2/IFRD1/IL1RN/EHD1/HSP90AA1/GADD45B/HNRNPK/NFKBIZ/CD14/EIF5/PLAUR/ACSL4/SOCS3/MIDN/DNAJA1/ETS2/STK40/TAX1BP1/YTHDC1/PPP3CA/NFE2L2/ATF4/TOP1/IST1/JAK2/PPP1CB/NDEL1/UGCG/TANK/TRA2B/MTDH/WTAP/SRSF11/RIOK3/DDX3Y/TXNRD1/MAP2K4/CSNK1A1/CLEC4D/PIM1/NCOA6/SMARCA2/VCL/T…
GSE24142_EARLY_THYMIC_PROGENITOR_VS_DN2_THYMOCYTE_FETAL_UP	GSE24142_EARLY_THYMIC_PROGENITOR_VS_DN2_THYMOCYTE_FETAL_UP	192	0.871384	1.15229	0.043956	0.229145	0.194827	2293	tags=31%, list=8%, signal=29%	HLA-C/FCGR2A/FFAR2/CTSS/LYN/ITGB2/PLEK/AQP9/TSC22D3/PLXNC1/ACTG1/VIM/APOBR/SLA/RAB31/PYGL/CLEC4E/OAS2/IL4R/DENND5A/CASP1/OGFRL1/PTPN12/SKAP2/CD44/ABCA1/SIRPA/FGL2/SAMHD1/PAK1/THEMIS2/CD300A/EHBP1L1/PTTG1IP/MYADM/HSPA5/IL10RB/CFP/SULF2/TMEM71/PPP3CA/SH3BP2/IL18R1/MPO/SLCO3A1/ST3GAL2/TNFSF14/PIP4K2A/VCL/LGALSL/MT2A/PAIP2/LMO2/CPQ/IL1R1/PRCP/TOR1B/CMTM3/LPCAT1/ICAM1
GSE37416_0H_VS_12H_F_TULARENSIS_LVS_NEUTROPHIL_UP	GSE37416_0H_VS_12H_F_TULARENSIS_LVS_NEUTROPHIL_UP	182	0.870666	1.15229	0.041958	0.229145	0.194827	2490	tags=59%, list=8%, signal=54%	FCGR3B/MNDA/DUSP1/SMAP2/IQGAP1/S100A6/STK17B/LRP10/DYSF/ICAM3/APBB1IP/JUNB/FBXL5/CREB5/PPP1R12A/YWHAB/ARHGAP26/SELPLG/CAMP/ZFP36/NOTCH2/RAB11FIP1/CYP4F3/FLOT2/CAB39/CD46/PADI4/TSPO/AGO4/KIAA0319L/LAMTOR4/USP32/TLR1/MVP/NRBF2/MAPK1/LILRA2/RALGAPA2/APAF1/SYNE2/IQGAP2/NUP214/ADD1/UBE2D1/TLE4/ADD3/ACOX1/CASP8/HSDL2/SLC12A9/PRRG4/JAK2/EPB41/TMEM43/WLS/ACTN4/VPS4B/HEXIM1/ATM/PBXIP1/TOB1/ATF6/LPCAT2/STX…
GSE17974_IL4_AND_ANTI_IL12_VS_UNTREATED_0.5H_ACT_CD4_TCELL_UP	GSE17974_IL4_AND_ANTI_IL12_VS_UNTREATED_0.5H_ACT_CD4_TCELL_UP	160	0.869544	1.15225	0.042957	0.229145	0.194827	2065	tags=18%, list=7%, signal=17%	B2M/MCL1/EVI2B/BTG1/ACTG1/EIF1/DAZAP2/CASP4/PROK2/TNFAIP3/IFITM1/UBE2J1/LMNB1/CAST/SERPING1/COX5B/EEF2/PFDN5/AKIRIN1/CHMP3/EEF1D/RPL6/SNX6/RPL5/RPL36AL/GDE1/PSMA7/ID2/LSM10
GSE36476_CTRL_VS_TSST_ACT_72H_MEMORY_CD4_TCELL_YOUNG_UP	GSE36476_CTRL_VS_TSST_ACT_72H_MEMORY_CD4_TCELL_YOUNG_UP	189	0.870757	1.15221	0.042957	0.229145	0.194827	2944	tags=55%, list=10%, signal=50%	TXNIP/IFITM3/FOS/DUSP1/SORL1/IFIT1/KLF6/ITGB2/TSC22D3/SLC2A3/JUNB/CCNL1/TMEM123/MX2/IRS2/HLA-F/CREBBP/DAZAP2/PELI1/RNASET2/NBPF10/PRKCB/BTG2/IL6R/HBB/TNFAIP3/IFITM1/CXCR4/CKAP4/YPEL5/PNISR/PXN/TMX4/HECA/FCGRT/NAIP/CD300A/CHD1/HLA-G/ZFP36L2/SETD2/ANXA1/KLF3/MYLIP/KLF2/ELF2/ADD3/ATXN7/FRAT1/CLK1/USP3/TMEM127/PTP4A1/ATP2B1/PPP1CB/DYRK1A/NDEL1/NKTR/PBXIP1/TOB1/RPL35A/USP34/KLF7/TIMP1/STOM/YTHDF3/CIRB…
GSE43955_TH0_VS_TGFB_IL6_IL23_TH17_ACT_CD4_TCELL_60H_DN	GSE43955_TH0_VS_TGFB_IL6_IL23_TH17_ACT_CD4_TCELL_60H_DN	188	0.870416	1.15219	0.041958	0.229145	0.194827	2835	tags=46%, list=10%, signal=42%	HLA-E/TXNIP/LITAF/CAP1/MSRB1/RASSF2/BCL6/JUNB/STAT3/TLE3/IER2/ECE1/CEBPD/FLOT1/ZFP36/CASP4/RAC2/UBE2B/PTBP3/HCK/CDKN2D/ISG20/PSME1/N4BP1/MOB1A/ZYX/ZFAND5/MYD88/ZNF281/MKRN1/ADM/VAPA/MAP3K1/TNFRSF1A/PTTG1IP/APAF1/FLI1/TRAFD1/MAP3K3/PFKFB3/TAX1BP1/VAV1/STAT5A/GRK6/IST1/BNIP3L/RERE/UGCG/OSER1/EWSR1/RPLP0/RPL28/PISD/HIVEP2/CSNK1A1/ATP11A/RNF166/GNG2/PIK3R1/BCL2L11/HSBP1/MT2A/SNX1/ELL/KIAA2013/ZEB1/PO…
GSE21670_STAT3_KO_VS_WT_CD4_TCELL_IL6_TREATED_UP	GSE21670_STAT3_KO_VS_WT_CD4_TCELL_IL6_TREATED_UP	185	0.870311	1.15208	0.041958	0.229145	0.194827	2403	tags=30%, list=8%, signal=28%	S100A8/CFLAR/FCGR2A/G0S2/MSRB1/RNF149/NIN/GCA/MGAM/RTN3/RNASET2/ACAP2/LCP2/CLEC7A/RASSF3/ARF1/MOB1A/TMX4/RNF130/RNF13/GLRX/LCN2/IRAK3/CSDE1/FLNA/GAS7/PSTPIP2/PRDX5/KIF13A/DNAJC3/SPTLC2/SERP1/LTA4H/B4GALT1/RPS6KA3/RAB21/OSER1/TMEM50A/ATF6/MLKL/LAMP1/ATP11A/SLC22A4/ISCU/GDE1/FAM111A/TMEM170B/G6PD/PDS5B/EPS15L1/AIM2/MANBA/ZBTB34/SLAIN2/ATG12/SDF4
GSE24634_TREG_VS_TCONV_POST_DAY7_IL4_CONVERSION_DN	GSE24634_TREG_VS_TCONV_POST_DAY7_IL4_CONVERSION_DN	187	0.870316	1.15203	0.042957	0.229145	0.194827	2735	tags=38%, list=9%, signal=35%	SAT1/MNDA/ACSL1/FOS/FTL/PSAP/TYROBP/BASP1/CTSS/MSL1/PTPRE/PYGL/LYZ/ALOX5/TYMP/HCK/CXCR4/ASAH1/CKAP4/FNDC3B/MMP9/CD63/IFNGR1/FTH1/QPCT/PLBD1/CYBB/SIRPA/FGL2/RNF130/FCGRT/TLR1/CD14/PLAUR/RBM47/TIMP2/CTSB/IFNGR2/ARAP1/SYK/P2RY13/GSN/CUX1/LY96/ZFYVE16/CTSZ/HLX/RELA/GLG1/NPL/CYP1B1/STX4/RRAGD/MEF2A/CHI3L1/CSTA/MANBA/RHBDF2/RBM6/FCGR2B/UBE2W/LEPROT/SLC15A3/GM2A/KCTD12/SNX2/RHOQ/TTC3/PHF1/SQSTM1/JADE2
GSE16755_CTRL_VS_IFNA_TREATED_MAC_DN	GSE16755_CTRL_VS_IFNA_TREATED_MAC_DN	184	0.870064	1.15202	0.041958	0.229145	0.194827	1940	tags=39%, list=7%, signal=36%	SOD2/BASP1/ISG15/LYN/NFKBIA/GBP2/TNFSF10/USP15/IRF1/GBP5/UBE2D3/MARCKS/GBP1/OAS3/RNF24/SAMD9L/PELI1/SP110/B4GALT5/ARID4B/PSMB9/IFITM1/DENND5A/DDX58/ZC3HAV1/EIF2AK2/PTGS2/IFI44/KIAA0040/N4BP1/CDC42SE1/IFIH1/RICTOR/DTX3L/NMI/MYD88/CYLD/NBN/PSMB8/SOCS3/NUB1/BTN2A1/TRAFD1/NT5C3A/RNF19B/RAB8B/STAT2/JAK2/FAS/NLRC5/ATP2B1/TRIM21/CMPK2/STK17A/PPP4R2/GK/AKIRIN2/STX11/DYNLT1/HIVEP2/PML/PARP12/IL7R/RELA/TNF…
GSE30971_CTRL_VS_LPS_STIM_MACROPHAGE_WBP7_HET_2H_UP	GSE30971_CTRL_VS_LPS_STIM_MACROPHAGE_WBP7_HET_2H_UP	175	0.870114	1.15199	0.043956	0.229145	0.194827	1801	tags=30%, list=6%, signal=29%	SOD2/ACSL1/SLC25A37/G0S2/NFKBIA/SLC2A3/BCL2A1/DENND3/LIMK2/CDC42EP3/PGD/DENND5A/PTGS2/TREM1/EHD1/FNDC3B/PTPN12/STEAP4/FPR2/ABCA1/NEDD9/MAP1LC3B/CYLD/PLAUR/NBN/PDE4B/NR3C1/IRAK3/SOCS3/CHST15/IL2RG/ETS2/TNFAIP6/PFKFB3/UPP1/ST20/TMCC3/CDK5RAP2/NFAT5/MAP3K5/MTF1/KCNJ2/WTAP/GRAMD1A/NFKB1/DNTTIP2/KBTBD2/PURB/OSM/OSGIN2/SAMD8/RNF144B/ST3GAL1
GSE43863_DAY6_EFF_VS_DAY150_MEM_TFH_CD4_TCELL_DN	GSE43863_DAY6_EFF_VS_DAY150_MEM_TFH_CD4_TCELL_DN	182	0.870379	1.15191	0.043956	0.229145	0.194827	1756	tags=14%, list=6%, signal=13%	IFITM2/CFLAR/PLXNC1/DENND3/ACTN1/CREB5/TET2/DENND5A/CST7/GADD45B/KIAA0040/PXN/CD44/SOCS3/GIMAP4/TNFAIP6/AIF1/JUN/MLLT6/NFKB1/TNFSF14/PCGF5/BRWD3/MBOAT2/CHST11
GSE29617_DAY3_VS_DAY7_TIV_FLU_VACCINE_PBMC_2008_UP	GSE29617_DAY3_VS_DAY7_TIV_FLU_VACCINE_PBMC_2008_UP	174	0.870195	1.15185	0.043956	0.229145	0.194827	2495	tags=37%, list=8%, signal=34%	IFIT2/PSAP/LITAF/PLEK/GBP2/ARPC2/S100A4/GBP1/PIK3AP1/NOTCH2/LST1/RHOG/TNFSF13B/ASAH1/CREBRF/MOB1A/CMTM6/RGS18/ZFAND5/RAC1/SAMHD1/SECTM1/CALM2/MAP3K1/CD300A/VNN3/FERMT3/TNFAIP6/BID/AIF1/SNX18/CSK/ARL6IP5/MBD2/CALCOCO2/GK/STX11/GDI2/LAMP1/STOM/CTBP2/CHMP1B/TXNRD1/E2F3/VCL/RAB11A/CACUL1/ELF4/IPMK/CST3/PSMA4/TPI1/NPC2/AMPD2/RHOB/LGALS9/C1orf162/PTPN18/RAP1B/CAPNS1/ASB8/REEP5/ARF6/LEPROT
GSE41176_UNSTIM_VS_ANTI_IGM_STIM_BCELL_3H_UP	GSE41176_UNSTIM_VS_ANTI_IGM_STIM_BCELL_3H_UP	182	0.870226	1.1517	0.043956	0.229145	0.194827	1555	tags=18%, list=5%, signal=17%	NAMPT/SOD2/ACSL1/CFLAR/G0S2/AQP9/TNFRSF1B/BCL2A1/MARCKS/NINJ1/TNIP1/SERPINB1/TNFAIP3/PTGS2/EHD1/FPR2/TXN/VNN3/PLAUR/TECPR2/IRAK3/SOCS3/ETS2/TNFAIP6/PFKFB3/MAP3K5/VNN1/NDEL1/MTF1/RAB21/WTAP/SNN/RAP2C
GSE28737_BCL6_HET_VS_BCL6_KO_MARGINAL_ZONE_BCELL_UP	GSE28737_BCL6_HET_VS_BCL6_KO_MARGINAL_ZONE_BCELL_UP	181	0.870296	1.15165	0.043956	0.229145	0.194827	1688	tags=18%, list=6%, signal=17%	ITM2B/CFLAR/MXD1/VMP1/CELF2/ARHGAP25/TET2/PHF21A/OAS1/CXCR4/IRF7/PNISR/N4BP1/IFIH1/NRBF2/HELZ2/HSH2D/IRF2/DCP2/STAT2/SLC15A4/TMCC3/PRPF40A/UBL5/RERE/CMPK2/MYCBP2/PISD/USP25/NQO2/SMARCA2/CRLF3
GSE3039_ALPHAALPHA_CD8_TCELL_VS_B2_BCELL_DN	GSE3039_ALPHAALPHA_CD8_TCELL_VS_B2_BCELL_DN	185	0.869882	1.15151	0.041958	0.229145	0.194827	1970	tags=17%, list=7%, signal=16%	HLA-B/IFIT3/BASP1/CREB5/NINJ1/PIK3AP1/TLR2/IFRD1/PSME1/IFNAR1/LPIN2/HAL/PGK1/TIMP2/RBPJ/ETS2/ZBP1/LDHA/TMCC3/MAN1A2/NBR1/IDI1/SBF2/MLKL/TIMP1/SRSF2/DUSP6/BCL2L11/TPI1/ZMIZ1/CXCL16/MEF2A
GSE9509_LPS_VS_LPS_AND_IL10_STIM_IL10_KO_MACROPHAGE_30MIN_UP	GSE9509_LPS_VS_LPS_AND_IL10_STIM_IL10_KO_MACROPHAGE_30MIN_UP	173	0.869749	1.1515	0.042957	0.229145	0.194827	1931	tags=24%, list=7%, signal=22%	SRGN/PTPRC/FTL/MYO1F/LYN/S100A6/ICAM3/APLP2/MX2/S100A4/PYGL/TLE3/ADAM8/B4GALT5/IL6R/IDS/PLXDC2/CHMP2A/CLIC1/IQGAP2/CD164/SAMSN1/GPR27/EEF2/CANX/DHRS7/TPP1/ARHGEF40/FRY/STOM/TBXAS1/RAB3D/PLEKHA2/RPL10A/C1RL/TNRC18/PRMT2/RPL36AL/HSP90AB1/RAB37/ARHGAP15
GSE28726_NAIVE_CD4_TCELL_VS_NAIVE_NKTCELL_DN	GSE28726_NAIVE_CD4_TCELL_VS_NAIVE_NKTCELL_DN	192	0.870777	1.15149	0.044955	0.229145	0.194827	2385	tags=28%, list=8%, signal=26%	TXNIP/IFITM3/MCL1/LITAF/ITGB2/SLC2A3/ICAM3/GCA/JUNB/HMGB2/RAB31/CORO1A/ARID4B/IFITM1/MYO9B/FLOT2/CXCR4/SIRPA/PTK2B/PADI2/FCGRT/TLR1/KDM2A/ZFP36L2/UTRN/CYTH1/GAB2/CFP/S1PR4/ADD3/GPSM3/AIF1/CCDC69/SLCO3A1/HEXIM1/SIPA1/TOB1/HMGN2/JUND/CYFIP2/RASGRP2/PIK3IP1/DDIT3/CBX4/CTSA/MAPK3/DGCR2/SETD1B/PLCG2/FOXO4/DNAJB1/ARHGEF11/HHEX/FCGR2B
GSE43955_1H_VS_20H_ACT_CD4_TCELL_DN	GSE43955_1H_VS_20H_ACT_CD4_TCELL_DN	185	0.869819	1.15143	0.041958	0.229145	0.194827	1131	tags=15%, list=4%, signal=14%	HLA-E/TXNIP/CTSS/GNAI2/DDX17/NCF4/IRF1/KPNB1/ALPL/FKBP5/LY6E/FGD3/PAK2/FAU/PXN/AHNAK/GLRX/MAP3K1/RPS3/CYTIP/HAL/ACIN1/HSD17B11/BRD4/GRK6/CANT1/MPO
GSE31082_DN_VS_CD8_SP_THYMOCYTE_DN	GSE31082_DN_VS_CD8_SP_THYMOCYTE_DN	194	0.871079	1.15135	0.044955	0.229145	0.194827	2369	tags=38%, list=8%, signal=35%	TXNIP/NEAT1/PTPRC/RNF213/MXD1/ARPC5/ARHGDIB/TNFRSF1B/ARRB2/WIPF1/MSN/TMEM123/LIMK2/SSH2/CORO1A/CREBBP/EPSTI1/SP110/OAS2/RAC2/TAP1/PIK3CD/SON/NFKBIZ/PTK2B/NCOR1/WNK1/MCTP2/DOCK2/LASP1/UTRN/CYTH1/CYTIP/HELZ2/ITPK1/KIF1B/CHD7/ADD1/GMIP/MARK2/ENO1/IFNGR2/KMT2D/SPTBN1/NFAT5/JAK2/PRKD2/GSN/RERE/TSPAN14/B4GALT1/UBE2H/RASA2/MORC3/LNPEP/TOR1AIP1/DNAJC5/MTMR10/ATXN7L3/TPST2/ST3GAL1/EPS15/IFI35/SPTAN1/SKIL/…
GSE29618_BCELL_VS_MDC_DAY7_FLU_VACCINE_DN	GSE29618_BCELL_VS_MDC_DAY7_FLU_VACCINE_DN	193	0.870792	1.15135	0.044955	0.229145	0.194827	2656	tags=54%, list=9%, signal=50%	MCL1/ACTB/PSAP/TYROBP/MYL6/EFHD2/ACTG1/VIM/APOBR/ACTN1/TNFAIP2/S100A4/RAB31/CREB5/PTPRE/ITGAX/GRN/COTL1/ADAM8/CEBPD/DOCK5/STX3/ALDOA/IL6R/RAB7A/LST1/CLEC7A/CASP1/OGFRL1/IL1RN/CST7/CD63/FCER1G/IL1R2/AHNAK/RTN4/PLBD1/IL13RA1/SIRPA/APMAP/MYD88/PADI2/RNF130/SAMHD1/FCGRT/PAK1/IGSF6/CSGALNACT2/PTTG1IP/PPT1/PKM/ANXA1/APAF1/GNAQ/ETS2/CFP/ENO1/RIN3/PLCB2/P2RY13/LDHA/AIF1/ATG3/PSTPIP2/GNG5/GSN/TMEM43/CKLF/…
GSE3982_NEUTROPHIL_VS_BASOPHIL_UP	GSE3982_NEUTROPHIL_VS_BASOPHIL_UP	178	0.869738	1.15135	0.043956	0.229145	0.194827	2362	tags=42%, list=8%, signal=39%	MCL1/CFLAR/GBP2/S100A12/MSL1/BCL6/LRRFIP1/DENND3/ACTN1/BAZ1A/LIMK2/CYBA/FGR/RHOA/NUMB/CYTH4/SCAF11/DDX58/LTB/EHD1/PTPN12/CHD4/FTH1/AGO4/SECTM1/CPPED1/ALPK1/ZNF292/GOLGB1/CHD1/TCIRG1/NRBF2/SPAG9/SIPA1L1/KLF2/LPGAT1/PFKFB3/GMIP/ANXA3/DAPP1/ACOX1/SLC12A6/CDA/C6orf62/PACSIN2/MAP2K3/PRRG4/DNAJC3/CANT1/PPP1CB/SLCO3A1/SEMA4A/IMPDH1/KRT23/ADIPOR1/CPNE3/SH2D3C/AGFG1/TMEM33/UBXN7/SLC22A4/CLMN/MYO5A/LPP/LAR…
GSE2770_UNTREATED_VS_IL12_TREATED_ACT_CD4_TCELL_2H_UP	GSE2770_UNTREATED_VS_IL12_TREATED_ACT_CD4_TCELL_2H_UP	189	0.870083	1.15132	0.042957	0.229145	0.194827	2769	tags=62%, list=9%, signal=57%	LCP1/BASP1/MYH9/IQGAP1/CXCR1/XPO6/MEGF9/AQP9/VNN2/S100A12/EVI2B/MSL1/OSBPL8/MGAM/STAT5B/STAT3/FBXL5/S100A4/GNAS/PYGL/NCOA4/GRN/LYZ/JAK1/TMBIM6/FKBP5/TLR2/RPS11/EIF4G2/PTGS2/TAGLN2/CDKN2D/ANP32A/ASAH1/RAF1/SRSF5/TMX4/FGL2/FAM120A/SRPK1/DOCK2/DMXL2/SCO2/HAL/SIPA1L1/ITPK1/RPL11/SYNE2/TIMP2/ABHD2/IQGAP2/MAP3K3/TBC1D1/ZNF516/S1PR4/ADD3/PACSIN2/RTF1/GAS7/MAP3K5/FLII/PBXIP1/RPL27/SBNO2/TOB1/PKN2/PRKDC/H…
GSE15330_HSC_VS_LYMPHOID_PRIMED_MULTIPOTENT_PROGENITOR_DN	GSE15330_HSC_VS_LYMPHOID_PRIMED_MULTIPOTENT_PROGENITOR_DN	170	0.869385	1.15131	0.042957	0.229145	0.194827	1813	tags=31%, list=6%, signal=29%	S100A8/MYO1F/PLEK/EFHD2/VIM/S100A11/ITGAX/PIK3AP1/ITGAM/FKBP5/DOCK5/CTSD/IFITM1/CALM1/CASP1/PTPN12/CD44/AHNAK/FGL2/CPD/PRR13/ITGAL/THEMIS2/LPIN2/SNX10/MYADM/IL18RAP/LMNB1/ANXA1/PTPRJ/MTPN/ENTPD1/RAB8B/NUP50/AIF1/IL18R1/HIP1/TACC3/CHSY1/PYCARD/ZEB2/HTATIP2/ATF6/HMGN2/ATP2B4/DAPK2/CALM3/GNG2/MYO5A/CHST11/RRBP1/TPI1
GSE3982_MAST_CELL_VS_CENT_MEMORY_CD4_TCELL_DN	GSE3982_MAST_CELL_VS_CENT_MEMORY_CD4_TCELL_DN	171	0.869379	1.1513	0.042957	0.229145	0.194827	2198	tags=24%, list=7%, signal=22%	HLA-B/STK17B/EVI2B/TMSB10/EIF1/PNRC1/JAK1/IFI44L/ADAM8/SF3B1/ZC3HAV1/TPR/IRF7/MBP/ITGAL/ZNF292/ANKRD11/MACF1/CCND3/KIF1B/KLF2/ADD3/RPL4/RPS4X/RPS13/TRAF3IP3/UIMC1/USP25/EZH1/PLEKHG3/MCMBP/DEF6/LIMD2/RPL5/HNRNPA1/FCHSD2/CHTOP/RAB35/CMTR1/PIM2/IRAK4
GSE41978_ID2_KO_VS_ID2_KO_AND_BIM_KO_KLRG1_LOW_EFFECTOR_CD8_TCELL_DN	GSE41978_ID2_KO_VS_ID2_KO_AND_BIM_KO_KLRG1_LOW_EFFECTOR_CD8_TCELL_DN	194	0.870919	1.15114	0.045954	0.229145	0.194827	2643	tags=45%, list=9%, signal=41%	B2M/SRGN/FPR1/UBC/ARPC2/ACTG1/TPT1/VIM/DDX5/CORO1A/CFL1/RPS11/PABPC1/HNRNPC/HSP90AA1/RPS6/ARF1/SON/FAU/SRSF5/ZFAND5/RPS14/WNK1/RPL19/RPS3/PSMB8/PKM/RPL31/RPL3/RPL11/PGK1/PRKAR1A/RPLP1/RPL27A/RPS16/ENO1/RPL18/RPL13/USP4/RPL34/LDHA/RPL4/MORF4L1/RPS18/RPL23/EEF2/RPS8/RPS4X/RPL27/RPLP0/HMGB1/RPL9/RPL37A/RPS5/USP8/PIM1/RPL6/RPL12/RPS29/IGHM/RPL5/HDLBP/RAB18/UQCR11/HSP90AB1/RPS23/RPS3A/RPL38/RPL35/RPL1…
GSE17721_LPS_VS_GARDIQUIMOD_2H_BMDC_UP	GSE17721_LPS_VS_GARDIQUIMOD_2H_BMDC_UP	188	0.86961	1.15112	0.041958	0.229145	0.194827	1970	tags=24%, list=7%, signal=23%	IFITM2/ACSL1/FOS/DUSP1/SLC25A37/MXD1/MX1/STK17B/TNFSF10/ACTN1/EIF1/IRS2/IFRD1/PLSCR1/VCAN/TAF7/GADD45B/NFKBIZ/RILPL2/NEDD9/ADM/KLF3/ETS2/TAX1BP1/GPBP1/KMT2D/SERPING1/PRPF40A/JUN/GAS7/FAM107B/FOXP1/GSTK1/HMGB1/UBE2H/ETV6/KBTBD2/KREMEN1/PLCL2/REL/EPC1/GHITM/MT2A/DNAJB6/SPTAN1/MEF2A
GSE43863_DAY6_EFF_VS_DAY150_MEM_TH1_CD4_TCELL_DN	GSE43863_DAY6_EFF_VS_DAY150_MEM_TH1_CD4_TCELL_DN	185	0.869559	1.15109	0.041958	0.229145	0.194827	2169	tags=34%, list=7%, signal=31%	SELL/CFLAR/BASP1/GBP2/NCF1/STK17B/PLXNC1/DENND3/ACTN1/ARHGAP30/ALPL/PELI1/UBALD2/TET2/NFIL3/TNFAIP3/DENND5A/HCK/TAGLN2/AKNA/GADD45B/KIAA0040/PXN/CD44/NFKBIZ/RICTOR/ABCA7/TLR1/ZNF281/PHIP/RBMS1/SOCS3/CASC3/ARID1A/GIMAP4/TMCC3/GBP4/JUN/FAM107B/SENP6/MS4A6A/PUM2/UGCG/BCL3/BBX/MLLT6/CPNE3/TBL1X/PCMTD1/NFKB1/LNPEP/YTHDF3/ARID5A/PCGF5/OSM/ZMYND8/PIKFYVE/ZRANB1/UNC93B1/SKIL/HIVEP1/PIM2
GSE43863_LY6C_INT_CXCR5POS_VS_LY6C_LOW_CXCR5NEG_EFFECTOR_CD4_TCELL_DN	GSE43863_LY6C_INT_CXCR5POS_VS_LY6C_LOW_CXCR5NEG_EFFECTOR_CD4_TCELL_DN	187	0.869509	1.15096	0.042957	0.229145	0.194827	1768	tags=21%, list=6%, signal=20%	SRGN/HLA-A/SAT1/IGF2R/PLEK/LRP10/PPP1R15A/IER2/SERPINB1/B4GALT5/CASP4/STX3/ATP6V0B/LAT2/TAGAP/CST7/BRI3/IL1R2/SH3KBP1/IL13RA1/CMTM6/RILPL2/CMTM2/HSPA5/RBPJ/GMIP/RAB8B/JAK2/EMILIN2/TGFB1/ATP6V0D1/CSRNP1/LAMP1/AGFG1/TNFSF14/PIM3/CHST11/TPST2/DEGS1
GSE17721_LPS_VS_CPG_16H_BMDC_UP	GSE17721_LPS_VS_CPG_16H_BMDC_UP	187	0.869481	1.15093	0.042957	0.229145	0.194827	1488	tags=12%, list=5%, signal=12%	HLA-B/CSF3R/CFLAR/SLC25A37/RSAD2/RNF149/NCOA1/PSMB9/IRF7/IFIH1/SAMHD1/PSMB8/HELZ2/KLF3/IQGAP2/IFNGR2/MAP3K5/TRIM21/PPP4R2/DYNLT1/HIVEP2/CYFIP2/PML
GSE13485_DAY7_VS_DAY21_YF17D_VACCINE_PBMC_UP	GSE13485_DAY7_VS_DAY21_YF17D_VACCINE_PBMC_UP	191	0.870237	1.15079	0.045954	0.229145	0.194827	1790	tags=39%, list=6%, signal=37%	IFIT3/GLUL/RSAD2/ISG15/IFIT1/LYN/ADAR/XAF1/MX1/PARP14/SP100/PARP9/DDX60L/TPM3/APOBEC3A/MX2/MARCKS/STAT1/OAS3/APOL6/EPSTI1/PIK3AP1/IFI44L/SAMD9L/TRIM22/UBALD2/LY6E/OAS2/TRIM25/ZCCHC2/EIF2AK2/OAS1/ZNFX1/PLSCR1/CKAP4/IRF7/HERC5/DTX3L/OASL/RAC1/LILRB2/IFI6/UTRN/SCO2/DDX60/MIDN/SLU7/MARK3/UPP1/ZBP1/RIN3/SIPA1L2/STAT2/SERPING1/IFIT5/PPM1A/ULK1/RYBP/TPP1/TRIM69/EMILIN2/USP25/ETV6/PML/SNN/NOD2/PHF11/PARP…
GSE43955_10H_VS_30H_ACT_CD4_TCELL_UP	GSE43955_10H_VS_30H_ACT_CD4_TCELL_UP	192	0.870182	1.1507	0.044955	0.229145	0.194827	2338	tags=29%, list=8%, signal=27%	LCP1/IFIT2/RSAD2/ARPC5/NCF1/VASP/LYST/MSN/MAPK14/MX2/CORO1A/PPP1R15A/ALPL/PELI1/NUMB/HSPA1A/INPP5D/CPD/GLRX/PRKCD/PLAUR/TLR6/SH3BGRL3/PGK1/C16orf72/DNAJA1/ETS2/UPP1/TAOK3/TMEM71/AIF1/SH3BP2/TRIM21/CCNG2/PNN/C9orf72/UIMC1/USP25/OSBPL11/C3AR1/PCGF5/ANXA5/ITCH/EPC1/SRA1/PCYT1A/STAU1/LYSMD2/INPP4A/HSPA1B/F11R/LMO4/TRIM27/RPL39/CAT/IL10RA
GSE24142_EARLY_THYMIC_PROGENITOR_VS_DN2_THYMOCYTE_ADULT_UP	GSE24142_EARLY_THYMIC_PROGENITOR_VS_DN2_THYMOCYTE_ADULT_UP	185	0.869247	1.15067	0.042957	0.229145	0.194827	2771	tags=38%, list=9%, signal=35%	ACSL1/TYROBP/FCGR2A/FFAR2/CTSS/LYN/ITGB2/PLEK/NCF1/EVI2B/RNF149/PLXNC1/BCL6/APOBR/S100A4/RAB31/PTPRE/ECE1/CLEC4E/STX3/PARP8/SCAF11/DENND5A/HCK/IFI44/PTPN12/IL1R2/PLBD1/ABCA1/RGS18/CD300A/MYADM/IL18RAP/ANXA1/MYLIP/IQGAP2/IL10RB/YTHDC1/PPP3CA/TGFBR2/AKAP9/IL18R1/SLCO3A1/ANTXR2/BBX/JARID2/FES/ST3GAL2/GRAMD1A/RASA2/CTBP2/VCL/LGALSL/LMO2/VAV3/IL1R1/TBK1/ID2/ZNF467/RUFY1/ADAM17/NUCB2/HHEX/CD300LF/SPECC…
GSE360_L_DONOVANI_VS_B_MALAYI_LOW_DOSE_DC_DN	GSE360_L_DONOVANI_VS_B_MALAYI_LOW_DOSE_DC_DN	190	0.870063	1.15063	0.044955	0.229145	0.194827	1565	tags=26%, list=5%, signal=25%	HLA-E/MNDA/TXNIP/FOS/SORL1/MEGF9/ICAM3/TKT/NCF4/S100A4/SEC14L1/ITGAM/SYNE1/PRKCB/ZC3HAV1/LTB/FGL2/PADI2/FCGRT/TLR1/DIAPH1/CCR1/DOCK2/ITGAL/CD14/CNPY3/SF1/TACC1/VAV1/SNX27/WDR1/PCBP2/LTA4H/RPS6KA3/STX16/STK38/OGT/SRSF3/HMGN2/PDLIM7/MAX/FRY/SUPT4H1/SNRNP200/PIK3CG/PIP4K2A/C3AR1/RPL6/CTDSP2
GSE10239_NAIVE_VS_KLRG1HIGH_EFF_CD8_TCELL_UP	GSE10239_NAIVE_VS_KLRG1HIGH_EFF_CD8_TCELL_UP	187	0.869251	1.15062	0.042957	0.229145	0.194827	2612	tags=40%, list=9%, signal=37%	HLA-E/TXNIP/RNF213/BTG1/TPT1/CD53/SSH2/CORO1A/STK4/NINJ1/PNRC1/UBN1/RHOA/STAT6/SELPLG/RPS11/IL6R/SRRM2/ABTB1/UBR2/PSME1/IDS/RPS14/RNF130/RPL19/TNFRSF1A/RPL31/RPL11/SOCS3/CHST15/RPL27A/NCOA2/DEDD2/SIPA1L2/RPL13/TMEM71/OAZ2/CCM2/RPLP2/FAS/WLS/KLF13/ARID5A/RPS21/DCAF11/RPL7/PIK3IP1/RPS27/VPS8/GLG1/RPL38/IER5/RPL35/RPL24/RNF11/PDE7A/IRF2BP2/TREML2/GON4L/NXF1/RBM6/SDF4/SATB1/ELANE/IL6ST/TCP11L2/CARD6/…
GSE21927_UNTREATED_VS_GMCSF_IL6_TREATED_BONE_MARROW_UP	GSE21927_UNTREATED_VS_GMCSF_IL6_TREATED_BONE_MARROW_UP	170	0.868811	1.15055	0.042957	0.229145	0.194827	2579	tags=21%, list=9%, signal=19%	S100A8/MNDA/GLUL/GMFG/RNF24/YWHAZ/TLE3/PPP1R12A/RALB/FKBP5/OGFRL1/PRR13/CSGALNACT2/MACF1/HSDL2/HP1BP3/UBXN2B/ETS1/KBTBD2/CTDSP2/LRRC25/HERPUD2/EPS15/LIMS1/HDGF/VPS53/FOXO4/ZBED1/ILF3/SCAMP2/UBL3/CAPN2/CNOT11/RNF135/FAM120AOS/MYSM1
GSE21360_NAIVE_VS_QUATERNARY_MEMORY_CD8_TCELL_UP	GSE21360_NAIVE_VS_QUATERNARY_MEMORY_CD8_TCELL_UP	192	0.870002	1.15046	0.044955	0.229145	0.194827	2461	tags=39%, list=8%, signal=36%	IFITM2/IFIT2/IFIT3/UBC/RSAD2/ISG15/IFIT1/ADAR/XAF1/MX1/SP100/MGAM/NADK/MX2/OAS3/APOL6/SAMD9/IFI44L/TRIM22/SP110/ELF1/OAS2/TRIM25/ZCCHC2/IFITM1/DDX58/EIF2AK2/OAS1/IFI44/IFRD1/PLSCR1/IRF7/ISG20/TRIM38/HERC5/N4BP1/IFIH1/NMI/OASL/IFI6/EIF5/QKI/VCPIP1/DDX60/STAT2/IFIT5/TOP1/TRIM21/CHMP5/NCOA3/SP140/C1GALT1/LNPEP/PHF11/PARP12/TMEM33/ARFIP1/RIPK1/RBM22/CRK/LARP1/FCHSD2/IFI35/GLS/HERC4/PPP2R2A/BST2/IFI27…
GSE9960_GRAM_POS_VS_GRAM_NEG_AND_POS_SEPSIS_PBMC_UP	GSE9960_GRAM_POS_VS_GRAM_NEG_AND_POS_SEPSIS_PBMC_UP	191	0.869879	1.15032	0.045954	0.229145	0.194827	2723	tags=37%, list=9%, signal=34%	B2M/CXCR2/IFIT2/CSF3R/IFIT3/FOS/DUSP1/IRF1/S100A4/CEBPD/LY6E/ZFP36/DDX3X/IL6R/CXCR4/ISG20/RPS6/MOB1A/NMI/FGL2/ZNF281/ZFP36L2/TDP2/MKNK2/RPS16/VAV1/RGS14/RPL34/ASH1L/JUN/KDM3B/RERE/TOB1/PRKDC/MYCBP2/FES/PISD/MPP1/EEF1D/ABR/CTBP2/DNTTIP2/DUSP6/SNX6/FOSB/RAB18/CPNE1/NDE1/KAT2B/SEPHS2/PPP1R21/RHOB/POLR2J/PSIP1/IFI27/TGFBR1/TBC1D14/DECR1/CIAO1/MOV10/SMC3/UBAP2L/DAXX/PCSK7/DNMT3A/RPS15A/RBM26/COPG1/FAM…
GSE1925_CTRL_VS_IFNG_PRIMED_MACROPHAGE_24H_IFNG_STIM_UP	GSE1925_CTRL_VS_IFNG_PRIMED_MACROPHAGE_24H_IFNG_STIM_UP	188	0.868929	1.15022	0.042957	0.229145	0.194827	2107	tags=22%, list=7%, signal=21%	B2M/SRGN/GBP2/SHISA5/IRF1/MX2/STAT1/PSMB9/LAT2/CNN2/GADD45B/HNRNPK/IFIH1/NMI/MKRN1/HLA-G/PRPF38B/MBNL1/MIDN/CHD7/GIMAP4/IKZF1/PPP3CA/CCDC71L/NFE2L2/GBP4/ASH1L/SH3BP2/MS4A6A/JARID2/SUPT4H1/HIVEP2/FURIN/REL/BCL2L11/NFKB2/HNRNPA1/LARP4B/PSME2/ARG1/UNC93B1/LYSMD2
GSE2405_0H_VS_24H_A_PHAGOCYTOPHILUM_STIM_NEUTROPHIL_UP	GSE2405_0H_VS_24H_A_PHAGOCYTOPHILUM_STIM_NEUTROPHIL_UP	194	0.870202	1.15019	0.045954	0.229145	0.194827	2701	tags=61%, list=9%, signal=56%	IFITM2/ACTB/ISG15/OAZ1/MYL6/ARPC2/S100A6/ACTG1/TPT1/TKT/TPM3/APOBR/HCLS1/UBE2D3/CORO1A/DAZAP2/RNASET2/OAS2/RPS11/EIF4G2/RPS9/HNRNPC/RPS6/PSME1/HNRNPK/FCER1G/IFIH1/ARPC3/RPS14/RPL19/LASP1/RPS3/RPL13A/RPL31/FERMT3/RPL3/RPL11/HSPA5/RPL27A/RPS16/RPS19/RPS2/ZBP1/RPL18/RPL13/RPL34/RPL4/RPLP2/MORF4L1/PRDX5/RPS18/RPL23/RPS8/RPS4X/RPL14/RPL27/RPLP0/RPL28/GDI2/RPL7A/RPL9/RPL37A/RPS5/CSNK1A1/RPL6/PSMD4/RPL3…
GSE3982_MAC_VS_NEUTROPHIL_LPS_STIM_DN	GSE3982_MAC_VS_NEUTROPHIL_LPS_STIM_DN	176	0.868695	1.15017	0.044955	0.229145	0.194827	2763	tags=38%, list=9%, signal=34%	CXCR2/ITM2B/XPO6/MEGF9/S100A12/LRP10/EFHD2/JMJD1C/ALOX5AP/IER2/KPNB1/RALB/BAZ2B/FRAT2/LCP2/BTG2/UBE2B/CNN2/ZDHHC18/EHD1/RALBP1/TAF7/STEAP4/MTMR3/PTTG1IP/GAB2/ITPK1/ANXA3/ENTPD1/USP4/WDR1/JMJD6/CD93/MICAL1/MAP2K3/ATG3/IST1/VNN1/CCDC69/U2AF1/TRIM33/RCOR1/RALY/CYFIP2/TMUB2/HRH2/LIMD2/HDAC7/PACS1/TLR5/ZBTB18/SECISBP2/TMA7/ZNF467/VAMP2/TCF25/CTSG/PSMD13/RIC8A/TINF2/MGAT4A/MGRN1/TP53I11/AREL1/ARF4/CIB1
GSE3337_CTRL_VS_4H_IFNG_IN_CD8POS_DC_DN	GSE3337_CTRL_VS_4H_IFNG_IN_CD8POS_DC_DN	188	0.86886	1.15013	0.042957	0.229145	0.194827	1624	tags=27%, list=6%, signal=26%	NAMPT/IFIT2/IFIT3/MXD1/CAP1/ADAR/GBP2/IRF1/TNFAIP2/STAT3/SLA/STAT1/SERPINB1/CASP4/STX3/PSMB9/PABPC1/RAB7A/TAP1/TNFAIP3/SCAF11/ZNFX1/GLIPR2/FAU/PAPOLA/CD44/ZNF106/CSNK1D/FGL2/NBN/PSMB8/IL18RAP/LMNB1/RPL3/FLI1/GIMAP4/UPP1/ENTPD1/GBP4/JUN/TRIM21/NOP10/ARFGEF1/NDRG1/CPNE3/DR1/ABR/ARHGEF2/PML/PCGF5/LMAN2
GSE40666_WT_VS_STAT4_KO_CD8_TCELL_UP	GSE40666_WT_VS_STAT4_KO_CD8_TCELL_UP	148	0.867041	1.15007	0.03996	0.229145	0.194827	1178	tags=9%, list=4%, signal=9%	LITAF/MX1/PLXNC1/LYST/TNFAIP2/HLA-F/MARCKS/STAT1/EPSTI1/NFE2/KMT2D/RAB10/NLRC5/ATF7IP
GSE43957_UNTREATED_VS_NACL_TREATED_ANTI_CD3_CD28_STIM_CD4_TCELL_UP	GSE43957_UNTREATED_VS_NACL_TREATED_ANTI_CD3_CD28_STIM_CD4_TCELL_UP	181	0.869031	1.14997	0.044955	0.229145	0.194827	2536	tags=18%, list=9%, signal=16%	HLA-B/FOS/UBC/MX2/PELI1/SERPINB1/LSP1/FAU/PLBD1/TUBA4A/DIAPH1/PHF12/UPP1/RBM25/COX4I1/CANX/PKN2/ST3GAL2/DAPK2/SLC22A4/FOSB/CRK/CTDP1/ZNF467/RUFY1/SEMA4B/DEF8/CTSG/SYNGR2/MOV10/LEPROT/UBAP2L
GSE22589_SIV_VS_HIV_AND_SIV_INFECTED_DC_UP	GSE22589_SIV_VS_HIV_AND_SIV_INFECTED_DC_UP	176	0.868493	1.1499	0.044955	0.229145	0.194827	1440	tags=20%, list=5%, signal=20%	IFIT2/IFIT3/MXD1/NFKBIA/MX1/PARP9/IRF1/MAPK14/MX2/STAT1/CLEC4E/LCP2/ATP6V0B/PSMB9/TRIM25/TNFAIP3/DDX58/TNFSF13B/IRF7/EHD1/PTAFR/CYBB/OASL/MYD88/TLR1/VAPA/PPP2R5A/STAT2/USB1/MAPKAPK2/CMPK2/BCL3/STXBP3/CSRNP1/FRY/MLKL
GSE1432_1H_VS_6H_IFNG_MICROGLIA_DN	GSE1432_1H_VS_6H_IFNG_MICROGLIA_DN	187	0.868658	1.14984	0.043956	0.229145	0.194827	2305	tags=45%, list=8%, signal=42%	HLA-E/RSAD2/ADAR/GBP2/MX1/CD53/TNFSF10/CSF2RB/USP15/BAZ1A/TNFAIP2/LIMK2/STAT3/GBP1/STAT1/APOL6/RNF24/IFI44L/SP110/RALB/TYMP/CASP4/NIPBL/PSMB9/TAP1/IFI44/PLSCR1/IRF7/IFIH1/MOB1A/NMI/WSB1/APOL2/SECTM1/USP10/RAB27A/RBMS1/MVP/CYLD/NBN/SCO2/PSMB8/DDX60/DNAJA1/GIMAP4/RBCK1/NPEPPS/SERPING1/PRPF40A/PRRG4/ATG3/TOP1/JAK2/STK38/CALCOCO2/GK/C15orf39/DR1/DYNLT1/APOL1/NCOA3/MAX/USP25/NOD2/PHF11/CD47/PARP12/USP…
GSE7852_LN_VS_FAT_TCONV_DN	GSE7852_LN_VS_FAT_TCONV_DN	192	0.869516	1.14982	0.044955	0.229145	0.194827	1778	tags=25%, list=6%, signal=24%	IFITM2/RGS2/SOD2/SORL1/MYO1F/IQGAP1/PLEK/SLC2A3/BCL2A1/CDC42EP3/HMGB2/S100A4/S100A11/PYGL/EPSTI1/PPP1R15A/AKAP13/ARHGAP26/STX3/NFIL3/DENND5A/CASP1/TAGLN2/CXCR4/MMP9/NFKBIZ/TXN/ZFP36L2/MYADM/LMNB1/HSPA5/RNF19B/ENTPD1/SAMSN1/ATF4/RXRA/GAS7/HIP1/TOB1/ANTXR2/ATP2B4/CLTC/HIVEP2/TNFSF14/VCL/FOSB/DCAF5/RIPK1
GSE1925_3H_VS_24H_IFNG_STIM_MACROPHAGE_DN	GSE1925_3H_VS_24H_IFNG_STIM_MACROPHAGE_DN	182	0.868716	1.14971	0.044955	0.229145	0.194827	2832	tags=37%, list=10%, signal=33%	SRGN/IFIT3/IFITM3/RSAD2/ISG15/IFIT1/MYL6/MX1/VIM/MX2/S100A4/ACTR2/S100A11/OAS3/IFI44L/IER2/RNASET2/ARPC1B/OAS2/PHC2/ASAP1/IL4R/CCNI/PLSCR1/ISG20/STEAP4/RPS14/WNK1/TNRC6B/IFI6/RPL27A/TNFAIP6/ADD1/MARK3/IFNGR2/KMT2D/RPS18/NACA/GSTK1/HMGN2/WASF2/SMARCA5/STX7/CALM3/FAM193B/TM9SF2/SPTAN1/RPL35/ATP6V1C1/IFI27/PLEKHO1/HIPK2/AATF/DCAF8/NFYC/RPS25/APPL2/SENP7/TRA2A/PTPRA/PCSK7/EIF2AK1/CPSF7/TUBB4B/TAF12/P…
GSE2706_2H_VS_8H_R848_STIM_DC_DN	GSE2706_2H_VS_8H_R848_STIM_DC_DN	176	0.868324	1.14967	0.045954	0.229145	0.194827	2856	tags=40%, list=10%, signal=36%	XAF1/VNN2/IFI16/BTG1/PARP14/PARP9/TNFSF10/USP15/GBP1/STAT1/STK4/EPSTI1/IFI44L/SAMD9L/TRIM22/SP110/ARHGAP25/OAS2/DDX58/EIF2AK2/IFI44/HERC5/CREBRF/DTX3L/FPR2/NMI/XRN1/TXN/IFI6/UBE2L6/CYTIP/LMNB1/ACSL4/APAF1/DDX60/TRAFD1/NT5C3A/STAT2/RAB10/SERPING1/CCDC71L/JAK2/CMPK2/CHMP5/DYNLT1/USP25/BRWD3/LILRA5/ITCH/BCL2L11/SOS1/IFI35/APOBEC3G/DOCK4/JADE1/CMTR1/TGFA/XIAP/PIK3CA/CDC73/ARFGAP3/MAML2/TIA1/TDRD7/TRI…
NAKAYA_PBMC_FLUARIX_FLUVIRIN_AGE_18_50YO_CORRELATED_WITH_HAI_28DY_RESPONSE_AT_3DY_POSITIVE	NAKAYA_PBMC_FLUARIX_FLUVIRIN_AGE_18_50YO_CORRELATED_WITH_HAI_28DY_RESPONSE_AT_3DY_POSITIVE	404	0.875681	1.14963	0.040959	0.229145	0.194827	2598	tags=56%, list=9%, signal=51%	IFITM2/MNDA/CSF3R/IFITM3/NCF2/CAP1/IQGAP1/LRRK2/MEGF9/NCF1/AQP9/VNN2/MSRB1/RASSF2/MSL1/RNF149/PLXNC1/EFHD2/ARHGAP9/IL17RA/CD53/SLC11A1/APLP2/SERPINA1/LYST/CSF2RB/GCA/NCF4/APOBR/APBB1IP/TNFAIP2/NADK/FBXL5/VMP1/MBOAT7/CREB5/CORO1A/S100A11/ITGAX/KCNJ15/GRN/RNF24/PIK3AP1/ACTR3/CLEC4E/SERPINB1/CR1/SELPLG/ANPEP/CTSD/ARPC1B/FRAT2/TET2/TYMP/STX3/HSPA6/RAB7A/PPP1R18/UBE2R2/LAT2/DDX58/LST1/HCK/CASP1/PTPN6/…
GSE17721_PAM3CSK4_VS_GADIQUIMOD_12H_BMDC_DN	GSE17721_PAM3CSK4_VS_GADIQUIMOD_12H_BMDC_DN	192	0.8693	1.14954	0.044955	0.229145	0.194827	3063	tags=40%, list=10%, signal=36%	S100A8/NAMPT/CSF3R/ITM2B/KLF6/PARP14/PARP9/EPSTI1/B4GALT5/TAPBP/HCK/OGFRL1/ANP32A/SLC6A6/PSME1/TAB2/CMTM6/MYD88/TLR1/GLRX/HLA-G/CYTH1/DBNL/NUB1/TRAFD1/CLIP1/IRF2/BID/RCSD1/SPG11/AFTPH/SLCO3A1/CHMP4B/TNFRSF14/GSTK1/STXBP3/C9orf72/ARHGEF40/USP25/MORC3/PML/TMUB2/ATP11A/IL7R/PLAC8/PGLYRP1/IFI35/PSME2/CHTOP/RRAGC/LAPTM4A/EPS15L1/BST2/KTN1/RAP1B/MOV10/SMNDC1/CCND2/NASP/CDK14/SMAD4/SCYL1/SGK1/YWHAH/SPOP…
GSE40274_CTRL_VS_XBP1_TRANSDUCED_ACTIVATED_CD4_TCELL_UP	GSE40274_CTRL_VS_XBP1_TRANSDUCED_ACTIVATED_CD4_TCELL_UP	161	0.867835	1.1495	0.043956	0.229145	0.194827	2359	tags=40%, list=8%, signal=37%	CSF3R/IFIT3/PSAP/LRRK2/TLN1/SLC2A3/PREX1/SP100/TNFAIP2/S100A4/PICALM/RAB31/ALOX5/TLR2/NOTCH2/PHF21A/DDX58/RHOG/STK10/IRF7/YPEL5/LRG1/MYL12B/AHNAK/NMI/ITSN2/FCGRT/RNF13/THEMIS2/PLAUR/UTRN/HELZ2/SOCS3/CHST15/GIMAP4/SLC15A4/MICAL1/HCAR2/TMEM59/PRKD2/PSD4/ATF7IP/ABI1/ZEB2/ANTXR2/FES/USP25/CTBP2/PIP4K2A/ARID5A/PLEC/PXK/GNG2/FAM193B/PSEN1/ST3GAL1/PFKFB4/CPEB2/EGLN2/KIF21B/MAP3K8/ATP2A3/IL10RA/UBL3
GSE29618_BCELL_VS_PDC_DAY7_FLU_VACCINE_UP	GSE29618_BCELL_VS_PDC_DAY7_FLU_VACCINE_UP	179	0.868435	1.1495	0.043956	0.229145	0.194827	2931	tags=46%, list=10%, signal=42%	TXNIP/SMCHD1/BASP1/BTG1/SLC2A3/BCL2A1/SP100/ICAM3/LYST/DENND3/JUNB/CDC42EP3/HMGB2/IRS2/MARCKS/PELI1/ADAM8/ALOX5/CR1/CD55/TUBA1A/ZFP36L1/CASP4/IL4R/IFITM1/LAT2/CNN2/KIAA0040/CDC42SE1/NLRP1/PTK2B/TUBA4A/SIPA1L1/KLF2/CHD7/ZBP1/ADD3/ENTPD1/IFNGR2/JUN/ATP2B1/PRKD2/AFTPH/MBD2/ATM/EZR/MYCBP2/APOL1/CDKN1B/DGKD/SP140/TBL1X/UBR5/CALM3/CD47/LIMD2/PLEKHA2/IGHM/PIK3IP1/TNFAIP8/DDIT3/LINC00623/PIKFYVE/CD37/PLC…
GSE18893_CTRL_VS_TNF_TREATED_TCONV_2H_UP	GSE18893_CTRL_VS_TNF_TREATED_TCONV_2H_UP	188	0.86838	1.14949	0.042957	0.229145	0.194827	2363	tags=36%, list=8%, signal=33%	HLA-B/IFITM3/MYO1F/PLXNC1/EFHD2/ACTN1/HMGB2/CYBA/UBN1/SAMD9L/DAZAP2/ATG16L2/ACTR3/SYNE1/PSMB9/NBEAL2/STAG2/PADI4/ARPC3/RGS19/SLC16A3/KIF5B/LASP1/PSMB8/IRAK3/SH3BGRL3/SYNE2/TPD52L2/CAPZB/LPGAT1/GMIP/OSBPL2/ADAM10/IST1/PDZD8/RAB5A/C16orf54/DYNLT1/ST3GAL2/RASA2/MORC3/MAP2K4/RAP2C/DEF6/KPNA4/CYSTM1/PLCL2/RAB11A/ATP6V1E1/NRBP1/UBA1/ARAP3/ASPRV1/GLYR1/KCNAB2/SPG21/POMP/JDP2/KIF21B/POLR2J/XKR8/RUFY1/MON…
GSE43955_TH0_VS_TGFB_IL6_TH17_ACT_CD4_TCELL_20H_UP	GSE43955_TH0_VS_TGFB_IL6_TH17_ACT_CD4_TCELL_20H_UP	188	0.868348	1.14945	0.042957	0.229145	0.194827	1617	tags=18%, list=6%, signal=17%	B2M/FOS/MXD1/VASP/BCL6/JUNB/KMT2E/IER2/CEBPB/IFRD1/MBP/PAPOLA/IDS/IL1R2/NFKBIZ/CYBB/PTK2B/GLRX/PCBP1/ATRX/TNFAIP6/PPP3CA/IL16/CD74/HP1BP3/U2AF1/CCNG2/GK/WASF2/MSL2/ST3GAL2/DDX3Y/CYSTM1/BRWD3
GSE12392_WT_VS_IFNAR_KO_CD8A_NEG_SPLEEN_DC_UP	GSE12392_WT_VS_IFNAR_KO_CD8A_NEG_SPLEEN_DC_UP	184	0.868095	1.14941	0.043956	0.229145	0.194827	2602	tags=35%, list=9%, signal=32%	IFITM2/SAT1/IFIT3/CFLAR/BASP1/ARRB2/LYST/MAPK14/CDC42EP3/YPEL3/SEMA4D/SETX/CEBPD/CTSD/CASP4/PRKCB/DENND5A/MYO9B/OAS1/HCK/CLEC7A/CASP1/PTPN6/TAGAP/PILRA/MTMR3/PPP1R3B/IGSF6/CD300A/IKZF1/SULF2/ANXA3/DAPP1/TMEM71/SYK/MICAL1/JAK2/SLC9A3R1/B4GALT1/RPS6KA3/UPF2/NCOA3/TBC1D10C/SASH3/STK24/BIRC2/MAN2A2/CRLF3/PDCD4/NHSL2/LYSMD2/TMEM170B/SEMA4B/ARAP2/RNF111/SYNGR2/IL6ST/SPN/CARD6/PRDX6/SPECC1/RAP1GAP2/SIGL…
GSE17721_12H_VS_24H_POLYIC_BMDC_UP	GSE17721_12H_VS_24H_POLYIC_BMDC_UP	184	0.868017	1.14931	0.043956	0.229145	0.194827	1933	tags=18%, list=7%, signal=17%	S100A9/DOCK8/TNIP1/CAMP/CASP1/GADD45B/IDS/PADI4/CD44/CPPED1/IGSF6/TNFRSF1A/TIMP2/DEK/NT5C3A/AFF1/STAT5A/USB1/SLC12A9/TOB1/TRA2B/JARID2/MORC3/SEL1L/TOX4/HRH2/C3orf62/PSMA4/PPM1B/NFKB2/HADHA/FRYL/RRAGD
GSE37532_TREG_VS_TCONV_CD4_TCELL_FROM_LN_DN	GSE37532_TREG_VS_TCONV_CD4_TCELL_FROM_LN_DN	186	0.868102	1.14921	0.043956	0.229145	0.194827	1593	tags=20%, list=5%, signal=19%	HLA-B/SELL/FTL/FFAR2/CTSS/NFKBIA/SLC2A3/PREX1/PTPRE/S100A11/RASSF5/STAT6/PAG1/CYTH4/ZFP36L1/NFIL3/IQSEC1/CASP1/PTPN6/STK10/LAMP2/PSME1/ATP6V0E1/NFKBIZ/PLBD1/MAP3K1/IL2RG/HSD17B11/BID/ARAP1/NLRC5/GSN/TANK/STX11/ETV6/ARID5A/BIRC2
GSE360_L_MAJOR_VS_B_MALAYI_HIGH_DOSE_DC_UP	GSE360_L_MAJOR_VS_B_MALAYI_HIGH_DOSE_DC_UP	187	0.868183	1.14921	0.043956	0.229145	0.194827	1819	tags=27%, list=6%, signal=25%	SAT1/ACSL1/CFLAR/BASP1/NFKBIA/AQP9/PLXNC1/TNFRSF1B/TNFAIP2/IRS2/S100A11/JAK1/B4GALT5/SF3B1/TNFAIP3/CDKN2D/CXCR4/IL1RN/SPI1/CST7/MMP9/PTP4A2/NEDD9/IFI6/DMXL2/CHD1/PLAUR/NBN/TECPR2/CYTIP/CASC3/ETS2/CFP/UBE2D1/LDHA/BPI/UGCG/VPS13B/WTAP/STOM/RSRC2/HNRNPM/NEDD8/RELA/TNFAIP8/PCM1/GOLGA4/KRAS/ATP6AP1/MT2A
GSE39556_CD8A_DC_VS_NK_CELL_DN	GSE39556_CD8A_DC_VS_NK_CELL_DN	185	0.868076	1.14912	0.043956	0.229145	0.194827	2235	tags=28%, list=8%, signal=26%	RGS2/SMCHD1/MCL1/LYN/VNN2/BTG1/LRP10/SP100/APLP2/LYST/NADK/GRN/TRIM22/SETX/SP110/STAT6/CD55/OAS2/ZFP36/PRKCB/IL4R/HCK/PTAFR/TMX4/RNF13/CYLD/CYTH1/TACC1/BNIP2/TBC1D1/IFNGR2/TGFBR2/GAS7/CCDC69/ATP2B1/SPG11/PSD4/ZEB2/VPS13B/STX7/PLCL2/TNFAIP8/ZBTB18/TTN/MTMR6/FCHSD2/ADAM19/HERPUD1/CTDP1/PIM2/PTPN18/TADA3
GSE24574_BCL6_HIGH_VS_LOW_TFH_CD4_TCELL_UP	GSE24574_BCL6_HIGH_VS_LOW_TFH_CD4_TCELL_UP	192	0.868973	1.1491	0.044955	0.229145	0.194827	2394	tags=43%, list=8%, signal=40%	HLA-E/TXNIP/SORL1/LITAF/LAPTM5/BTG1/USP15/DDX5/JUNB/EIF1/YWHAZ/NCOA1/ARID4B/TUBA1A/BTG2/UBE2B/TNFAIP3/IFITM1/BTN3A1/CXCR4/LTB/PNISR/FTH1/CYBB/RPS14/PADI2/TLR1/KDM2A/ZFP36L2/CYTH1/PDE4B/RPL31/RPL11/SYNE2/RPS12/LPAR2/BID/ADD3/RPL34/CLK1/RBL2/RPLP2/LRPAP1/RPS8/PFDN5/PRDM2/STK17A/RPS13/TOB1/TPP1/GABARAPL1/JUND/USP34/EIF4A2/SUPT4H1/RPL32/NSFL1C/RPL37/CIRBP/IL7R/EIF3A/PIK3IP1/CD59/RAPGEF2/DDIT3/AKAP17A…
GOLDRATH_EFF_VS_MEMORY_CD8_TCELL_UP	GOLDRATH_EFF_VS_MEMORY_CD8_TCELL_UP	193	0.869054	1.14905	0.045954	0.229145	0.194827	1353	tags=13%, list=5%, signal=13%	S100A8/IFITM3/TYROBP/LITAF/LYN/S100A4/ITGAX/ADAM8/FKBP5/DOCK5/TUBA1A/LSP1/TAGLN2/ISG20/FPR2/FGL2/TXN/SNX10/MYADM/LMNB1/ANXA1/TACC3/IDI1/ATP6V1A/GABARAPL1/NDRG1
GSE17580_UNINFECTED_VS_S_MANSONI_INF_TEFF_DN	GSE17580_UNINFECTED_VS_S_MANSONI_INF_TEFF_DN	182	0.868164	1.14898	0.044955	0.229145	0.194827	2403	tags=27%, list=8%, signal=25%	IFITM2/SAT1/NEAT1/GBP2/AQP9/BCL2A1/S100A4/ADAM8/HIF1A/ZFP36L1/CASP4/CASP1/CIR1/CST7/PTAFR/SON/CD44/RILPL2/FGL2/WSB1/TXN/TLR1/TMEM140/GLRX/HLA-G/CHMP2A/IL18RAP/SOCS3/MBNL1/SERINC3/CDA/GBP4/PFDN5/HMGB1/TPI1/KAT2B/SNRNP70/HNRNPA1/ABCG1/IGHG1/SNAP23/ID2/MECP2/AIM2/DYNLL2/PPP2R3C/ICAM1/KHDRBS1/SDF4
GSE3982_MAC_VS_BCELL_UP	GSE3982_MAC_VS_BCELL_UP	185	0.867947	1.14895	0.043956	0.229145	0.194827	2218	tags=24%, list=8%, signal=22%	S100A8/BCL6/SLC11A1/TLR4/APOBR/TALDO1/OAS3/NCOA4/NUMB/FKBP5/STX3/TREM1/HSPA1A/SKAP2/NFE2/RAC1/MYD88/TGOLN2/FCN1/TCIRG1/RBPJ/SERINC3/TAOK3/RAB8B/CDA/FOXO3/GK/GABARAPL1/MPP1/AFF4/HNRNPH2/RAB11A/SLC22A4/HP/LPP/PSEN1/ZMIZ1/EML4/PDXK/CTNNA1/LAPTM4A/PHACTR2/SCARF1/COX7A2
GSE19401_UNSTIM_VS_RETINOIC_ACID_AND_PAM2CSK4_STIM_FOLLICULAR_DC_UP	GSE19401_UNSTIM_VS_RETINOIC_ACID_AND_PAM2CSK4_STIM_FOLLICULAR_DC_UP	190	0.868793	1.14895	0.045954	0.229145	0.194827	2779	tags=34%, list=9%, signal=31%	S100A8/FCGR3B/FCGR3A/TNFRSF1B/ICAM3/ARRB2/S100A4/CREB5/ITGAM/RAC2/PHF21A/PSMB9/TRANK1/HSPA1A/IL1R2/ZFAND5/PTK2B/FCN1/HEBP2/OS9/TIMP2/LRPAP1/LTA4H/CBL/PSTPIP1/PBXIP1/EZR/DHRS7/HSP90B1/ATP6V0D1/GNS/HK3/LAMP1/SASH3/TCF20/PPP1R12B/LMAN2/CLMN/CUL4B/BCL2L11/WWP2/FKBP15/SEPHS2/PPP3R1/XPC/ATP2A3/TADA3/SMARCC1/MANBA/BCAP31/RABAC1/SDHB/SMARCD3/CAPG/GAA/CSTB/LGALS1/RPN1/CALCOCO1/RAB5C/RNASE2/YWHAH/PPP1CA/CL…
GSE41867_NAIVE_VS_DAY6_LCMV_ARMSTRONG_EFFECTOR_CD8_TCELL_DN	GSE41867_NAIVE_VS_DAY6_LCMV_ARMSTRONG_EFFECTOR_CD8_TCELL_DN	187	0.867968	1.14892	0.044955	0.229145	0.194827	1763	tags=22%, list=6%, signal=21%	S100A8/MYO1F/NFKBIA/GBP2/BCL2A1/S100A4/TNIP1/NIPBL/ANKRD12/TNFAIP3/OAS1/HCK/PLSCR1/IRF7/ITGAL/IL18RAP/SIPA1L1/ELOVL5/CD164/RAB8B/NFAT5/ARGLU1/TYK2/IL18R1/ATP2B1/MPO/WLS/B4GALT1/SEMA4A/ATM/TNFRSF14/LPCAT2/SNX20/FES/STX11/PCMTD1/DAPK2/FAM53C/IL7R/RNASEL/TPST2
GSE3982_MAC_VS_EFF_MEMORY_CD4_TCELL_UP	GSE3982_MAC_VS_EFF_MEMORY_CD4_TCELL_UP	188	0.867939	1.14891	0.043956	0.229145	0.194827	1981	tags=20%, list=7%, signal=19%	S100A8/SAT1/SDCBP/PLXNC1/TPM3/PICALM/ITGAX/RTN3/BAZ2B/ANPEP/BACH1/SLC6A6/NFE2/QPCT/IL13RA1/TMEM140/LILRA2/SERINC3/UBE2D1/P2RY13/GNAI3/COX5B/REPS2/VCP/ZNF267/ADIPOR1/PISD/STX7/SEL1L/TXNRD1/CLMN/ANXA5/PSEN1/ATP6AP1/MTMR6/FCHSD2/PDXK/MSRB2
GSE29618_PRE_VS_DAY7_FLU_VACCINE_MDC_UP	GSE29618_PRE_VS_DAY7_FLU_VACCINE_MDC_UP	177	0.867992	1.14889	0.045954	0.229145	0.194827	512	tags=3%, list=2%, signal=3%	B2M/OAZ1/ANKRD12/EEF1A1/KIAA0040
GSE3982_CENT_MEMORY_CD4_TCELL_VS_TH1_UP	GSE3982_CENT_MEMORY_CD4_TCELL_VS_TH1_UP	176	0.867605	1.14872	0.045954	0.229145	0.194827	2349	tags=25%, list=8%, signal=23%	S100A8/HLA-C/CTSS/OSBPL8/JMJD1C/HLA-F/ECE1/ARHGAP26/DENND5A/TRANK1/CD44/MKRN1/CD300A/PCF11/ZFP36L2/ANXA1/NR3C1/BTN2A1/FRAT1/RPLP2/MAP3K5/EEF2/NACA/ZNF117/USP25/KBTBD2/CIRBP/PIK3IP1/PIK3R1/CARS2/ZBTB18/RAB11FIP4/PLAC8/ARHGAP15/CPQ/SULT1B1/CSGALNACT1/RUFY1/SLC35E2B/LUC7L3/HBP1/RPL39/DIDO1/FAM13B
GSE22935_WT_VS_MYD88_KO_MACROPHAGE_UP	GSE22935_WT_VS_MYD88_KO_MACROPHAGE_UP	193	0.86877	1.14868	0.045954	0.229145	0.194827	2585	tags=44%, list=9%, signal=40%	NCF2/TYROBP/LITAF/ADAR/SDCBP/NCF1/EFHD2/IL17RA/CSF2RB/NCF4/SHISA5/TMEM123/SEMA4D/ITGAX/SELPLG/HIF1A/PGD/MEFV/LCP2/PPP1R18/TNFAIP3/HCK/PTGS2/ASAH1/PPP4R1/FCER1G/WAS/MOB1A/PILRA/ABCA1/CYBB/INPP5D/PTK2B/SAMHD1/CCR1/IGSF6/SLC43A2/ZFP36L2/TCIRG1/CNPY3/DOK3/ANXA1/SH3BGRL3/RBM47/CFP/RAB8B/ARAP1/CASP8/SNX18/CSK/DNM2/CBL/CKLF/FBRS/TPP1/LPCAT2/EMILIN2/FES/STX11/PISD/MGAT1/MPP1/LAMP1/PIK3CG/CMIP/ITGA5/GSDMD…
GSE40274_CTRL_VS_FOXP3_AND_GATA1_TRANSDUCED_ACTIVATED_CD4_TCELL_UP	GSE40274_CTRL_VS_FOXP3_AND_GATA1_TRANSDUCED_ACTIVATED_CD4_TCELL_UP	131	0.866404	1.14865	0.042957	0.229145	0.194827	1839	tags=24%, list=6%, signal=22%	TMSB4X/TYROBP/ARPC2/ARPC5/S100A6/TSC22D3/S100A11/EPSTI1/MEFV/PHC2/CALM1/HSPA1A/CST7/SLPI/PILRA/RAP1A/SERF2/MAP1LC3B/RPS6KA1/TRAFD1/FAS/IL18R1/RAB5A/SSU72/HK3/SNN/RSRC2/RPL5/HP/ASPRV1/PNRC2
GSE13306_LAMINA_PROPRIA_VS_SPLEEN_TREG_UP	GSE13306_LAMINA_PROPRIA_VS_SPLEEN_TREG_UP	191	0.868577	1.1486	0.045954	0.229145	0.194827	2747	tags=39%, list=9%, signal=35%	S100A8/RGS2/LTF/TPM3/ARHGAP30/CYBA/CREBBP/DOCK8/DAZAP2/TMBIM6/ANKRD12/TAGAP/STK10/KIAA0040/CREBRF/TLR1/KIF5B/MAP1LC3B/ITGAL/LASP1/RB1CC1/DGAT2/HIPK3/MKNK2/C16orf72/MYLIP/LPGAT1/GIMAP4/SERINC3/PTPRJ/AFF1/CDC42SE2/ATXN7/NSD1/TMEM127/FAM107B/CREB1/TP53INP1/TOB1/C16orf54/MGAT1/VEZF1/CTDSP1/UPF1/PARP12/FMR1/PPM1B/PPP1R10/FBXL3/MED15/CCPG1/SLC9A8/NHSL2/ZNF655/ICAM1/HIPK2/ZNF592/UBE2Q1/PTPN1/EPC2/CARD6/…
GSE37301_PRO_BCELL_VS_GRANULOCYTE_MONOCYTE_PROGENITOR_UP	GSE37301_PRO_BCELL_VS_GRANULOCYTE_MONOCYTE_PROGENITOR_UP	135	0.866385	1.14858	0.042957	0.229145	0.194827	2442	tags=24%, list=8%, signal=22%	RGS2/IFITM3/FOS/DUSP1/MXD1/GBP2/IRS2/PPP1R15A/ZFP36/BACH1/HSPA1A/GADD45B/PAK1/KDM7A/SIPA1L2/ATF4/JUN/ZNF394/HEXIM1/PLCL2/FOSB/NUAK2/PAIP2/POR/MECP2/RHOB/DNAJB1/RASGRP4/NFYC/TINF2/ADPGK/TCP11L2
GSE37416_0H_VS_24H_F_TULARENSIS_LVS_NEUTROPHIL_UP	GSE37416_0H_VS_24H_F_TULARENSIS_LVS_NEUTROPHIL_UP	177	0.867735	1.14855	0.045954	0.229145	0.194827	2487	tags=61%, list=8%, signal=56%	MCL1/CFLAR/TYROBP/KLF6/ADAR/ARPC2/STK17B/RNF149/ARHGAP9/CSF2RB/GCA/TPM3/MAPK14/APBB1IP/JUNB/ACTR2/MBOAT7/CREB5/S100A11/R3HDM4/RNASET2/CFL1/IL6R/CYP4F3/LST1/FLOT2/CST7/HSP90AA1/CAB39/CD46/PADI4/WAS/TSPO/AGO4/SOS2/WDFY3/LAMTOR4/USP32/CEP63/WNK1/MAP3K1/UTRN/ATRX/NFAM1/HIPK3/APAF1/DNAJA1/ADD1/ACOX1/CASP8/OAZ2/IFIT5/AIF1/SNX18/BCLAF1/ARGLU1/CAMK2G/WLS/ACTN4/RPS6KA3/PSTPIP1/STK38/KLF13/CHMP5/TMEM30A/HT…
GSE25123_CTRL_VS_IL4_AND_ROSIGLITAZONE_STIM_MACROPHAGE_UP	GSE25123_CTRL_VS_IL4_AND_ROSIGLITAZONE_STIM_MACROPHAGE_UP	191	0.868528	1.14853	0.045954	0.229145	0.194827	2212	tags=28%, list=8%, signal=26%	B2M/HLA-C/RNF213/PSAP/RASSF2/TSC22D3/ARHGDIB/TNFSF10/JUNB/GRB2/RHOA/YWHAB/PPP1R18/DENND5A/CXCR4/PNISR/CAB39/RTN4/ZFP36L2/LMNB1/IRAK3/CSDE1/PFN1/ELF2/NARF/IFNGR2/PPP3CA/HIPK1/SNX18/NLRC5/ARPC4/UGCG/HEXIM1/PBX2/ZNF652/ADIPOR1/HMGB1/SUPT4H1/KANSL1/HNRNPH1/PCGF5/PIK3IP1/ANXA5/ELF4/ATXN7L3/PPP4C/CDK13/SETD1B/CD37/GPATCH2L/LYSMD2/SLC37A3/EPS15L1/PRCP
GSE339_EX_VIVO_VS_IN_CULTURE_CD4POS_DC_DN	GSE339_EX_VIVO_VS_IN_CULTURE_CD4POS_DC_DN	187	0.867602	1.14844	0.044955	0.229145	0.194827	2298	tags=32%, list=8%, signal=30%	SRGN/NAMPT/IFIT2/CFLAR/FTL/LITAF/BCL2A1/STAT3/UBE2D3/WAC/MAP4K4/CASP4/STX3/ANXA11/RAB7A/WDR26/HNRNPA2B1/PLSCR1/IL1RN/FTH1/AHNAK/WSB1/WNK1/LPIN2/IL18RAP/HSD17B11/CHD7/MARK3/ANXA3/RAB10/USP9X/C6orf62/GNAI3/GPCPD1/RAD23B/VPS4B/TOR1AIP2/STXBP3/RAB5A/SMARCA5/HIVEP2/AGFG1/PIK3R1/CACUL1/EDEM3/GOLGA4/TPST2/KRAS/HNRNPA3/KCMF1/LARP1/MDM2/DNAJB6/RNF11/TBK1/PPP2R2A/ADAM17/KTN1/RAP1B/PTGES3
GSE12392_WT_VS_IFNB_KO_CD8A_NEG_SPLEEN_DC_DN	GSE12392_WT_VS_IFNB_KO_CD8A_NEG_SPLEEN_DC_DN	194	0.868855	1.14841	0.046953	0.229145	0.194827	1996	tags=36%, list=7%, signal=33%	TXNIP/SORL1/RSAD2/MYO1F/IFIT1/MEGF9/S100A6/OSBPL8/JMJD1C/CD53/MSN/APBB1IP/SSH2/PYGL/STK4/AKAP13/PAG1/OAS2/LCP2/BACH1/PRKCB/RAC2/CASP1/MMP9/PTP4A2/PTPN12/SLC44A2/RAP1A/ABCA7/RNF130/DIAPH1/WNK1/MKRN1/IGSF6/JAK3/PLAUR/HELZ2/HSH2D/SULF2/PTPRJ/DAPP1/KMT2D/SLC15A4/USB1/RTF1/NFAT5/JAK2/MAP3K5/ARL6IP5/WLS/LTA4H/BCL3/GSTK1/MYCBP2/ST3GAL2/DGKD/HLX/PIK3CG/CD47/CMIP/IL7R/CRLF3/CNTRL/DEGS1/ENTPD4/RAB37/SBNO1/…
GSE3039_NKT_CELL_VS_B1_BCELL_UP	GSE3039_NKT_CELL_VS_B1_BCELL_UP	181	0.867852	1.14841	0.045954	0.229145	0.194827	2223	tags=34%, list=8%, signal=31%	S100A8/S100A6/RASSF2/CDC42EP3/RTN3/RNF24/SAMD9L/BAZ2B/CEBPD/EP300/OGFRL1/RASSF3/VCAN/CKAP4/LTB/YPEL5/LRG1/KIAA1109/FGL2/LAMTOR4/TUBA4A/CYTIP/ACIN1/CCND3/SLU7/MARK2/TSC22D4/RCSD1/ITPRIP/GPSM3/KMT2D/ARAP1/CCM2/JAK2/CANT1/GPR27/IL18R1/CKLF/SLC38A2/STK38/KLF13/PBXIP1/HNRNPUL1/TFEB/CTDSP1/EZH1/TMUB2/OLFM4/CMIP/GPBP1L1/ITGA5/HDAC7/KIAA2013/ADAM19/ZRANB1/WDFY4/WDTC1/PRAM1/SEMA4B/RASGRP4/ATP2A3
GSE43863_TFH_VS_LY6C_INT_CXCR5POS_MEMORY_CD4_TCELL_UP	GSE43863_TFH_VS_LY6C_INT_CXCR5POS_MEMORY_CD4_TCELL_UP	189	0.867672	1.14813	0.044955	0.229145	0.194827	2297	tags=26%, list=8%, signal=24%	SRGN/NAMPT/IFITM3/ISG15/NFKBIA/ADAR/XAF1/MX1/PARP14/MX2/PPP1R15A/IFI44L/NABP1/B4GALT5/TAP1/IFI44/TAGAP/PLSCR1/IL1RN/NOTCH1/DTX3L/USP32/HELZ2/SOCS3/HSPA5/HSH2D/RAB8B/PKN2/CSRNP1/SBF2/AGFG1/TNFSF14/PML/HNRNPH1/C3orf62/PCGF5/HNRNPD/RIPK1/LARP1/MDM2/IFI35/MIR22HG/U2SURP/FNDC3A/BST2/IL1RAP/IFI27/ICAM1/RIF1
GSE34217_MIR17_92_OVEREXPRESS_VS_WT_ACT_CD8_TCELL_UP	GSE34217_MIR17_92_OVEREXPRESS_VS_WT_ACT_CD8_TCELL_UP	120	0.864766	1.14812	0.043956	0.229145	0.194827	1554	tags=12%, list=5%, signal=11%	TXNIP/PTPRC/PSAP/GBP2/ARHGDIB/YPEL3/CYTIP/CASP8/NLRC5/WLS/TOM1/ETS1/PIM1/DPEP2
GSE43955_TH0_VS_TGFB_IL6_TH17_ACT_CD4_TCELL_10H_UP	GSE43955_TH0_VS_TGFB_IL6_TH17_ACT_CD4_TCELL_10H_UP	191	0.868148	1.14803	0.047952	0.229145	0.194827	2817	tags=32%, list=10%, signal=30%	S100A8/DUSP1/LITAF/LYN/CD53/MARCKS/PNRC1/KMT2E/IER2/SERPINB1/CASP4/SCAF11/LAMP2/IL1RN/GLIPR2/EMB/FPR2/ZFAND5/TUBA4A/LCN2/PKM/RBPJ/ETS2/PFKFB3/SPATA13/TAX1BP1/CD93/LDHA/AIF1/MBD2/EWSR1/SUPT4H1/STX7/HLX/WDR82/ATP11A/PIM3/DDIT3/HSBP1/HNRNPA3/SNX1/MAP3K8/TBL1XR1/SKP1/CTNNB1/BCAP31/PSMD13/DECR1/CNOT6L/IL6ST/UTY/ING1/TAF1D/SNX2/IFNAR2/RHOQ/USP38/IREB2/PHTF1/SLC20A1/HK1/CBX6
GSE4748_CTRL_VS_LPS_STIM_DC_3H_DN	GSE4748_CTRL_VS_LPS_STIM_DC_3H_DN	180	0.867288	1.14775	0.045954	0.229145	0.194827	1801	tags=13%, list=6%, signal=13%	S100A8/NAMPT/TXNIP/DUSP1/UBE2D3/TALDO1/GADD45B/YPEL5/GLRX/TNFRSF1A/NT5C3A/RNF19B/ARHGEF1/RYBP/ATP6V1A/TOR1AIP2/HTATIP2/FKBP1A/RIOK3/LMAN2/ABHD5/MYO5A/TPRG1L/ST3GAL1
GSE37416_12H_VS_48H_F_TULARENSIS_LVS_NEUTROPHIL_UP	GSE37416_12H_VS_48H_F_TULARENSIS_LVS_NEUTROPHIL_UP	188	0.867007	1.14768	0.043956	0.229145	0.194827	3143	tags=69%, list=11%, signal=62%	LCP1/DUSP1/TYROBP/MYH9/MX1/LRP10/SP100/TLR4/LIMK2/MX2/R3HDM4/SAMD9/PPP1R12A/ECE1/SP110/RASSF5/ADAM8/SERPINB1/IL4R/WDR26/CRISPLD2/LAT2/HCK/FAM8A1/TNFSF13B/SPI1/ISG20/YPEL5/CAB39/HERC5/TAB2/PILRA/TMX4/SIRPA/OASL/IFNAR1/PADI2/CALM2/MAP3K1/TNFRSF1A/CYLD/SNX10/CNPY3/MAPK1/SIPA1L1/LPGAT1/TACC1/CLIP1/GIMAP4/STK40/ERGIC1/GMIP/TAOK3/USB1/MAP2K3/NBR1/SNX18/TOP1/MAPKAPK2/ARHGAP4/STK38/SIPA1/CUX1/TMEM167B/RA…
GSE2585_THYMIC_DC_VS_MTEC_DN	GSE2585_THYMIC_DC_VS_MTEC_DN	185	0.866979	1.14767	0.043956	0.229145	0.194827	1945	tags=24%, list=7%, signal=23%	MNDA/IFIT3/IFITM3/RSAD2/ISG15/IGF2R/AQP9/TNFSF10/S100A11/STK4/RNF24/IFI44L/TMBIM6/CLEC4E/OAS2/IFITM1/IQSEC1/PLSCR1/ISG20/ATP6V1B2/HNRNPU/KIAA1109/IFNGR1/IFI6/PRR13/IRAK3/RPL11/RNF19B/AGTPBP1/EIF4G3/MFN2/NACA/DDX6/GSTK1/POLR2A/SMARCA5/PSMD4/REL/DDIT3/ELL/LARP1/HNRNPA1/PRR14L/PLAC8/LARP4B
GSE14415_INDUCED_TREG_VS_FOXP3_KO_INDUCED_TREG_IL2_CULTURE_DN	GSE14415_INDUCED_TREG_VS_FOXP3_KO_INDUCED_TREG_IL2_CULTURE_DN	127	0.864378	1.14761	0.041958	0.229145	0.194827	1752	tags=17%, list=6%, signal=16%	HLA-E/TXNIP/BTG1/YPEL3/ITGAX/EPSTI1/SYNE1/CCNI/KLF3/APC/TMEM71/GABARAPL2/USP3/IL18R1/HIP1/ANTXR2/EZH1/RNF166/PACS1/ATG2A/PDCD4/CTSA
GSE24574_NAIVE_VS_TCONV_CD4_TCELL_UP	GSE24574_NAIVE_VS_TCONV_CD4_TCELL_UP	186	0.866785	1.14747	0.043956	0.229145	0.194827	2175	tags=31%, list=7%, signal=29%	TXNIP/IFITM3/MCL1/SORL1/ITGB2/VNN2/LRP10/SLC2A3/ICAM3/LIMK2/HMGB2/CORO1A/TUBA1A/SYNE1/IFITM1/MYO9B/CXCR4/ISG20/GADD45B/GNB2/IFIH1/SIRPA/RPS14/PADI2/ZFP36L2/JAK3/UTRN/ACAP1/S1PR4/ADD3/CLK1/ARHGAP4/B4GALT1/SIPA1/RPL14/PBXIP1/RPS20/TOB1/JUND/LTB4R/PIM1/RPL37/RASGRP2/CHD3/PIK3IP1/DDIT3/CBX4/SUN2/MT2A/MAPK3/CDK19/DGCR2/SETD1B/CD37/RHOB/FOXO4/RPS28/DNAJB1
GSE36476_CTRL_VS_TSST_ACT_16H_MEMORY_CD4_TCELL_OLD_UP	GSE36476_CTRL_VS_TSST_ACT_16H_MEMORY_CD4_TCELL_OLD_UP	184	0.866605	1.14744	0.044955	0.229145	0.194827	1654	tags=30%, list=6%, signal=29%	TXNIP/FOS/ITM2B/SORL1/ITGB2/VNN2/TSC22D3/SLC2A3/S100A4/IRS2/DAZAP2/ZFP36/PRKCB/TNFAIP3/IQSEC1/FAM8A1/YPEL5/TMX4/HECA/SAMHD1/FCGRT/DOCK2/CHD1/PCF11/ZFP36L2/SETD2/ANXA1/KLF2/HSD17B11/ELF2/TLE4/ADD3/FRAT1/USP3/JUN/RGL2/SPTBN1/ARGLU1/PTP4A1/BNIP3L/PPP1CB/LILRA6/PDZD8/CKLF/PBXIP1/TOB1/OSER1/GSTK1/MYCBP2/MAX/DGKD/DPEP2/CIRBP/PLCL2/RASGRP2/PIK3IP1
GSE17721_0.5H_VS_8H_GARDIQUIMOD_BMDC_DN	GSE17721_0.5H_VS_8H_GARDIQUIMOD_BMDC_DN	189	0.867134	1.14742	0.044955	0.229145	0.194827	1815	tags=21%, list=6%, signal=19%	HLA-B/SAT1/NAMPT/NEAT1/IFITM3/NFKBIA/GMFG/TNFSF10/CCNL1/STAT3/ATP6V0B/BRD2/GLIPR2/ABCA7/TXN/PLAUR/ACSL4/OSTF1/APAF1/HNRNPH3/TAX1BP1/TBC1D1/SH3BP2/JAK2/PPP1CB/CLK3/CCNG2/ZFYVE16/USP25/CCNL2/MORC3/PIAS1/KREMEN1/PIM3/OSGIN2/RAB18/TNRC18/LPP/PPP2CA
GSE5099_DAY3_VS_DAY7_MCSF_TREATED_MACROPHAGE_UP	GSE5099_DAY3_VS_DAY7_MCSF_TREATED_MACROPHAGE_UP	183	0.866681	1.14737	0.045954	0.229145	0.194827	2643	tags=42%, list=9%, signal=39%	HLA-C/RNF213/RSAD2/CAP1/VNN2/S100A6/TSC22D3/BTG1/ICAM3/SHISA5/HLA-F/R3HDM4/COTL1/EPSTI1/ECE1/CD55/PAG1/TLR2/RPS11/IFITM1/CASP1/FLOT2/ISG20/IFIH1/HECA/INPP5D/RPS14/TUBA4A/MAP7D1/HLA-G/RPS3/RPL13A/CYTIP/RPL31/KDM7A/CAPZB/ZMAT2/SPATA13/UPP1/ADD3/RPL13/RPL4/RPLP2/FAM107B/FOXP1/NLRC5/PFDN5/BTN3A3/STK17A/SIPA1/RPL14/SSR2/TIMP1/RPL32/RPL15/IL7R/VCL/PIK3IP1/ELF4/GBP3/RPL10/FAM32A/PIM2/DEF8/AP1G1/PLEKHO1/…
GSE24634_TREG_VS_TCONV_POST_DAY3_IL4_CONVERSION_DN	GSE24634_TREG_VS_TCONV_POST_DAY3_IL4_CONVERSION_DN	190	0.867543	1.1473	0.046953	0.229145	0.194827	1883	tags=34%, list=6%, signal=32%	MNDA/ITM2B/PSAP/FCGR2A/ITGB2/PLEK/MEGF9/PTEN/DYSF/SLC11A1/GCA/GBP1/NINJ1/RNASET2/BAZ2B/CEBPD/BACH1/ATP6V0B/PARP8/HCK/IFI44/ASAH1/CLEC2B/SKAP2/MOB1A/ABCA1/NAGK/RNF130/TLR1/TCIRG1/CHMP2A/PPT1/CTSB/HSD17B11/IL10RB/SERINC3/BID/IFNGR2/SNX27/SYK/P2RY13/CDA/RIT1/CD74/MAP3K5/COX5B/PFDN5/SEMA4A/MKNK1/ADIPOR1/LY96/LAMP1/TIMP1/CTSZ/STOM/CSF2RA/DPEP2/IL7R/SNX6/COPA/PLIN3/MCTP1/VPS8/NPL/LMO2
GSE5099_UNSTIM_VS_MCSF_TREATED_MONOCYTE_DAY3_DN	GSE5099_UNSTIM_VS_MCSF_TREATED_MONOCYTE_DAY3_DN	189	0.867041	1.14729	0.044955	0.229145	0.194827	2299	tags=28%, list=8%, signal=26%	HLA-B/FOS/MXD1/KLF6/XPO6/S100A6/MSL1/VASP/TKT/TPM3/S100A4/TLE3/IER2/ECE1/SELPLG/TUBA1A/HCK/AKNA/IFNGR1/TSPO/PLBD1/NAGK/CSNK1D/KIAA0319L/PADI2/ADM/ANKRD13D/PAK1/FERMT3/PRKAR1A/CHST15/TSEN34/MTPN/MICAL1/MAP2K3/ARPC4/CSRNP1/KLF7/NFKB1/ARHGEF2/CTDSP2/PLCL2/EIF4G1/ATP6AP1/EIF4B/ABCG1/PDXK/PRRC2B/ENSA/EPS15L1/PHF2/CDIPT/TRIM27
GSE24142_EARLY_THYMIC_PROGENITOR_VS_DN3_THYMOCYTE_ADULT_UP	GSE24142_EARLY_THYMIC_PROGENITOR_VS_DN3_THYMOCYTE_ADULT_UP	194	0.867931	1.14719	0.048951	0.229145	0.194827	2293	tags=29%, list=8%, signal=27%	HLA-E/RGS2/TYROBP/RSAD2/LTF/CTSS/NFKBIA/NCF1/AQP9/S100A6/STK17B/S100A4/PTPRE/ITGAX/GRN/DENND5A/HCK/AKNA/PTPN12/IL1R2/PLBD1/ABCA1/CPPED1/PAK1/THEMIS2/CD300A/PLAUR/MYADM/KDM7A/BNIP2/MICAL1/FAM107B/IL18R1/SLCO3A1/FES/MSL2/ST3GAL2/GRAMD1A/RASA2/KLF7/PIP4K2A/AFF4/DIP2B/ABHD5/RAB14/PRMT2/PHF20/EIF4B/LMO2/LGALS8/MAP3K8/INPP4A/IRAK4/CTSG/GON4L/LPCAT1/ICAM1
GSE32034_LY6C_HIGH_VS_LOW_MONOCYTE_DN	GSE32034_LY6C_HIGH_VS_LOW_MONOCYTE_DN	190	0.8674	1.14711	0.046953	0.229145	0.194827	2075	tags=28%, list=7%, signal=27%	HLA-B/IFIT2/IFIT3/XPO6/GBP2/PARP14/PARP9/IRF1/STAT1/EPSTI1/TNIP1/FRAT2/PSMB9/OAS1/FAM8A1/MBP/PSME1/SLC44A2/INPP5D/TMEM140/HLA-G/PSMB8/DICER1/DDX60/KIF1B/TLE4/ZNF394/SAFB/CMPK2/ULK1/UBAP1/NKTR/ARFGEF1/RNF145/ATP6V0D1/GRAMD1A/PARP12/CTDSP2/DCAF11/IL7R/RELA/ATP6V1E1/BCL2L11/RRBP1/CDK11B/TM9SF2/LARP1/ZEB1/IFI35/RRP12/PDXK/RNF11/CTDP1/SEC11A
GSE17974_CTRL_VS_ACT_IL4_AND_ANTI_IL12_72H_CD4_TCELL_UP	GSE17974_CTRL_VS_ACT_IL4_AND_ANTI_IL12_72H_CD4_TCELL_UP	181	0.866828	1.14706	0.045954	0.229145	0.194827	2076	tags=32%, list=7%, signal=30%	S100A8/RGS2/DUSP1/TYROBP/G0S2/PLEK/APOBEC3A/JUNB/IRS2/SETX/MAP4K4/NCOA1/CASP4/PARP8/TRANK1/CLEC7A/CASP1/ASAH1/TRIB1/NFKBIZ/AHNAK/EMB/DTX3L/SAMHD1/FOSL2/ANXA1/SOCS3/KLF2/PIK3R5/ITPRIP/GBP4/NSD1/JUN/ZNF394/PTP4A1/LRPAP1/CUX1/TOB1/STXBP5/TBXAS1/SNN/PELI2/PIM1/DPEP2/LMTK2/CIRBP/IL7R/CDK12/RAPGEF2/TTN/TPRG1L/VAV3/RAPGEF1/MIR22HG/JADE1/FBXO33/VPS9D1/SKIL
GSE37301_LYMPHOID_PRIMED_MPP_VS_COMMON_LYMPHOID_PROGENITOR_DN	GSE37301_LYMPHOID_PRIMED_MPP_VS_COMMON_LYMPHOID_PROGENITOR_DN	190	0.867358	1.14705	0.046953	0.229145	0.194827	2761	tags=42%, list=9%, signal=38%	SRGN/IFIT3/SOD2/GBP2/ARPC2/BTG1/GNAI2/MX2/SEC14L1/CEBPD/FLOT1/LY6E/SELPLG/ANPEP/ELF1/PHC2/NIPBL/TRIM25/WDR26/ZNFX1/PLSCR1/IL1RN/ISG20/GADD45B/SLPI/IFIH1/IL13RA1/ARPC3/APMAP/MYD88/SAMHD1/CD14/TCIRG1/METTL9/PKM/KLF2/IQGAP2/RNF19B/MARK2/FUS/YTHDC1/JAK2/RPS6KA3/CMPK2/MBD2/ATP6V1A/CHMP4B/OTUD5/EZR/MYCBP2/TRA2B/JUND/SMARCA5/LSM14A/CCNL2/GRINA/DNTTIP2/PCGF5/USP7/CRLF3/OGFR/GLG1/CTNNA1/ETF1/AZIN1/TCF25/S…
GSE5589_WT_VS_IL10_KO_LPS_STIM_MACROPHAGE_45MIN_DN	GSE5589_WT_VS_IL10_KO_LPS_STIM_MACROPHAGE_45MIN_DN	190	0.867302	1.14698	0.046953	0.229145	0.194827	791	tags=6%, list=3%, signal=6%	MALAT1/G0S2/PTPRE/ZCCHC2/CKAP4/HSPA1A/NEDD9/TCIRG1/TRIP12/MAPK1/ITPK1
GSE24210_CTRL_VS_IL35_TREATED_TCONV_CD4_TCELL_UP	GSE24210_CTRL_VS_IL35_TREATED_TCONV_CD4_TCELL_UP	194	0.867758	1.14696	0.048951	0.229145	0.194827	2388	tags=42%, list=8%, signal=39%	TXNIP/PTPRC/MCL1/ITM2B/PTEN/GMFG/BTG1/ARHGDIB/VIM/TLR4/SHISA5/TMEM123/LIMK2/CDC42EP3/JAK1/ROCK1/CELF2/ARHGAP26/TAPBP/SF3B1/NOTCH2/RAC2/PHF21A/PSMB9/PHF20L1/MED13L/SLC44A2/DTX3L/PADI2/TLR1/MCTP2/PRR13/NUFIP2/PAK1/JAK3/CYTH1/CLIC1/KLF3/CEP350/HSH2D/MAP3K3/SPATA13/IRF2/CDC42SE2/RCSD1/ARAP1/KIDINS220/CLK1/CD74/RERE/SPG11/PSD4/CKLF/BBX/SLC40A1/C16orf54/CDKN1B/TBC1D10C/FRY/CCNL2/HIVEP2/MORC3/CD47/DUSP6…
GSE9988_LPS_VS_VEHICLE_TREATED_MONOCYTE_UP	GSE9988_LPS_VS_VEHICLE_TREATED_MONOCYTE_UP	174	0.866413	1.14684	0.045954	0.229145	0.194827	1682	tags=24%, list=6%, signal=23%	SOD2/ACSL1/DUSP1/CFLAR/FFAR2/G0S2/NFKBIA/PLEK/AQP9/BCL2A1/MGAM/TNFAIP2/DDX5/PPP1R15A/PIK3AP1/PELI1/BTG2/TNFAIP3/DENND5A/PTGS2/KDM6B/HNRNPC/GADD45B/UBE2J1/NFKBIZ/TXN/ADM/PLAUR/SOCS3/PPP1R15B/ETS2/TNFAIP6/STAT5A/JUN/PTP4A1/ATP2B1/RYBP/CSRNP1/NFKB1/PIM3/REL/RAPGEF2
GSE27786_NEUTROPHIL_VS_MONO_MAC_UP	GSE27786_NEUTROPHIL_VS_MONO_MAC_UP	182	0.866371	1.1466	0.045954	0.229145	0.194827	2032	tags=38%, list=7%, signal=36%	CSF3R/FCGR3A/RSAD2/LTF/MYO1F/G0S2/ARPC5/NCF1/EVI2B/JUNB/SH3GLB1/CLEC4E/YWHAB/PAG1/CTSD/CASP4/ZCCHC2/PTBP3/IQSEC1/RASSF3/SPI1/AKNA/MBP/SON/NFE2/PADI4/LAMTOR4/RGS19/ZNF217/HELZ2/NR3C1/SIPA1L1/PRKAR1A/TACC1/ZMAT2/RCSD1/ITPRIP/NFE2L2/RIT1/FOXO3/SLC9A3R1/VNN1/ATF7IP/TAP2/CMPK2/ABI1/CLK3/MIA3/TMEM50A/ZNF652/BEST1/FGD4/CCNL2/PLEKHG3/OLFM4/TOX4/CYSTM1/SIRT7/GOLGA2/GSDMD/ARFIP1/ATP6AP1/HERPUD2/MAPK3/RP2/P…
GSE42021_TREG_PLN_VS_CD24INT_TREG_THYMUS_UP	GSE42021_TREG_PLN_VS_CD24INT_TREG_THYMUS_UP	191	0.866972	1.14648	0.047952	0.229145	0.194827	2293	tags=45%, list=8%, signal=42%	SRGN/ACSL1/LRP10/VASP/BCL2A1/TNFAIP2/DDX5/JUNB/TLE3/IER2/PELI1/MAP4K4/CEBPD/HIF1A/LCP2/NOTCH2/IL4R/PTGS2/IFRD1/IL1RN/EHD1/HSP90AA1/GLIPR2/GADD45B/HNRNPK/N4BP1/TAB2/NFKBIZ/IFNAR1/CD14/SNX10/PLAUR/LCN2/SLK/MYADM/ACSL4/KLF3/SOCS3/APAF1/PPP1R15B/STK40/PFKFB3/RNF19B/TAX1BP1/UPP1/RAB10/STAT5A/TOP1/IST1/JAK2/MAP3K5/PPP1CB/UGCG/TANK/OTUD5/TRA2B/MTDH/C9orf72/WTAP/NFKB1/AGFG1/ABR/RIOK3/YTHDF3/DDX3Y/HNRNPH1…
GSE24574_BCL6_HIGH_TFH_VS_TCONV_CD4_TCELL_UP	GSE24574_BCL6_HIGH_TFH_VS_TCONV_CD4_TCELL_UP	187	0.866113	1.14647	0.044955	0.229145	0.194827	2088	tags=16%, list=7%, signal=14%	B2M/ISG15/TNFRSF1B/NINJ1/IL6R/PTGS2/GADD45B/TGOLN2/SLC16A3/TNFRSF1A/NR3C1/GNAQ/IFNGR2/KMT2D/IL16/PTP4A1/ARHGEF1/TOM1/ZNF652/TGFB1/STX11/PLEC/MAEA/UBTF/SULT1A1/APOBEC3G/ITPKB/OXSR1/ANKLE2
GSE39556_UNTREATED_VS_3H_POLYIC_INJ_MOUSE_NK_CELL_DN	GSE39556_UNTREATED_VS_3H_POLYIC_INJ_MOUSE_NK_CELL_DN	187	0.866058	1.14639	0.044955	0.229145	0.194827	2687	tags=46%, list=9%, signal=42%	ACSL1/FPR1/SORL1/MME/TKT/ACTN1/EIF1/PTPRE/ROCK1/BAZ2B/HIF1A/OAS2/LCP2/TNFAIP3/DENND5A/TRANK1/LST1/PLSCR1/PTPN12/SRSF5/MED13L/WDFY3/MTMR3/WSB1/LILRB2/DMXL2/THEMIS2/CHD1/N4BP2L2/PDE4B/LILRA2/NR3C1/GAB2/CHST15/GNAQ/IQGAP2/AFF1/S1PR4/SERPING1/STAT5A/AIF1/FOXO3/CTBS/SENP6/RYBP/STK38/HCP5/CALCOCO2/ATP2B4/NDRG1/PDLIM7/MPP1/ZFYVE16/GNS/KLF7/HLX/CSNK1A1/MAN1A1/ITGA5/DPYD/RAPGEF2/CDS2/PRMT2/SUN2/ZMIZ1/LMO2…
GSE30971_CTRL_VS_LPS_STIM_MACROPHAGE_WBP7_KO_2H_UP	GSE30971_CTRL_VS_LPS_STIM_MACROPHAGE_WBP7_KO_2H_UP	175	0.865758	1.14623	0.045954	0.229145	0.194827	2189	tags=30%, list=7%, signal=28%	ACSL1/SLC25A37/BASP1/G0S2/NFKBIA/AQP9/SLC2A3/BCL2A1/DENND3/LIMK2/CDC42EP3/STAT3/SERPINB1/DENND5A/PTGS2/EHD1/GADD45B/STEAP4/FPR2/ABCA1/ADM/SVIL/VNN3/IRAK3/SOCS3/ETS2/TNFAIP6/PFKFB3/UPP1/ST20/NFAT5/MAP3K5/MTF1/KCNJ2/RAB21/GK/WTAP/GRAMD1A/NFKB1/KBTBD2/PIM1/GNG2/OSM/OSGIN2/SAMD8/RNF144B/ST3GAL1/PLAC8/IER5/ADAM19/AZIN1/TGFA/LCOR
GSE11057_CD4_CENT_MEM_VS_PBMC_DN	GSE11057_CD4_CENT_MEM_VS_PBMC_DN	188	0.865891	1.1462	0.044955	0.229145	0.194827	2776	tags=44%, list=9%, signal=40%	SRGN/ACSL1/MXD1/PLEK/VNN2/PLXNC1/EFHD2/DYSF/TKT/APLP2/TLR4/APOBR/NADK/FBXL5/TMEM154/PICALM/PTPRE/CEBPB/BACH1/OGFRL1/ASAH1/SPI1/PTAFR/FPR2/SIRPB1/NAGK/MYD88/FCGRT/SECTM1/CPPED1/RNF13/PRKCD/IGSF6/DGAT2/TLR6/LILRB3/OS9/ARHGAP27/CFP/IFNGR2/RXRA/SH3BP2/JAK2/LILRA6/LTA4H/SEMA4A/ATP6V1A/REPS2/TFEB/CTSZ/GRINA/TET3/DUSP6/RAB3D/KIAA0513/AOAH/ABHD5/MCTP1/RNF144B/TM9SF2/RP2/WDFY4/SNAP23/UNC93B1/LAPTM4A/TMEM1…
GSE11961_FOLLICULAR_BCELL_VS_MEMORY_BCELL_DAY7_UP	GSE11961_FOLLICULAR_BCELL_VS_MEMORY_BCELL_DAY7_UP	184	0.86564	1.14616	0.045954	0.229145	0.194827	2367	tags=33%, list=8%, signal=31%	HLA-E/IFIT3/RNF213/TYROBP/MYH9/XAF1/S100A6/PARP9/SHISA5/ARHGAP30/MX2/OAS3/PIK3AP1/SAMD9L/TAPBP/ZCCHC2/ANKRD12/DDX58/OAS1/CXCR4/IRF7/TRIB1/BRI3/IFIH1/RPS14/TMEM140/RPL31/TRAFD1/IKZF1/MARK2/PIK3R5/NPEPPS/SERPING1/MICAL1/CAMKK2/JAK2/TYK2/VNN1/CMPK2/WIPF2/RPL27/PISD/UBR4/ARHGEF2/PML/SNN/TOR1AIP1/SNX6/SOS1/ST3GAL1/GDI1/PSME2/RPL24/MED15/DYNC1H1/POLR2J/TREML2/SCAMP2/GTPBP1/VPS28/CYP27A1
GSE17721_LPS_VS_POLYIC_2H_BMDC_UP	GSE17721_LPS_VS_POLYIC_2H_BMDC_UP	188	0.865859	1.14616	0.044955	0.229145	0.194827	2512	tags=29%, list=9%, signal=27%	IFITM2/NEAT1/RGS2/ACSL1/FPR1/DUSP1/KLF6/NFKBIA/IRF1/HMGB2/BRD2/IL1RN/BRI3/RILPL2/TLR1/WNK1/CHD1/NR3C1/TLR6/APAF1/STK40/RNF19B/TAX1BP1/GAS7/SNX18/CDV3/IDI1/MTF1/TOB1/LY96/MTDH/UBE2H/NFKB1/KBTBD2/PLCL2/FMR1/PIM3/RELA/ST3GAL1/MT2A/NFKB2/MDM2/DNAJB6/SPTAN1/CPEB2/RNF11/RLF/RAP1B/LMO4/KDM5C/FCGR2B/SLAIN2/EGR1/ARF6/SUCO
GSE23925_LIGHT_ZONE_VS_NAIVE_BCELL_UP	GSE23925_LIGHT_ZONE_VS_NAIVE_BCELL_UP	188	0.865841	1.14613	0.044955	0.229145	0.194827	2067	tags=27%, list=7%, signal=25%	SRGN/NEAT1/FOS/DUSP1/STK17B/EVI2B/TNFRSF1B/BCL2A1/TPM3/JUNB/CCNL1/SLA/PNRC1/PPP1R15A/IER2/NABP1/SELPLG/ZFP36/ZFP36L1/DDX3X/TNFAIP3/RHOG/KDM6B/TRIB1/NFKBIZ/RILPL2/FOSL2/CYTIP/ATP11B/PPP1R15B/ITPRIP/SAMSN1/ATF4/SNX18/IST1/RAB1A/SBNO2/CSRNP1/KBTBD2/DUSP6/FOSB/PSMB4/ATP6V1E1/CBX4/VAMP3/BCL2L11/ISCU/ETF1/ITPKB/MIR22HG/SUB1
GSE21379_TFH_VS_NON_TFH_SAP_KO_CD4_TCELL_DN	GSE21379_TFH_VS_NON_TFH_SAP_KO_CD4_TCELL_DN	183	0.8657	1.14607	0.046953	0.229145	0.194827	885	tags=9%, list=3%, signal=9%	HLA-B/NEAT1/RNF149/DOCK5/NOTCH2/STX3/NFE2/IFIH1/CD44/RGS18/ABCA7/SAMHD1/MKRN1/PRR13/FERMT3/TNFAIP6
GSE1448_ANTI_VALPHA2_VS_VBETA5_DP_THYMOCYTE_DN	GSE1448_ANTI_VALPHA2_VS_VBETA5_DP_THYMOCYTE_DN	176	0.865524	1.14597	0.045954	0.229145	0.194827	1671	tags=16%, list=6%, signal=16%	SAT1/LCP1/CSF3R/RGS2/BASP1/GBP2/ARPC2/TNFRSF1B/ACTG1/CD53/ZFP36/TAP1/CNN2/NFE2/PSMB8/ELOVL5/RPS6KA1/ARID1A/TLE4/EIF4G3/GPR27/SEMA4A/HSP90B1/ST3GAL2/FURIN/HRH2/CMIP/MAEA/FOSB
GSE28726_NAIVE_VS_ACTIVATED_CD4_TCELL_UP	GSE28726_NAIVE_VS_ACTIVATED_CD4_TCELL_UP	183	0.865598	1.14593	0.046953	0.229145	0.194827	2175	tags=37%, list=7%, signal=34%	TXNIP/MCL1/SORL1/LITAF/LAPTM5/VNN2/MX1/SLC2A3/ICAM3/ARRB2/GCA/TMSB10/LIMK2/HMGB2/RAB31/CORO1A/SELPLG/SYNE1/IFITM1/TRANK1/FLOT2/STK10/ISG20/FTH1/RPS14/PTK2B/FCGRT/KDM2A/DOCK2/ZFP36L2/CYLD/UTRN/ACAP1/RPS16/LPAR2/MAP3K3/S1PR4/ADD3/GPSM3/RPL34/AIF1/ARHGAP4/RPS8/STK17A/SIPA1/PBXIP1/RPS20/TOB1/TRAF3IP3/JUND/CYFIP2/ABR/PIM1/ITGA5/IL7R/RASGRP2/PIK3IP1/DDIT3/ST3GAL1/LGALS8/DGCR2/SPTAN1/SETD1B/CD37/FOXO4/R…
GSE7831_UNSTIM_VS_INFLUENZA_STIM_PDC_4H_UP	GSE7831_UNSTIM_VS_INFLUENZA_STIM_PDC_4H_UP	193	0.866656	1.14588	0.047952	0.229145	0.194827	1926	tags=28%, list=7%, signal=26%	LCP1/RGS2/NCF2/MSRB1/RNF149/VASP/TNFRSF1B/EFHD2/ARHGAP9/GRB2/PTPRE/CORO1A/ITGAX/COTL1/ECE1/PSMB9/BTG2/TAP1/OAS1/SPI1/LTB/PAK2/CD63/IFIH1/ZFAND5/GLRX/GNB1/LASP1/HLA-G/SNX10/PDE4B/PPP1R15B/ANXA3/BID/ENTPD1/JUN/RGL2/CD74/SEMA4A/CHMP5/BCL3/JARID2/SBF2/CTBP2/TXNRD1/MAN1A1/CTDSP2/ANXA5/COPA/ITCH/RBM22/PCYT1A/PGLYRP1/PPP1R21
GSE34392_ST2_KO_VS_WT_DAY8_LCMV_EFFECTOR_CD8_TCELL_DN	GSE34392_ST2_KO_VS_WT_DAY8_LCMV_EFFECTOR_CD8_TCELL_DN	190	0.866431	1.14583	0.047952	0.229145	0.194827	2150	tags=30%, list=7%, signal=28%	IFIT2/ACSL1/DUSP1/CFLAR/RSAD2/ISG15/IFIT1/PLEK/PARP14/VASP/BCL2A1/NCF4/JUNB/PTPRE/CEBPB/TLR2/CASP4/ZNFX1/TAGLN2/FNDC3B/GADD45B/MED13L/NFKBIZ/PILRA/FPR2/PPP1R3B/FOSL2/IRAK3/IL2RG/PLEKHO2/WDR1/NFE2L2/ATF4/GAS7/PSTPIP2/JAK2/HCAR2/FAS/NLRC5/CMPK2/PPP4R2/BCL3/MLLT6/STX11/RASA2/KLF7/ANXA5/ST3GAL1/NFKB2/PCYT1A/HERPUD1/RNF11/ID2/SKIL/JDP2/RHOB/CMTR1
GSE28783_ANTI_MIR33_VS_UNTREATED_ATHEROSCLEROSIS_MACROPHAGE_DN	GSE28783_ANTI_MIR33_VS_UNTREATED_ATHEROSCLEROSIS_MACROPHAGE_DN	181	0.865846	1.14576	0.046953	0.229145	0.194827	1750	tags=20%, list=6%, signal=19%	SELL/NCF2/RSAD2/CTSS/AQP9/EVI2B/BAZ1A/SLA/S100A11/BAZ2B/LCP2/IL4R/TRIM25/NFIL3/VCAN/IL1RN/RPS6/S100P/SIRPB1/SOS2/WDFY3/FGL2/CCR1/ANXA1/RBM5/TRAFD1/MED13/CBL/TRIM33/RPL28/DYNLT1/RASA2/CD47/CHD3/ABHD5/BCL2L11
GSE2124_CTRL_VS_LYMPHOTOXIN_BETA_TREATED_MLN_UP	GSE2124_CTRL_VS_LYMPHOTOXIN_BETA_TREATED_MLN_UP	173	0.865407	1.14575	0.045954	0.229145	0.194827	2553	tags=28%, list=9%, signal=25%	PTPRC/ACTB/BTG1/TPT1/CORO1A/CREBBP/PRRC2C/ROCK1/PABPC1/RPS6/PHF20L1/RPS14/SLC16A3/TNRC6B/ZNF292/RPL19/RPL13A/RPL27A/MYLIP/RPS16/IKZF1/RPL18/GAS7/BCLAF1/COX4I1/RPS4X/UPF2/BIRC6/RPL28/UBR4/RPL9/RPL6/LRRC4/RPL7/HERC1/RPL5/ELF4/COX6B1/TMEM91/RPS23/RPS3A/CSTA/KMT2A/COX7A2/ARAP2/RPS25/RPS7/RPL22
GSE10240_CTRL_VS_IL22_STIM_PRIMARY_BRONCHIAL_EPITHELIAL_CELLS_UP	GSE10240_CTRL_VS_IL22_STIM_PRIMARY_BRONCHIAL_EPITHELIAL_CELLS_UP	186	0.86544	1.14569	0.043956	0.229145	0.194827	1910	tags=24%, list=7%, signal=23%	HLA-B/RNF213/TYROBP/BASP1/RSAD2/AQP9/PLXNC1/SHISA5/SEMA4D/SELPLG/DOCK5/NOTCH2/STK10/BAZ2A/NBEAL2/MED13L/ZYX/ABCA1/WNK1/ITGAL/TNFRSF1A/SLC43A2/RC3H1/RPS6KA1/CEP350/CHST15/CAMKK2/TYK2/MAP3K11/ATF7IP/SLC38A2/CUX1/KCNJ2/PISD/IGF1R/PAN3/PELI2/CD47/CIRBP/PACS1/BCL2L11/ENTPD4/KDM5B/CDK19/PRR14L
GSE24142_DN2_VS_DN3_THYMOCYTE_UP	GSE24142_DN2_VS_DN3_THYMOCYTE_UP	187	0.865521	1.14568	0.044955	0.229145	0.194827	2532	tags=30%, list=9%, signal=28%	SRGN/TYROBP/LITAF/FFAR2/AQP9/S100A6/VIM/S100A4/RAB31/PTPRE/ITGAX/ALOX5AP/PYGL/SERPINB1/CEBPB/IL4R/CNN2/TAGLN2/OGFRL1/PLSCR1/CKAP4/SPI1/CST7/SKAP2/NFE2/CD44/RGS18/TUBA4A/PAK1/THEMIS2/MYADM/ANXA1/IQGAP2/ADD3/FLNA/MPO/CMPK2/FES/PDLIM7/SH2D3C/CLEC4D/PIM1/DUSP6/RASGRP2/RIPK1/VAV3/LACTB/RHOB/PSMD13/HHEX/FCGR2B/CD48/TSPAN2/LGALS1/APPL2/GM2A
GSE15330_WT_VS_IKAROS_KO_GRANULOCYTE_MONOCYTE_PROGENITOR_UP	GSE15330_WT_VS_IKAROS_KO_GRANULOCYTE_MONOCYTE_PROGENITOR_UP	192	0.866385	1.14568	0.047952	0.229145	0.194827	1178	tags=14%, list=4%, signal=13%	HLA-B/NAMPT/CTSS/BTG1/PARP9/SHISA5/IRF1/CELF2/WDR26/PIK3CD/PSME1/SNRK/RILPL2/ZNF106/NR3C1/APAF1/MBNL1/SYNE2/CHST15/MARK3/NCOA2/RCSD1/EIF4G3/FAS/TSPAN14/ATF7IP
GSE19941_UNSTIM_VS_LPS_AND_IL10_STIM_IL10_KO_NFKBP50_KO_MACROPHAGE_UP	GSE19941_UNSTIM_VS_LPS_AND_IL10_STIM_IL10_KO_NFKBP50_KO_MACROPHAGE_UP	160	0.864589	1.14568	0.042957	0.229145	0.194827	2388	tags=16%, list=8%, signal=15%	HLA-E/RSAD2/GMFG/ACTN1/NCOA1/FRAT2/PRKCB/PHF21A/FTH1/RPL11/PLCB2/FRAT1/FAS/RPL23/CDKN1B/RPL37A/USP8/RPS27/PNRC2/PAIP2/ADAM19/PRAM1/PPP2R2A/AIM2/FBXO6/KLHL24
GSE7460_FOXP3_MUT_VS_HET_ACT_TCONV_UP	GSE7460_FOXP3_MUT_VS_HET_ACT_TCONV_UP	188	0.865479	1.14565	0.045954	0.229145	0.194827	2221	tags=20%, list=8%, signal=18%	IFITM2/SRGN/FCGR2A/ADAR/S100A6/GRB2/ECE1/FLOT1/DOCK5/CEBPB/STX3/ANXA11/MYO9B/IFI44/TNFSF13B/N4BP1/PXN/ARPC3/MYD88/GLRX/EHBP1L1/ABHD2/ZNF394/ARPC4/HIP1/LTB4R/MANSC1/PIK3CG/NUCB1/DEF6/SIRT7/ATP6AP1/PFKFB4/IGHG1/SLC37A3/IRAK4/CXCL1
GSE6092_UNSTIM_VS_IFNG_STIM_AND_B_BURGDORFERI_INF_ENDOTHELIAL_CELL_UP	GSE6092_UNSTIM_VS_IFNG_STIM_AND_B_BURGDORFERI_INF_ENDOTHELIAL_CELL_UP	183	0.865379	1.14564	0.046953	0.229145	0.194827	1812	tags=17%, list=6%, signal=16%	B2M/IFIT2/ITM2B/CAP1/SP110/PGD/LAMP2/PTP4A2/PSME1/TMEM140/CPD/LPIN2/HLA-G/QKI/SPAG9/PSMB8/TAOK1/SYNE2/GPCPD1/ATG3/VPS4B/HTATIP2/KBTBD2/PSMD4/DNAJC5/GNG2/CARS2/GSDMD/MBOAT2/CDK5RAP3/NAA50
GSE5679_CTRL_VS_PPARG_LIGAND_ROSIGLITAZONE_TREATED_DC_DN	GSE5679_CTRL_VS_PPARG_LIGAND_ROSIGLITAZONE_TREATED_DC_DN	190	0.86627	1.14561	0.047952	0.229145	0.194827	1822	tags=21%, list=6%, signal=20%	HLA-B/RGS2/ITM2B/DUSP1/GLUL/KLF6/DDX5/STAT5B/S100A4/PNRC1/ROCK1/ZFP36L1/BACH1/TNFAIP3/ZC3HAV1/CXCR4/NBEAL2/HNRNPK/AHNAK/TNRC6B/SLC43A2/ARID4A/ATRX/KIAA0232/EIF4G3/OAZ2/STX16/CHMP5/ETS1/CDKN1B/CCNL2/RASA2/MCMBP/GGNBP2/STK24/MAN2A2/FAM193B/PIK3R1/KRAS/HERPUD2
GSE7768_OVA_ALONE_VS_OVA_WITH_MPL_IMMUNIZED_MOUSE_WHOLE_SPLEEN_6H_DN	GSE7768_OVA_ALONE_VS_OVA_WITH_MPL_IMMUNIZED_MOUSE_WHOLE_SPLEEN_6H_DN	155	0.864248	1.14556	0.041958	0.229145	0.194827	3015	tags=48%, list=10%, signal=43%	NAMPT/ACSL1/MXD1/ISG15/XAF1/STAT3/PIK3AP1/SAMD9L/PELI1/SP110/ARHGAP25/MT-CO1/ELF1/PHC2/CASP4/PSMB9/ZC3HAV1/CASP1/IFIH1/OASL/MYD88/SAMHD1/DBNL/NUB1/IKZF1/IRF2/UPP1/NPEPPS/DCP2/TLR8/MAPKAPK2/FAS/NLRC5/AFTPH/BBX/USP25/MLKL/MORC3/FAM53C/MAP2K4/TOX4/RAP2C/PCGF5/PLEKHA2/BRWD3/FMR1/TMOD3/OSM/CRLF3/SMG7/KAT2B/LGALS8/TLK2/NSMAF/POMP/TMEM170B/XKR8/AIM2/ZC3H7A/SCARF1/ACOT9/TDRD7/PDCD10/ARF4/PSME4/BRAF/SNAP2…
GSE9988_LPS_VS_CTRL_TREATED_MONOCYTE_UP	GSE9988_LPS_VS_CTRL_TREATED_MONOCYTE_UP	175	0.86524	1.14554	0.045954	0.229145	0.194827	1839	tags=29%, list=6%, signal=27%	SOD2/ACSL1/DUSP1/CFLAR/FFAR2/G0S2/NFKBIA/PLEK/GBP2/AQP9/BCL2A1/DDX5/MARCKS/GBP1/PPP1R15A/PELI1/BTG2/TNFAIP3/DENND5A/PTGS2/HNRNPC/GADD45B/NFKBIZ/TXN/ADM/PLAUR/SOCS3/PPP1R15B/ETS2/TNFAIP6/PFKFB3/UBE2D1/TAOK3/STAT5A/FOXO3/PTP4A1/RYBP/KCNJ2/RAB21/ZFC3H1/CSRNP1/WTAP/HIVEP2/RAP2C/GNG2/PIM3/REL/RAPGEF2/RGL4/PNRC2
GSE46606_UNSTIM_VS_CD40L_IL2_IL5_1DAY_STIMULATED_IRF4HIGH_SORTED_BCELL_DN	GSE46606_UNSTIM_VS_CD40L_IL2_IL5_1DAY_STIMULATED_IRF4HIGH_SORTED_BCELL_DN	191	0.866226	1.14549	0.047952	0.229145	0.194827	2764	tags=41%, list=9%, signal=38%	SRGN/MCL1/DUSP1/BASP1/LAPTM5/NFKBIA/PLEK/TNFRSF1B/BCL2A1/TNFAIP2/DDX5/IRS2/NINJ1/PPP1R15A/MEFV/ZFP36/ZFP36L1/ANXA11/BACH1/TNFAIP3/PTGS2/TAGAP/KDM6B/IFRD1/CXCR4/LAMP2/LTB/EHD1/TRIB1/HNRNPK/CCDC88B/NFKBIZ/CMTM6/ADM/EHBP1L1/PDE4B/GAB2/SOCS3/RPS16/ETS2/STK40/ERGIC1/KMT2D/YTHDC1/JUN/CDV3/CKLF/RYBP/IDI1/CSRNP1/C9orf72/RSBN1/PURB/RAB11A/PIM3/HNRNPD/C6orf89/IER5/MDM2/CXCL16/JDP2/PPP2R2A/MAP3K8/RLIM/ISG20…
GSE9988_ANTI_TREM1_VS_ANTI_TREM1_AND_LPS_MONOCYTE_DN	GSE9988_ANTI_TREM1_VS_ANTI_TREM1_AND_LPS_MONOCYTE_DN	173	0.865062	1.1453	0.045954	0.229145	0.194827	1682	tags=27%, list=6%, signal=26%	SOD2/ACSL1/CFLAR/KLF6/G0S2/NFKBIA/PLEK/AQP9/BCL2A1/TNFAIP2/GBP1/NINJ1/PPP1R15A/PELI1/CLEC4E/ZFP36/TNFAIP3/DENND5A/ZC3HAV1/PTGS2/HNRNPC/EHD1/NFKBIZ/SNX10/PLAUR/NBN/SOCS3/PPP1R15B/ETS2/TNFAIP6/PFKFB3/RNF19B/RCSD1/IFNGR2/STAT5A/PTP4A1/TANK/KCNJ2/ZFC3H1/CSRNP1/WTAP/ARHGEF2/RAP2C/PIM3/OSM/TNFAIP8/RAPGEF2
GSE17721_LPS_VS_POLYIC_6H_BMDC_DN	GSE17721_LPS_VS_POLYIC_6H_BMDC_DN	188	0.865207	1.1453	0.045954	0.229145	0.194827	2072	tags=31%, list=7%, signal=29%	S100A8/WIPF1/IRF1/HMGB2/CORO1A/GRN/COTL1/PNRC1/FGR/BAZ2B/DOCK5/ALDOA/RAB7A/FMNL1/NBEAL2/WAS/RNF130/ANKRD13A/PHIP/IGSF6/RPL19/LASP1/RPS3/PLXDC2/ATP11B/ACIN1/ITPK1/IQGAP2/PLCB2/CDK5RAP2/BNIP3L/ARHGEF1/STK38/RPL14/TOB1/HTATIP2/RPL28/TFEB/CORO1C/LAMP1/STOM/RIOK3/PLEC/RPS21/ASPH/PLEKHA2/PLCL2/LMAN2/KDM3A/TPST2/PRMT2/SUN2/LACTB/ABCG1/PDXK/ADAM19/UBXN1/KCNAB2
GSE17721_PAM3CSK4_VS_CPG_4H_BMDC_DN	GSE17721_PAM3CSK4_VS_CPG_4H_BMDC_DN	181	0.865468	1.14526	0.046953	0.229145	0.194827	1534	tags=23%, list=5%, signal=22%	HLA-E/RGS2/ITM2B/MXD1/ISG15/LRRK2/GCA/IRF1/EPSTI1/KAT6A/PSMB9/PTGS2/MMP9/KIAA1109/MYD88/ZNF281/EVI2A/HELZ2/RPH3A/GAB2/DBNL/NUB1/DNAJA1/KLF2/IRF2/ZBP1/BID/PGS1/USP9X/TLR8/GBP4/SLC12A9/SPTLC2/MS4A6A/TAP2/CHMP5/ETS1/LTB4R/ARHGEF40/FGD4/CCNL2/PIM1
GSE45365_NK_CELL_VS_BCELL_UP	GSE45365_NK_CELL_VS_BCELL_UP	189	0.865452	1.14519	0.046953	0.229145	0.194827	2452	tags=34%, list=8%, signal=31%	S100A8/RGS2/FOS/DUSP1/VASP/JUNB/PICALM/YWHAZ/IER2/BAZ2B/NABP1/ZFP36/BACH1/TNFAIP3/ZC3HAV1/IFRD1/HSP90AA1/PAK2/FGL2/IFNAR1/METTL9/MOB3A/PPP1R15B/DNAJA1/ST8SIA4/TNFAIP6/RNF19B/WDR1/CASP8/SH3BP2/JAK2/MAP3K5/CBL/NDEL1/CHSY1/ATP6V1A/ATF6/CSRNP1/AGFG1/HNRNPH1/DUSP6/MID1IP1/RELA/FOSB/CRLF3/OSGIN2/SPTY2D1/GAK/IER5/NFYA/TBK1/CTDP1/JDP2/RLIM/ARID5B/ZNF655/RAP1B/GCC1/ICAM1/DIDO1/PAFAH1B2/EGR1/IL6ST/CAPN2
FLETCHER_PBMC_BCG_10W_INFANT_BCG_STIMULATED_VS_UNSTIMULATED_10W_DN	FLETCHER_PBMC_BCG_10W_INFANT_BCG_STIMULATED_VS_UNSTIMULATED_10W_DN	251	0.869122	1.14515	0.037962	0.229145	0.194827	2504	tags=37%, list=9%, signal=34%	MNDA/FOS/FTL/TYROBP/GLUL/CTSS/IGF2R/SDCBP/C5AR1/S100A6/IL17RA/VIM/S100A4/PTPRE/S100A11/ITGAX/LYZ/ITGAM/FGR/NUMB/CEBPB/CYTH4/CTSD/ANXA11/PTPN6/IL1RN/SPI1/GLIPR2/MMP9/CD63/IL1R2/TSPO/PLBD1/ZYX/ABCA1/CYBB/SIRPA/FGL2/RNF130/FCGRT/SLC16A3/CCR1/THEMIS2/IGSF6/PLXDC2/PKM/LILRA2/ANXA1/SH3BGRL3/RPS6KA1/TIMP2/CLEC12A/CTSB/SIPA1L2/PLEKHO2/PACSIN2/AIF1/RXRA/GSN/SLCO3A1/ATP6V1A/ZEB2/PDLIM7/MPP1/CORO1C/FKBP1A/H…
GSE22886_NAIVE_VS_IGM_MEMORY_BCELL_DN	GSE22886_NAIVE_VS_IGM_MEMORY_BCELL_DN	185	0.865033	1.1451	0.045954	0.229145	0.194827	2590	tags=35%, list=9%, signal=32%	HLA-B/MNDA/FCGR2A/PLEK/TNFRSF1B/ACTG1/VIM/NCF4/S100A4/RAB31/MARCKS/GRN/COTL1/ITGAM/TLE3/ARHGAP25/TYMP/ALDOA/HSPA6/EIF2AK2/EGLN1/CKAP4/EHD1/CAB39/AHNAK/IFI6/EVI2A/MVP/GAB2/SOCS3/TPD52L2/GAPDH/CD82/SAMSN1/EEF2/CDV3/DDAH2/PBXIP1/PYCARD/HTATIP2/LY96/SP140/NQO2/NRBP1/CTSA/TPI1/TM9SF2/ZMIZ1/AMPD2/USP48/CSGALNACT1/AIM2/PTPN18/LMO4/DECR1/IL10RA/SDHB/CAPG/CAPN2/LGALS1/CCND2/SLC15A3/ING1/CD58/PPIF
GSE14415_NATURAL_TREG_VS_TCONV_UP	GSE14415_NATURAL_TREG_VS_TCONV_UP	149	0.863303	1.14505	0.040959	0.229145	0.194827	2595	tags=32%, list=9%, signal=30%	HLA-E/TXNIP/IFIT3/SMAP2/NFKBIA/MX1/TSC22D3/EPSTI1/DAZAP2/ARHGAP26/CCNI/YPEL5/IFNGR1/EMB/IRAK3/APC/MYLIP/CD164/CAST/TMEM71/SAMSN1/USP3/FOXP1/IL18R1/MBD2/JARID2/ATXN1/CHMP1B/CD47/NUCB1/CIRBP/FOXN3/PDCD4/BCL2L11/ARHGAP15/HNRNPDL/NOSIP/ZRANB1/VAMP2/CCDC125/ZC3H6/ZBTB34/IL10RA/MAML1/CCNK/B3GNT5/RABGAP1L/RBM3
GSE37416_CTRL_VS_3H_F_TULARENSIS_LVS_NEUTROPHIL_UP	GSE37416_CTRL_VS_3H_F_TULARENSIS_LVS_NEUTROPHIL_UP	177	0.865045	1.14499	0.045954	0.229145	0.194827	2576	tags=40%, list=9%, signal=37%	FCGR3B/SELL/CSF3R/PTPRC/CAP1/ARPC2/S100A6/RASSF2/ARHGAP9/ICAM3/TNFRSF10C/IRS2/GNAS/TALDO1/CORO1A/UBN1/ARHGAP25/ARPC1B/FRAT2/RAC2/CALM1/OGFRL1/FAM8A1/ASAH1/RNF130/RGS19/TLR1/ZNF281/GLRX/EVI2A/ANKRD13D/CD14/RBCK1/FRAT1/CCM2/ASH1L/TMEM59/CCDC69/ARL6IP5/JTB/SLC40A1/CEP19/HMGB1/FES/CTSZ/WDR82/FBXO9/CIRBP/CRLF3/EDEM3/RAB11FIP4/HERPUD2/TM9SF2/SLC25A44/WIPI2/PGLYRP1/KIAA2013/MAU2/LYSMD2/VRK3/SLC35E2B/PCB…
GSE21670_STAT3_KO_VS_WT_CD4_TCELL_UP	GSE21670_STAT3_KO_VS_WT_CD4_TCELL_UP	185	0.864834	1.14483	0.045954	0.229145	0.194827	1940	tags=17%, list=7%, signal=16%	HLA-E/LRRK2/PARP14/SLC2A3/BCL2A1/ICAM3/HLA-F/RNASET2/ADAM8/TYMP/TAP1/BTN3A1/TNFSF13B/MYD88/NEDD9/FCN1/MVP/HLA-G/DGAT2/CD164/SAMSN1/BTN3A3/HCP5/CEACAM3/HSP90B1/EMILIN2/ATXN1/ITGA5/UNC119/VAV3/IFI35
GSE3982_EOSINOPHIL_VS_TH1_UP	GSE3982_EOSINOPHIL_VS_TH1_UP	177	0.864884	1.14477	0.045954	0.229145	0.194827	2980	tags=44%, list=10%, signal=39%	HLA-C/OSBPL8/LRRFIP1/MGAM/TLR4/NADK/LIMK2/PTPRE/TLE3/FGR/ADAM8/BAZ2B/ARHGAP25/CD55/NOTCH2/IL6R/EIF4G2/DENND5A/CKAP4/SPI1/PTAFR/PTPN12/NFE2/SERINC1/CD44/CMTM6/S100P/HECA/MTMR3/SRPK1/LILRA2/ZNF217/ANXA1/CHST15/SEC62/TNFAIP6/OSBPL2/CD164/PGS1/CLK1/NFE2L2/GAS7/RGL2/HIPK1/MAP3K5/HCP5/NKTR/ZDHHC17/TET3/CTDSP2/VCL/SUPT20H/MAEA/PHF20/PPM1B/PNRC2/PLAC8/KDM6A/RNF11/FCAR/LAPTM4A/TRPC4AP/RAB33B/ADPGK/DPP8/PD…
GSE17721_POLYIC_VS_PAM3CSK4_8H_BMDC_UP	GSE17721_POLYIC_VS_PAM3CSK4_8H_BMDC_UP	186	0.864712	1.14473	0.045954	0.229145	0.194827	2339	tags=33%, list=8%, signal=31%	S100A8/UBC/EVI2B/VIM/NCOA4/STK4/PNRC1/WAC/SERPINB1/ANPEP/PLSCR1/VCAN/GLIPR2/STAG2/MOB1A/ITSN2/WNK1/CCR1/RBMS1/CHD1/TRIP12/NR3C1/KLF3/APAF1/MBNL1/CHST15/SERINC3/MARK3/TAOK3/C6orf62/ATG3/SPTLC2/KDM3B/FLII/TRIM21/TOB1/ARFGEF1/AKIRIN2/NDRG1/CDKN1B/UBR4/RASA2/TBXAS1/FAM53C/CTDSP2/STK24/PLEKHA2/FBXW7/CBX4/RRBP1/REST/MSRB2/RLF/LAPTM4A/PPP2R2A/GTF2F1/ZFAND6/AVL9/PTPN18/MBD4/IL10RA/HIPK2
GSE9316_IL6_KO_VS_IFNG_KO_INVIVO_EXPANDED_CD4_TCELL_DN	GSE9316_IL6_KO_VS_IFNG_KO_INVIVO_EXPANDED_CD4_TCELL_DN	185	0.864742	1.14471	0.045954	0.229145	0.194827	1777	tags=25%, list=6%, signal=24%	IFITM3/FOS/CFLAR/LITAF/NFKBIA/GBP2/MX1/BCL2A1/TNFSF10/IRF1/TNFAIP2/TAPBP/NFIL3/TAP1/TNFAIP3/OAS1/IFRD1/IL1RN/IRF7/GLIPR2/GADD45B/PSME1/TSPO/NFKBIZ/OASL/TMEM140/CD14/MVP/SOCS3/TRAFD1/UPP1/ZBP1/PGS1/PSTPIP2/SLCO3A1/CHMP4B/TOR1AIP2/UBR4/TIMP1/TXNRD1/PARP12/TOR1AIP1/AOAH/DDIT3/CHST11/SOS1/OGFR
GSE24142_EARLY_THYMIC_PROGENITOR_VS_DN2_THYMOCYTE_UP	GSE24142_EARLY_THYMIC_PROGENITOR_VS_DN2_THYMOCYTE_UP	193	0.865599	1.14448	0.047952	0.229145	0.194827	2686	tags=37%, list=9%, signal=34%	SORL1/TYROBP/LITAF/FCGR2A/FFAR2/LYN/ITGB2/PLEK/NCF1/AQP9/RNF149/APOBR/S100A4/RAB31/PTPRE/ITGAX/DOCK5/SCAF11/DENND5A/HCK/OGFRL1/SKAP2/IL1R2/CD44/AHNAK/MOB1A/SIRPA/RGS18/FGL2/SAMHD1/PAK1/THEMIS2/CD300A/MYADM/IL18RAP/ANXA1/IQGAP2/IL10RB/ANXA3/ENTPD1/SAMSN1/PPP3CA/TGFBR2/IL18R1/MPO/ANTXR2/ATF6/FES/ST3GAL2/C9orf72/TNFSF14/DUSP6/LGALSL/LMO2/VAV3/IER5/MEF2A/ZNF467/PRCP/ADAM17/LPCAT1/UBL3/HHEX/SPECC1/APP…
GSE41176_WT_VS_TAK1_KO_ANTI_IGM_STIM_BCELL_24H_DN	GSE41176_WT_VS_TAK1_KO_ANTI_IGM_STIM_BCELL_24H_DN	177	0.864631	1.14444	0.045954	0.229145	0.194827	2644	tags=42%, list=9%, signal=38%	HLA-E/RGS2/FOS/MEGF9/PTEN/EVI2B/TSC22D3/JMJD1C/TKT/GNAI2/MAPK14/JUNB/ALOX5/SERPINB1/CEBPD/PABPC1/NFIL3/CALM1/RHOG/FGL2/RPS14/CALM2/EVI2A/CYTIP/FNBP1/RPLP1/ST8SIA4/RPS2/PLEKHO2/AHCTF1/SLC9A3R1/PCBP2/LRPAP1/EEF2/RPS8/LTA4H/ULK1/SLCO3A1/HEXIM1/TOB1/OSER1/POLR2A/JUND/RALY/CTDSP2/BICD2/RPL12/EIF4EBP2/DPYD/ABHD5/HDAC5/BCL2L11/ITPR2/CPNE1/VPS8/HADHA/WIPI2/GDE1/DGCR2/SPTAN1/GLS/PRCP/IL1RAP/CDIPT/CAT/NXF1…
GSE21774_CD62L_POS_CD56_DIM_VS_CD62L_NEG_CD56_DIM_NK_CELL_UP	GSE21774_CD62L_POS_CD56_DIM_VS_CD62L_NEG_CD56_DIM_NK_CELL_UP	185	0.864502	1.14439	0.045954	0.229145	0.194827	1979	tags=30%, list=7%, signal=28%	IFITM3/PTPRC/NCF2/SORL1/IQGAP1/RASSF2/TLR4/CORO1A/ALOX5AP/RNF24/EPSTI1/AKAP13/ARHGAP25/CCNI/OAS1/IFI44/CDKN2D/ANP32A/LTB/SKAP2/RGS18/DOCK2/PAK1/PLXDC2/PTTG1IP/PKM/PGK1/ST8SIA4/SPATA13/VAV1/RCSD1/ENTPD1/TMEM71/IL18R1/MPO/CAMK2G/RPS6KA3/PSTPIP1/ANTXR2/HPCAL1/CSRNP1/ETS1/CPNE3/ETV6/ARID5A/PARP12/PLEKHA2/RASGRP2/TNRC18/HERC3/LPP/NPL/RAB37/ABCG1/ZFAND3
GSE10856_CTRL_VS_TNFRSF6B_IN_MACROPHAGE_UP	GSE10856_CTRL_VS_TNFRSF6B_IN_MACROPHAGE_UP	168	0.864243	1.14413	0.044955	0.229145	0.194827	2557	tags=36%, list=9%, signal=33%	RNF213/PSAP/BASP1/SMAP2/FCGR2A/XPO6/LRRK2/ARHGAP9/GNAI2/APOBEC3A/TNFAIP2/CCNL1/SEMA4D/PYGL/DAZAP2/NBPF10/ARHGAP26/HCK/ZC3H11A/BRI3/ZFAND5/RNF130/UBA52/KDM2A/MAP3K1/CNPY3/ORAI2/CAPZB/NUP50/RPLP2/CAMKK2/SLC9A3R1/HNRNPUL1/TPP1/SNX20/EIF4A2/CSF2RA/PIAS1/NOD2/CALM3/DEF6/PLEC/PIK3IP1/TNFAIP8/MAEA/NLRP12/CTSA/SEPHS2/GSK3B/CD37/ZSWIM6/UBXN1/INPP4A/ZMYM2/LPCAT1/TINF2/CAPG/CBX1/APPL2/PLEKHB2
GSE5589_LPS_VS_LPS_AND_IL10_STIM_IL6_KO_MACROPHAGE_45MIN_DN	GSE5589_LPS_VS_LPS_AND_IL10_STIM_IL6_KO_MACROPHAGE_45MIN_DN	190	0.865077	1.14404	0.047952	0.229145	0.194827	2097	tags=27%, list=7%, signal=26%	HLA-E/SOD2/FPR1/ARHGDIB/NIN/TKT/JUNB/TMEM123/SLA/ACTR2/SAMD9L/SELPLG/DOCK5/ANXA11/RAC2/PLSCR1/CKAP4/RPS6/SAMHD1/SNX10/PLAUR/DGAT2/PKM/ANXA1/PPP2R5A/CHST15/DEK/BRD4/UPP1/ADD3/GBP4/HSDL2/GNAI3/JAK2/TAP2/UHRF1BP1L/MLKL/CD47/OLFM4/VCL/ZNF207/HNRNPD/OGFR/KRAS/SRA1/PPP4C/RAB37/LARP1/GLS/ETF1/ID2/NHSL2
GSE36891_POLYIC_TLR3_VS_PAM_TLR2_STIM_PERITONEAL_MACROPHAGE_UP	GSE36891_POLYIC_TLR3_VS_PAM_TLR2_STIM_PERITONEAL_MACROPHAGE_UP	141	0.862784	1.14389	0.043956	0.229145	0.194827	2795	tags=28%, list=10%, signal=25%	RGS2/FOS/DUSP1/LITAF/JUNB/IER2/CEBPD/CEBPB/ZFP36/BTG2/NFIL3/TNFAIP3/PTGS2/KDM6B/HSPA1A/TRIB1/NFKBIZ/FOSL2/CYTIP/CD93/JUN/SNX18/HMGB1/DUSP6/CIRBP/RPS29/FOSB/MT2A/ANKRD17/RHOB/CXCL1/EGR1/COQ10B/PRDX6/RBM3/PTGER4/SGK1/PRDM1/GPR65
GSE43955_1H_VS_10H_ACT_CD4_TCELL_DN	GSE43955_1H_VS_10H_ACT_CD4_TCELL_DN	189	0.864357	1.14374	0.046953	0.229145	0.194827	1941	tags=15%, list=7%, signal=14%	HLA-E/TXNIP/FTL/CTSS/G0S2/MX1/S100A6/NCF4/MX2/ECE1/PTPN12/IL1R2/CMTM6/CYTIP/RPS6KA1/WDR1/PAFAH1B1/CHD8/WASF2/HLX/DUSP6/VCL/CRLF3/KDM3A/GHITM/NPL/PLAC8/ZBTB37
GSE17721_POLYIC_VS_PAM3CSK4_6H_BMDC_UP	GSE17721_POLYIC_VS_PAM3CSK4_6H_BMDC_UP	189	0.864308	1.14368	0.046953	0.229145	0.194827	1785	tags=27%, list=6%, signal=26%	S100A8/ITM2B/ARHGAP9/GRN/RNASET2/NFIL3/UBE2R2/LAT2/STAG2/GADD45B/KIAA1109/TSPO/QPCT/CSNK1D/LPIN2/PPP2R5A/ITPK1/NUB1/CEP350/CHST15/SLU7/KLF2/PFKFB3/SERINC3/TAX1BP1/UBE2D1/TBC1D1/TLE4/DAPP1/SLC15A4/C6orf62/USB1/SPTBN1/TOB1/STXBP3/UBXN2B/HMGB1/RCOR1/CPNE3/UBR4/STOM/ETV6/C3orf62/CMIP/CUL4B/EPC1/HDAC5/CBX4/SOS1/OGFR/SUN2
GSE2405_HEAT_KILLED_LYSATE_VS_LIVE_A_PHAGOCYTOPHILUM_STIM_NEUTROPHIL_24H_UP	GSE2405_HEAT_KILLED_LYSATE_VS_LIVE_A_PHAGOCYTOPHILUM_STIM_NEUTROPHIL_24H_UP	191	0.864834	1.14365	0.048951	0.229145	0.194827	1853	tags=19%, list=6%, signal=18%	SRGN/IFITM3/NCF2/PSAP/LITAF/PLEK/S100A6/EFHD2/BCL2A1/APLP2/TNFAIP2/CDC42EP3/S100A4/GRN/SERPINB1/CASP4/ATP6V0B/CLEC7A/OGFRL1/FNDC3B/MMP9/GADD45B/SKAP2/FCER1G/AHNAK/PRR13/ANXA1/RNF19B/PSTPIP2/LPCAT2/GNS/STX7/CTBP2/VCL/CHST11/CST3/ISCU
GSE18893_TCONV_VS_TREG_24H_CULTURE_DN	GSE18893_TCONV_VS_TREG_24H_CULTURE_DN	191	0.864794	1.1436	0.048951	0.229145	0.194827	1553	tags=20%, list=5%, signal=19%	IFIT2/IFIT3/RNF213/CFLAR/SORL1/LRRK2/MEGF9/MX1/BCL6/MX2/STAT1/PNRC1/IFI44L/ARHGAP25/LY6E/FRAT2/SCAF11/IFI44/TREM1/IRF7/IFIH1/ABCA1/OASL/PTK2B/EIF4E3/TLR1/ETS2/CFP/RIN3/CD93/CMPK2/BCL3/CCNG2/LPCAT2/SMARCA5/MPP1/UBE2H/PLEKHM1/DUSP6
GSE37532_WT_VS_PPARG_KO_VISCERAL_ADIPOSE_TISSUE_TCONV_UP	GSE37532_WT_VS_PPARG_KO_VISCERAL_ADIPOSE_TISSUE_TCONV_UP	178	0.863871	1.14358	0.046953	0.229145	0.194827	1883	tags=26%, list=6%, signal=25%	SAT1/PTPRC/FFAR2/ITGB2/LRRK2/MSL1/RNF149/ARHGAP9/DYSF/UBE2D3/ITGAX/KMT2C/MEFV/OAS2/IL6R/TREM1/AKNA/SIRPA/RNF130/TLR1/THEMIS2/LPIN2/CD300A/OSTF1/IL2RG/CD82/PLCB2/DAPP1/SLC12A6/CASP8/MICAL1/IST1/MAP3K5/ACTN4/PYCARD/MYCBP2/ST3GAL2/PIK3CG/YTHDF3/PIP4K2A/CLEC4D/SMARCA2/TNFAIP8/CRLF3/ELF4/NPL/LMO2
GSE22611_UNSTIM_VS_6H_MDP_STIM_MUTANT_NOD2_TRANSDUCED_HEK293T_CELL_DN	GSE22611_UNSTIM_VS_6H_MDP_STIM_MUTANT_NOD2_TRANSDUCED_HEK293T_CELL_DN	182	0.864083	1.14358	0.046953	0.229145	0.194827	2176	tags=28%, list=7%, signal=26%	MNDA/CXCR2/SLC25A37/TSC22D3/TNFRSF10C/S100A4/CORO1A/TLE3/ADAM8/MEFV/HNRNPU/KIAA1109/PXN/ZNF106/SOS2/TLR1/CNPY3/MAPK1/CAPZB/ST8SIA4/RIN3/NARF/ZNF516/AGTPBP1/CDA/RXRA/VNN1/TACC3/GATAD2A/STK17A/SIPA1/PBXIP1/DHRS7/RNF141/TOPORS/FURIN/ETV6/DAPK2/PIP4K2A/SLC22A4/AOAH/ARAP3/MAPK3/MTMR6/USP33/PGLYRP1/AMPD2/TRIM8/EGLN2/MON1B/ABHD3
GSE11864_CSF1_PAM3CYS_VS_CSF1_IFNG_PAM3CYS_IN_MAC_DN	GSE11864_CSF1_PAM3CYS_VS_CSF1_IFNG_PAM3CYS_IN_MAC_DN	175	0.863542	1.14329	0.046953	0.229145	0.194827	2343	tags=37%, list=8%, signal=34%	HLA-A/SAT1/EVI2B/DYSF/PARP9/CSF2RB/LRRFIP1/APOBEC3A/CREB5/DOCK8/CLEC4E/UBALD2/FLOT1/SELPLG/PARP8/TRANK1/TNFSF13B/CLEC2B/IFIH1/DTX3L/NMI/OASL/TUBA4A/SECTM1/TMEM140/ITGAL/PAK1/UTRN/MBNL1/TACC1/CDC42SE2/ENTPD1/FRAT1/RBM33/GBP4/GRK6/PRRG4/JAK2/CCDC69/CAMK2G/TAP2/SLC38A2/FAR1/ATP6V1A/AKIRIN2/UBR4/PCGF5/GHITM/FCGR1B/KAT2B/GBP3/WIPI2/PARVG/MEF2A/TRIM8/POMP/INPP4A/SCARF1/BLOC1S2/NFE2L1/HBP1/IFI27/DECR1/D…
GSE17974_0H_VS_48H_IN_VITRO_ACT_CD4_TCELL_UP	GSE17974_0H_VS_48H_IN_VITRO_ACT_CD4_TCELL_UP	179	0.863709	1.14324	0.045954	0.229145	0.194827	2175	tags=35%, list=7%, signal=32%	SELL/FOS/DUSP1/SORL1/TYROBP/G0S2/PLEK/EVI2B/APOBEC3A/JUNB/FBXL5/IRS2/LYZ/ITGAM/BIN2/KAT6A/MAP4K4/BTG2/PARP8/PTGS2/RNF10/FAM8A1/ASAH1/FNDC3B/YPEL5/NFKBIZ/EMB/TMX4/PDE4B/ANXA1/GNAQ/KLF2/HSD17B11/PTPRJ/ITPRIP/ARRDC3/PTP4A1/DNAJC3/MAP3K5/TP53INP1/CUX1/STXBP5/SNN/PELI2/PIM1/DPEP2/LMTK2/ASPH/IL7R/RASGRP2/TPRG1L/SPTY2D1/NOSIP/ZRANB1/RNF11/MIR22HG/JADE1/FBXO33/VPS9D1/SKIL/CSGALNACT1/DNAJB1
GSE36476_CTRL_VS_TSST_ACT_72H_MEMORY_CD4_TCELL_OLD_UP	GSE36476_CTRL_VS_TSST_ACT_72H_MEMORY_CD4_TCELL_OLD_UP	177	0.863727	1.14324	0.046953	0.229145	0.194827	2055	tags=29%, list=7%, signal=27%	TXNIP/FOS/FPR1/DUSP1/SORL1/TSC22D3/SLC2A3/MX2/IRS2/DAZAP2/CEBPD/TUBA1A/IFITM1/IQSEC1/CXCR4/YPEL5/IDS/TMX4/FCGRT/PCF11/ZFP36L2/N4BP2L2/SETD2/ANXA1/ZNF516/ADD3/RPL34/USP3/JUN/ARGLU1/ATP6V1G1/PPP1CB/PDZD8/NKTR/TOB1/OSER1/GSTK1/EEF1D/DGKD/KLF7/STOM/PHF11/CIRBP/PLCL2/RASGRP2/RPS29/SAR1A/SECISBP2/FCHSD2/P2RX1/RLF
GSE21670_IL6_VS_TGFB_AND_IL6_TREATED_STAT3_KO_CD4_TCELL_DN	GSE21670_IL6_VS_TGFB_AND_IL6_TREATED_STAT3_KO_CD4_TCELL_DN	190	0.864466	1.14323	0.048951	0.229145	0.194827	1592	tags=20%, list=5%, signal=19%	B2M/BASP1/ISG15/IFIT1/IGF2R/MSL1/NCF4/CCNL1/SSH2/PABPC1/IQSEC1/IRF7/SPEN/SON/PNISR/ABCA1/PLXDC2/HELZ2/CEP350/DNAJA1/HSD17B11/TSC22D4/NARF/PLCB2/EIF4G3/RGL2/SPTBN1/TRIM21/NEK7/RYBP/GYG1/CUX1/NDRG1/GRAMD1A/PML/DCAF11/SSH1/PCGF5
GSE19198_CTRL_VS_IL21_TREATED_TCELL_6H_UP	GSE19198_CTRL_VS_IL21_TREATED_TCELL_6H_UP	180	0.863706	1.14301	0.046953	0.229145	0.194827	1713	tags=28%, list=6%, signal=27%	IFITM2/NAMPT/IFITM3/PLEK/XPO6/IFI16/GMFG/GNAI2/CSF2RB/NCF4/TNFAIP2/CORO1A/TNIP1/NABP1/SELPLG/CYTH4/TUBA1A/SYNE1/OAS2/HSPA6/EHD1/MOB1A/EMB/INPP5D/LILRB2/SECTM1/NAIP/MAP3K1/TNFRSF1A/FNBP1/FLI1/CHST15/IL2RG/RBPJ/SULF2/AFF1/RCSD1/P2RY13/AIF1/ARHGAP4/SLCO3A1/ATM/MLLT6/EMILIN2/WASF2/C9orf72/MPP1/HLX/LRRC25/SNX6/PDCD4
GSE339_CD4POS_VS_CD8POS_DC_IN_CULTURE_UP	GSE339_CD4POS_VS_CD8POS_DC_IN_CULTURE_UP	189	0.863749	1.14294	0.046953	0.229145	0.194827	2115	tags=30%, list=7%, signal=28%	IFIT2/IFIT3/RGS2/TYROBP/S100A6/SLC2A3/ARHGAP9/DDX5/UBE2D3/S100A4/IRS2/SEMA4D/RTN3/KPNB1/HIF1A/SF3B1/PRKCB/WDR26/LAMP2/LTB/HSP90AA1/SERINC1/RAP1A/RAC1/MAP7D1/RNF13/VAPA/MAP3K1/GNB1/MYADM/CFP/MAP3K3/SP3/FRAT1/CLK1/RAD23B/FAM107B/ARGLU1/CSK/UBL5/RPL23/ZNF638/LTA4H/TRIM21/MS4A6A/CTSZ/PIP4K2A/MAN1A1/CMIP/MATR3/KRAS/CBX3/HNRNPDL/ZKSCAN1/AZIN1/CHTOP/RHOB
GSE2770_TGFB_AND_IL4_ACT_VS_ACT_CD4_TCELL_2H_UP	GSE2770_TGFB_AND_IL4_ACT_VS_ACT_CD4_TCELL_2H_UP	180	0.863626	1.1429	0.046953	0.229145	0.194827	2678	tags=38%, list=9%, signal=35%	HLA-B/HLA-C/ARHGDIB/STAT5B/IER2/PABPC1/LTB/PAK2/RPS6/TAF7/ATP6V0E1/UBA52/SERF2/PRR13/RPS3/METTL9/RPL3/LPGAT1/GPBP1/CD164/RPL13/STX10/RBL2/PRDX5/MPO/RPS8/PFDN5/LTA4H/CKLF/KLF13/RPL27/RPL35A/RPS27A/PNN/SNRNP200/TBXAS1/ATXN1/TXNRD1/RPL6/FOXN3/RPL7/FMR1/PIM3/TNFAIP8/PNRC2/EIF4B/RPS3A/HOOK3/MRFAP1/PRPF8/TMA7/IL1R1/UGGT1/SPCS3/TBL1XR1/TOP2B/ARID5B/CERK/PPP2R3C/HIPK2/SDF4/UQCRB/COQ10B/GLTP/UBE4B/DAD1/AT…
GSE21670_UNTREATED_VS_IL6_TREATED_STAT3_KO_CD4_TCELL_UP	GSE21670_UNTREATED_VS_IL6_TREATED_STAT3_KO_CD4_TCELL_UP	179	0.863308	1.14271	0.045954	0.229145	0.194827	2734	tags=42%, list=9%, signal=38%	TXNIP/CSF3R/PSAP/CTSS/ITGB2/SDCBP/EVI2B/IL17RA/ARRB2/APBB1IP/TNFAIP2/PYGL/LYZ/PELI1/CLEC4E/ELF1/ACAP2/FMNL1/TNFAIP3/AHNAK/SNRK/PLBD1/IL13RA1/ZYX/CYBB/FGL2/MAP7D1/DIAPH1/EVI2A/TNFRSF1A/UTRN/CSGALNACT2/NFAM1/TLR6/SH3BGRL3/TIMP2/PTPRJ/RCSD1/RAB8B/NFE2L2/FLNA/ARRDC3/PARP4/GSN/SLCO3A1/TOB1/TPP1/ANTXR2/DGKD/TBL1X/TBXAS1/ANKRD44/DPEP2/RASGRP2/HDAC5/ATP6AP1/FAM111A/RAB37/PDE7A/G6PD/C1orf162/PRCP/NCKAP1L/…
GSE17721_POLYIC_VS_GARDIQUIMOD_4H_BMDC_UP	GSE17721_POLYIC_VS_GARDIQUIMOD_4H_BMDC_UP	183	0.863137	1.14268	0.046953	0.229145	0.194827	1620	tags=22%, list=6%, signal=21%	HLA-B/SAT1/FTL/RSAD2/KLF6/OAS2/RPS11/BRD2/UBE2R2/IRF7/IFIH1/ITSN2/SECTM1/DDX60/FLI1/RBM47/NT5C3A/RNF19B/SERINC3/OSBPL2/PLCB2/RGS14/SLC12A9/AKAP9/RERE/NEK7/MBD2/PRKDC/CCNG2/MYCBP2/BIRC6/SRPK2/GDI2/STOM/PIAS1/PSMD4/CTDSP2/BIRC2/NUP153/PLCL2
GSE12198_CTRL_VS_LOW_IL2_STIM_NK_CELL_UP	GSE12198_CTRL_VS_LOW_IL2_STIM_NK_CELL_UP	188	0.86322	1.14266	0.047952	0.229145	0.194827	2692	tags=32%, list=9%, signal=30%	B2M/SAT1/MSRB1/CD53/MSN/STAT5B/S100A11/WAC/RHOA/TAPBP/PPP1R18/PTBP3/IQSEC1/ISG20/XRN1/DIAPH1/CPEB4/NFAM1/KLF3/TLR6/ITPK1/RPLP1/NT5C3A/TAX1BP1/SYK/AHCTF1/KDM3B/SAFB/NDRG1/DYNLT1/KANSL1/RIOK3/TMUB2/GATAD2B/GNG2/RELA/PIK3R1/TPST2/PPM1B/ZMYND8/LMO2/SECISBP2/PLAC8/RLF/UNC93B1/HIVEP1/CMTR1/TBL1XR1/IRAK4/AP3B1/AP3D1/VPS13C/ICAM1/EGR1/CAPN2/SUCO/TMEM131/ACTR1A/PCSK7/SRCAP/PDCD10
GSE19198_CTRL_VS_IL21_TREATED_TCELL_6H_DN	GSE19198_CTRL_VS_IL21_TREATED_TCELL_6H_DN	183	0.862959	1.14244	0.046953	0.229145	0.194827	2557	tags=35%, list=9%, signal=32%	FCGR3B/SAT1/DUSP1/GLUL/RASSF2/TSC22D3/PREX1/SSH2/TLE3/BIN2/PELI1/FKBP5/FLOT1/TLR2/TAGAP/GADD45B/N4BP1/DTX3L/HECA/SECTM1/QKI/SETD2/IRAK3/GAB2/KDM7A/TPD52L2/ETS2/THRAP3/STK40/ST8SIA4/PIK3R5/PLEKHO2/SNX27/FRAT1/SAMSN1/IL18R1/MSL2/MPP1/TOPORS/STX7/RPL37A/YTHDF3/MAN1A1/PLEKHA2/PIK3IP1/DIP2B/TLR5/USF2/SNX1/VAV3/POR/RLF/RAB5B/MAP3K8/RUFY1/FCHO2/ARID5B/TBC1D14/CAPN1/RNF38/RNF135/SIGLEC1/MAML2/PLEKHB2
GSE18893_TCONV_VS_TREG_2H_CULTURE_DN	GSE18893_TCONV_VS_TREG_2H_CULTURE_DN	192	0.863815	1.14228	0.04995	0.229145	0.194827	2377	tags=40%, list=8%, signal=37%	HLA-C/NAMPT/IFITM3/ITGB2/GBP2/NCF1/NIN/VIM/IRF1/CYBA/SH3GLB1/UBALD2/NABP1/TLR2/TAP1/DDX58/OAS1/EHD1/ISG20/PSME1/MYL12B/PXN/UBE2J1/DTX3L/LPIN2/UBE2L6/PSMB8/CLIC1/ITPK1/SOCS3/SYNE2/TRAFD1/CHD7/MARK3/ZBP1/NFE2L2/TGFBR2/GPCPD1/RAD23B/CTBS/MAP3K5/RAB1A/STXBP3/ZNF652/ABR/SEL1L/CD47/PARP12/MAN1A1/PLEKHA2/XPO1/BRWD3/FMR1/NRBP1/ZBTB18/VAMP3/CGGBP1/TPST2/RAB14/LPP/CRK/KAT2B/PLAC8/STAU1/ANKRD17/PSME2/ID2/FN…
GSE24634_NAIVE_CD4_TCELL_VS_DAY5_IL4_CONV_TREG_UP	GSE24634_NAIVE_CD4_TCELL_VS_DAY5_IL4_CONV_TREG_UP	186	0.862854	1.14227	0.047952	0.229145	0.194827	1736	tags=28%, list=6%, signal=27%	HLA-E/LITAF/NFKBIA/JMJD1C/BCL6/MX2/HLA-F/DAZAP2/TRIM22/BIN2/NBPF10/CD55/SYNE1/CRISPLD2/ANKRD12/PARP8/BTN3A1/FAM8A1/ISG20/GADD45B/SRSF5/HECA/NLRP1/RPS14/ABCA7/RNF130/SAMHD1/RPL19/SETD2/CYTH1/CYTIP/RPL11/NCOA2/ELF2/ATXN7/RPL34/CLK1/ATP6V1G1/COX4I1/STX16/TOB1/RPL35A/RPL28/MSL2/RPL32/SNN/FAM53C/KBTBD2/TMUB2/FOXN3/SNX6/PACS1/ZBTB18
GSE12845_IGD_POS_BLOOD_VS_DARKZONE_GC_TONSIL_BCELL_UP	GSE12845_IGD_POS_BLOOD_VS_DARKZONE_GC_TONSIL_BCELL_UP	174	0.862889	1.14218	0.046953	0.229145	0.194827	2544	tags=25%, list=9%, signal=23%	B2M/GBP2/PLXNC1/MSN/SLA/TRIM22/LY6E/TAPBP/ZFP36/HCK/HSPA1A/USP32/KDM2A/RPL3/IFNGR2/RPL34/FOXO3/ARL6IP5/MTF1/TPP1/MYCBP2/NDRG1/PLEC/TCF20/RPL10A/MAN2A2/GOLGA2/VPS13D/ST3GAL1/GAK/KDM5B/NPC2/DGCR2/FOXO4/XKR8/DIDO1/RNPEPL1/GAA/UBE2W/CLEC4A/RAP1GAP2/RPSA/DENND4B
GSE17721_CTRL_VS_PAM3CSK4_8H_BMDC_UP	GSE17721_CTRL_VS_PAM3CSK4_8H_BMDC_UP	186	0.862751	1.14213	0.047952	0.229145	0.194827	1548	tags=23%, list=5%, signal=22%	B2M/ITM2B/MSL1/TKT/GNAS/CORO1A/EPSTI1/MAP4K4/PAG1/NCOA1/UBE2B/PTPN6/RASSF3/CXCR4/MBP/IDS/CMTM6/RAP1A/EIF4E3/SVIL/CLIC1/RPL31/SH3BGRL3/TPD52L2/RPLP1/MIDN/LPGAT1/SERINC3/RGL2/SPTBN1/ATG3/TSPAN14/HIP1/ATM/MKNK1/MYCBP2/HPCAL1/MPP1/OSBPL11/NQO2/KBTBD2/RPL6
GSE23502_BM_VS_COLON_TUMOR_MYELOID_DERIVED_SUPPRESSOR_CELL_DN	GSE23502_BM_VS_COLON_TUMOR_MYELOID_DERIVED_SUPPRESSOR_CELL_DN	186	0.862732	1.1421	0.047952	0.229145	0.194827	2856	tags=37%, list=10%, signal=33%	TXNIP/SELL/RGS2/SMCHD1/SORL1/LAPTM5/LRRK2/EVI2B/DDX17/SHISA5/CDC42EP3/HMGB2/PAG1/RBM39/PTPN6/OGFRL1/RICTOR/PTK2B/TLR1/ZNF292/HLA-G/PDE4B/FLI1/ARID1A/ST8SIA4/TAX1BP1/DOCK11/TMF1/TRIM21/RNF145/ZFC3H1/CCNG2/TLK1/CDKN1B/MORC3/DDX3Y/DUSP6/LIMD2/UGP2/ZNF207/LMO2/CBX3/EML4/FCHSD2/TRAPPC8/FBXO33/CHTOP/SNX13/HERC4/PDS5B/SEMA4B/PRPF4B/IRF2BPL/MBD4/BRWD1/HHEX/CARD6/B3GNT5/ARID1B/ZNF608/UBLCP1/MKI67/KLHL6/TI…
GSE17974_IL4_AND_ANTI_IL12_VS_UNTREATED_48H_ACT_CD4_TCELL_DN	GSE17974_IL4_AND_ANTI_IL12_VS_UNTREATED_48H_ACT_CD4_TCELL_DN	170	0.862394	1.14205	0.044955	0.229145	0.194827	1850	tags=24%, list=6%, signal=23%	SOD2/G0S2/MX1/IFI16/PARP14/PARP9/GBP5/SLA/GBP1/STAT1/EPSTI1/IFI44L/TRIM22/MAP4K4/OAS1/IFI44/TNFSF13B/IRF7/LTB/ISG20/HERC5/TAB2/TMEM140/ALPK1/PDE4B/IL18RAP/CHST15/IQGAP2/GIMAP4/PIK3R5/FAS/CHMP5/DNAJC13/LY96/SP140/AGFG1/PHF11/RAPGEF2/MAPK3/KAT2B/PCYT1A
GSE3982_BCELL_VS_CENT_MEMORY_CD4_TCELL_UP	GSE3982_BCELL_VS_CENT_MEMORY_CD4_TCELL_UP	188	0.862725	1.14201	0.047952	0.229145	0.194827	2391	tags=23%, list=8%, signal=21%	S100A8/PSAP/BASP1/PLEK/RASSF2/SERPINA1/CSF2RB/RAB31/SEC14L1/FGR/ALOX5/NUMB/LAT2/OAS1/CKAP4/IRF7/ISG20/TRIB1/CYBB/ARPC3/CD14/CHST15/CASC3/HSP90B1/TFEB/SNN/TMUB2/IGHM/CLMN/ZBTB18/MKLN1/LMO2/APOBEC3G/IGHA1/COPB2/RHOB/ENSA/MAP3K8/RUFY1/CAT/HHEX/FCGR2B/CHFR
GSE2128_CTRL_VS_MIMETOPE_NEGATIVE_SELECTION_DP_THYMOCYTE_C57BL6_DN	GSE2128_CTRL_VS_MIMETOPE_NEGATIVE_SELECTION_DP_THYMOCYTE_C57BL6_DN	188	0.86272	1.142	0.047952	0.229145	0.194827	1663	tags=15%, list=6%, signal=14%	HLA-B/SELL/LIMK2/MAP4K4/ANPEP/PSMB9/AKNA/SKAP2/HLA-G/FNBP1/PPT1/ARID4A/ANXA1/SIPA1L1/APAF1/UNC13D/EEF2/SEMA4A/RNF145/ZNF652/CPNE3/SNRNP200/PIK3CG/RPL5/PACS1/SIRT7/SNX3/SUPT20H
GSE21927_C26GM_VS_4T1_TUMOR_MONOCYTE_BALBC_DN	GSE21927_C26GM_VS_4T1_TUMOR_MONOCYTE_BALBC_DN	187	0.862673	1.14191	0.047952	0.229145	0.194827	2986	tags=59%, list=10%, signal=54%	FCGR3B/TXNIP/VNN2/GMFG/MSL1/MAPK14/APBB1IP/CCNL1/CREBBP/AKAP13/ELF1/SYNE1/ZFP36L1/PABPC1/SCAF11/CNN2/BAZ2A/YPEL5/SON/PNISR/SNRK/NLRP1/WSB1/GLRX/EVI2A/TNFRSF1A/CYLD/METTL9/ATRX/MACF1/DICER1/RPL11/ACAP1/CASC3/RPL27A/GMIP/RPL18/S1PR4/ADD3/IFNGR2/GCC2/RBL2/MAN1A2/ZNF394/PAFAH1B1/MSL3/EPB41/ATP6V1G1/ARHGEF1/ARL6IP5/NACA/STK17A/ABI1/KLF13/NKTR/PBX2/TOB1/ZFC3H1/WASF2/NDRG1/MSL2/VEZF1/UBE2H/DEFA4/CCNL2/S…
GSE17721_LPS_VS_CPG_1H_BMDC_DN	GSE17721_LPS_VS_CPG_1H_BMDC_DN	189	0.862973	1.14191	0.048951	0.229145	0.194827	2212	tags=30%, list=8%, signal=28%	HLA-B/SLC25A37/NFKBIA/PLEK/CDC42EP3/SF3B1/PHF21A/BRD2/IL1RN/IL1R2/NFKBIZ/PRR13/CPEB4/UTRN/DOK3/PRPF38B/APAF1/PFKFB3/DAPP1/RCSD1/SAMSN1/CLK1/NFE2L2/ATF4/PSTPIP2/TOP1/KIF13A/TMEM59/PPP4R2/SLC38A2/RAB21/ARFGEF1/CCNG2/PNN/RASA2/CYFIP2/BIRC2/SMARCA2/UBTF/CBX4/SOS1/ZNF207/CPNE1/NDE1/SAMD8/PPP1R10/IER5/MDM2/STAU1/TLK2/MECP2/SKIL/RNF19A/MAP3K8/PIM2/HSPA1B/PRCP
GSE41978_WT_VS_ID2_KO_KLRG1_LOW_EFFECTOR_CD8_TCELL_DN	GSE41978_WT_VS_ID2_KO_KLRG1_LOW_EFFECTOR_CD8_TCELL_DN	185	0.862602	1.14188	0.047952	0.229145	0.194827	1994	tags=17%, list=7%, signal=16%	SRGN/NAMPT/FOS/CFLAR/MXD1/BASP1/FFAR2/MME/IL4R/NFIL3/MTMR3/NEDD9/WNK1/MVP/TRIP12/NRBF2/PLCB2/SLC15A4/RIT1/SNX18/HIP1/NDEL1/FCGR1A/LAMP1/NFKB1/PIM1/LGALSL/HDLBP/UQCR11/ELL/CHI3L1/ADAM19
GSE9988_LOW_LPS_VS_VEHICLE_TREATED_MONOCYTE_UP	GSE9988_LOW_LPS_VS_VEHICLE_TREATED_MONOCYTE_UP	176	0.86235	1.14176	0.046953	0.229145	0.194827	1682	tags=25%, list=6%, signal=24%	SOD2/ACSL1/DUSP1/CFLAR/G0S2/NFKBIA/PLEK/AQP9/BCL2A1/MGAM/TNFAIP2/PPP1R15A/PIK3AP1/PELI1/TNFAIP3/DENND5A/PTGS2/KDM6B/HNRNPC/GADD45B/UBE2J1/NFKBIZ/TXN/ADM/PLAUR/SOCS3/PPP1R15B/ETS2/TNFAIP6/NFE2L2/STAT5A/JUN/PTP4A1/ATP2B1/RYBP/GK/CSRNP1/GRAMD1A/HIVEP2/NFKB1/PIM3/OSM/REL/RAPGEF2
GSE32901_TH1_VS_TH17_ENRICHED_CD4_TCELL_UP	GSE32901_TH1_VS_TH17_ENRICHED_CD4_TCELL_UP	162	0.861813	1.14175	0.044955	0.229145	0.194827	1686	tags=30%, list=6%, signal=28%	TXNIP/SELL/PTPRC/SORL1/MYH9/ARHGAP9/PREX1/GNAI2/MAPK14/DDX5/YPEL3/SSH2/CORO1A/JAK1/PELI1/RAB11FIP1/ZC3HAV1/ITSN2/PHIP/CHD1/LASP1/MIER1/CYTIP/NR3C1/SIPA1L1/ELOVL5/TAOK1/CSNK1G2/CHD7/TAX1BP1/CAST/ADD3/RCSD1/CASP8/MED13/ZNF394/RSF1/TMEM59/ARHGAP4/STK38/ABI1/DDX6/TOM1/PAN3/PIM1/CUL3/PLCL2/ITCH
GSE4748_CTRL_VS_CYANOBACTERIUM_LPSLIKE_STIM_DC_3H_UP	GSE4748_CTRL_VS_CYANOBACTERIUM_LPSLIKE_STIM_DC_3H_UP	192	0.863393	1.14172	0.04995	0.229145	0.194827	2761	tags=46%, list=9%, signal=42%	CXCR2/BOD1L1/JMJD1C/IL17RA/ARHGAP30/STK4/CHD2/EPSTI1/KMT2E/AKAP13/RASSF5/ARHGAP25/KMT2C/DOCK5/PRKCB/NIPBL/IL6R/FGD3/LBR/LTB/AKNA/MMP8/CREBRF/CD44/NEDD9/USP32/CEP63/FCN1/TNRC6B/NUFIP2/IGSF6/ELOVL5/RBM5/IKZF1/ST8SIA4/OSBPL2/DAPP1/SAMSN1/SLC12A6/GRK6/MED13/FAM107B/MAP3K5/ARHGAP4/CREB1/SPG11/CBL/ATF7IP/PUM2/STX16/STK38/TRAF3IP3/ZFC3H1/ADIPOR1/LTB4R/FGD4/EIF4A2/UIMC1/IGF1R/CYFIP2/SH2D3C/BIRC2/GPBP1L1/…
GSE21360_SECONDARY_VS_QUATERNARY_MEMORY_CD8_TCELL_DN	GSE21360_SECONDARY_VS_QUATERNARY_MEMORY_CD8_TCELL_DN	152	0.860847	1.14165	0.043956	0.229145	0.194827	1860	tags=34%, list=6%, signal=32%	SRGN/STK17B/STAT3/FBXL5/SLA/PYGL/ITGAM/FGR/MAP4K4/HIF1A/TUBA1A/LCP2/NFIL3/IFITM1/EGLN1/TREM1/LRG1/ABCA1/SLC16A3/BST1/PKM/SOCS3/PGK1/CCND3/RBPJ/ENO1/KDM4B/VAV1/NARF/JMJD6/LDHA/SNX18/ARHGAP4/PSTPIP1/CHSY1/SEMA4A/RNF141/EMILIN2/NDRG1/GRAMD1A/RASA2/GRINA/PIK3CG/SNN/ARID5A/RAB11A/SNX6/TNFAIP8/C1RL/TPI1/KDM5B
GSE13485_PRE_VS_POST_YF17D_VACCINATION_PBMC_UP	GSE13485_PRE_VS_POST_YF17D_VACCINATION_PBMC_UP	171	0.862073	1.14163	0.044955	0.229145	0.194827	2715	tags=35%, list=9%, signal=32%	CXCR2/FOS/LITAF/IGF2R/AQP9/MME/ICAM3/TNFRSF10C/STAT5B/KCNJ15/STK4/SH3GLB1/PNRC1/FRAT2/CYP4F3/ZDHHC18/PAK2/PPP4R1/MMP9/MMP8/GLT1D1/STEAP4/MTMR3/VNN3/DGAT2/ACOX1/FRAT1/TMCC3/PI3/TMEM43/ANTXR2/MANSC1/DAPK2/RARA/OLFM4/RPL6/MAN2A2/TPRG1L/KDM5B/CHI3L1/ARG1/IL1R1/JADE1/TGFA/ARCN1/CXCL1/IL1RAP/TBC1D14/PIK3CA/SYTL3/ASB8/FXR1/TCP11L2/BTF3/MPZL3/CCDC28A/CRKL/UBE4B/CA4/CHP1
GSE7219_WT_VS_NIK_NFKB2_KO_DC_UP	GSE7219_WT_VS_NIK_NFKB2_KO_DC_UP	180	0.86256	1.14149	0.046953	0.229145	0.194827	2467	tags=41%, list=8%, signal=38%	RNF213/MXD1/UBC/RSAD2/NFKBIA/TNFRSF1B/STAT3/STAT1/OAS3/COTL1/PNRC1/PPP1R15A/PIK3AP1/HIF1A/ZFP36/ZFP36L1/BRD2/ZCCHC2/NFIL3/IFI44/IRF7/HSPA1A/HSP90AA1/ISG20/GADD45B/IFNGR1/FTH1/QPCT/FGL2/PTK2B/NEDD9/WNK1/FOSL2/GLRX/UBE2L6/PDE4B/LMNB1/HELZ2/SIPA1L1/SOCS3/SF1/RBPJ/TRAFD1/ETS2/NCOA2/ZBP1/ENTPD1/JUN/ARRDC3/SNX18/SLC38A2/IDI1/CWC25/TOB1/GRINA/ABR/ARID5A/DUSP6/AMD1/CBX4/HSP90AB1/NUP98/ADAM19/HERPUD1/SKIL…
GSE34515_CD16_POS_MONOCYTE_VS_DC_DN	GSE34515_CD16_POS_MONOCYTE_VS_DC_DN	189	0.862584	1.1414	0.048951	0.229145	0.194827	2834	tags=45%, list=10%, signal=41%	IFIT2/IFITM3/MCL1/BASP1/KLF6/C5AR1/MSRB1/RNF149/PARP14/ALOX5AP/PYGL/NINJ1/EPSTI1/PIK3AP1/TLR2/EP300/DENND5A/CXCR4/CAB39/BRI3/NOTCH1/AGO4/DTX3L/CYBB/PTK2B/SMG1/ITGAL/FNBP1/PPT1/HELZ2/DDX60/MYLIP/IQGAP2/SNX27/SLC15A4/CD93/CLK1/ARRDC3/TGFBR2/NFAT5/PSTPIP2/FAM107B/BNIP3L/NLRC5/MS4A6A/STX16/REPS2/GIT2/ANTXR2/SLC40A1/ADIPOR1/FCGR1A/DYNLT1/MPP1/FGD4/EZH1/CYFIP2/PIK3CG/ANKRD44/PELI2/IL7R/MCTP1/ARAP3/RNF1…
GSE36078_WT_VS_IL1R_KO_LUNG_DC_AFTER_AD5_T425A_HEXON_INF_DN	GSE36078_WT_VS_IL1R_KO_LUNG_DC_AFTER_AD5_T425A_HEXON_INF_DN	185	0.862201	1.14135	0.047952	0.229145	0.194827	2333	tags=26%, list=8%, signal=24%	B2M/RSAD2/MX1/STAT1/GRN/TLE3/TNIP1/PHF21A/IFI44/MBP/SLPI/OASL/TLR1/RPL19/ZFP36L2/CYLD/VCPIP1/HSH2D/CSNK1G2/RAB10/NFE2L2/HSDL2/KIF13A/AFTPH/RPS4X/TP53INP1/VCP/LAMP1/ARID5A/MTMR10/ZBTB18/ITPR2/HSBP1/PPTC7/KDM5B/PAIP2/RPL35/RPL24/FBXO11/JDP2/THOC5/IRF2BP2/XPC/CCDC125/MANBA/IRF2BPL/ARHGEF11/DIDO1
GSE26030_TH1_VS_TH17_DAY5_POST_POLARIZATION_DN	GSE26030_TH1_VS_TH17_DAY5_POST_POLARIZATION_DN	186	0.862148	1.14133	0.047952	0.229145	0.194827	2307	tags=23%, list=8%, signal=21%	HLA-C/LCP1/ACSL1/TYROBP/CAP1/SLC2A3/ACTG1/LYST/IRF1/ALOX5AP/COTL1/TLE3/FGR/FKBP5/TAGAP/PLBD1/ABCA1/ITGAL/NBN/CAPZB/CFP/SIPA1L2/BID/ENTPD1/SNX18/CDV3/NOP10/BCL3/EZR/PIP4K2A/SF3A1/CHST11/ATP6AP1/GRIPAP1/ABCG1/PDXK/GLYR1/HIVEP1/SEMA4B/ADAM17/PHF2/ICAM1/CDC5L
GSE18791_CTRL_VS_NEWCASTLE_VIRUS_DC_18H_DN	GSE18791_CTRL_VS_NEWCASTLE_VIRUS_DC_18H_DN	169	0.861837	1.1413	0.044955	0.229145	0.194827	1421	tags=27%, list=5%, signal=26%	SMCHD1/MXD1/ADAR/MX1/PARP14/TNFSF10/DDX60L/IRF1/GBP5/CREB5/SAMD9/NINJ1/EPSTI1/PELI1/B4GALT5/PAG1/OAS2/TAP1/DDX58/ZC3HAV1/PTGS2/ZNFX1/BTN3A1/KDM6B/IRF7/IFIH1/RICTOR/DTX3L/SECTM1/NBN/PDE4B/HELZ2/DDX60/RBCK1/GPBP1/STAT2/TMCC3/GBP4/FAS/RYBP/CEACAM1/TRIM69/ZNF267/CSRNP1/SP140/WTAP
GSE5679_PPARG_LIGAND_ROSIGLITAZONE_VS_RARA_AGONIST_AM580_TREATED_DC_DN	GSE5679_PPARG_LIGAND_ROSIGLITAZONE_VS_RARA_AGONIST_AM580_TREATED_DC_DN	188	0.862159	1.14126	0.048951	0.229145	0.194827	1752	tags=31%, list=6%, signal=29%	TXNIP/RNF213/MYH9/IFIT1/XAF1/GMFG/EVI2B/TNFSF10/PTPRE/SAMD9L/PELI1/FLOT1/ELF1/IL4R/DDX58/ZNFX1/FGD3/TPR/STK10/PIK3CD/IRF7/MYL12B/SKAP2/SLC44A2/EMB/EIF4E3/UTRN/IRAK3/ACAP1/HSH2D/KLF2/ARID1A/SULF2/DEDD2/PIK3R5/S1PR4/RGS14/SLC45A4/TMEM71/PGS1/SLC12A6/CCM2/GPCPD1/ARHGEF1/ARHGAP4/CMPK2/BCL3/ZNF652/TBC1D10C/ARID5A/IL7R/OSM/SUPT20H/PIK3R1/CRLF3/RNASEL/C19orf38/CTSA
GSE11961_MARGINAL_ZONE_BCELL_VS_MEMORY_BCELL_DAY40_UP	GSE11961_MARGINAL_ZONE_BCELL_VS_MEMORY_BCELL_DAY40_UP	187	0.862135	1.1412	0.048951	0.229145	0.194827	2300	tags=21%, list=8%, signal=19%	IFITM2/DUSP1/FCGR3A/UBC/RSAD2/NCF1/DDX17/APOBR/ECE1/RAB11FIP1/OGFRL1/RASSF3/SPI1/IFIH1/CMTM6/WDFY3/UBE2L6/PPT1/ARID4A/CHST15/TSEN34/KIAA0232/SLC15A4/SLC12A9/PSTPIP2/STXBP3/JARID2/SEL1L/GNG2/MTMR10/NUAK2/LMO2/NPC2/WDFY4/VPS9D1/ZNF467/INPP4A/FAM214B/MYBPC3
GSE36826_NORMAL_VS_STAPH_AUREUS_INF_IL1R_KO_SKIN_DN	GSE36826_NORMAL_VS_STAPH_AUREUS_INF_IL1R_KO_SKIN_DN	192	0.862893	1.14106	0.04995	0.229145	0.194827	2609	tags=54%, list=9%, signal=50%	LCP1/FOS/FPR1/SORL1/S100A12/SLC11A1/PICALM/TALDO1/ALOX5AP/RTN3/COTL1/ALDOA/ATP6V0B/WDR26/RPS9/LBR/ANP32A/CXCR4/CST7/FAU/PXN/IFNGR1/AHNAK/S100P/ZFAND5/DIAPH1/CPPED1/SERF2/CALM2/GNB1/CARD8/ZFP36L2/RPS3/TCIRG1/METTL9/CYTIP/SH3BGRL3/RPL8/MAP3K3/GMIP/KIAA0232/VAV1/PLCB2/USP4/SYK/PPP3CA/PACSIN2/FLNA/RXRA/ADAM10/SERP1/NACA/TACC3/SLC38A2/RPL27/PYCARD/U2AF1/ZFC3H1/HMGN2/HSP90B1/ATP6V0D1/TFEB/SSR2/USP34/PD…
GSE23925_LIGHT_ZONE_VS_DARK_ZONE_BCELL_DN	GSE23925_LIGHT_ZONE_VS_DARK_ZONE_BCELL_DN	185	0.8619	1.14095	0.047952	0.229145	0.194827	1611	tags=11%, list=5%, signal=10%	HLA-B/SMAP2/GMFG/EVI2B/TMEM154/EPSTI1/TNIP1/LCP2/QPCT/PDE4B/RBM5/GAPDH/ZNF516/ULK1/GIT2/TRA2B/TUG1/PCMTD1/RSRC2/RPL7
GSE2585_THYMIC_DC_VS_THYMIC_MACROPHAGE_UP	GSE2585_THYMIC_DC_VS_THYMIC_MACROPHAGE_UP	171	0.86148	1.14084	0.044955	0.229145	0.194827	1658	tags=13%, list=6%, signal=12%	S100A8/TRIB1/IFNAR1/ZNF217/RPL3/TPD52L2/F5/RNF19B/TMEM127/SH3BP2/SLC9A3R1/COX4I1/ACTN4/SLCO3A1/MIA3/ZNF652/PIK3CG/TMUB2/TOR1AIP1/FOXN3/SLC22A4/RELA
GSE6269_STAPH_AUREUS_VS_STREP_PNEUMO_INF_PBMC_UP	GSE6269_STAPH_AUREUS_VS_STREP_PNEUMO_INF_PBMC_UP	157	0.860776	1.14082	0.041958	0.229145	0.194827	2274	tags=16%, list=8%, signal=15%	HLA-B/ARPC2/DDX17/ZFP36L1/EIF2AK2/HERC5/IDS/MAP7D1/LPIN2/LPAR2/MFN2/RERE/AKIRIN1/GUK1/SSH1/CDK12/LINC00963/WIPI2/ELL/ABCG1/FBXO11/PSMB1/SCARF1/NF1/IL1RAP
GSE15330_MEGAKARYOCYTE_ERYTHROID_VS_GRANULOCYTE_MONOCYTE_PROGENITOR_IKAROS_KO_DN	GSE15330_MEGAKARYOCYTE_ERYTHROID_VS_GRANULOCYTE_MONOCYTE_PROGENITOR_IKAROS_KO_DN	182	0.861803	1.14056	0.046953	0.229145	0.194827	2789	tags=34%, list=9%, signal=31%	S100A8/STK17B/MAPK14/STAT5B/CDC42EP3/IRS2/SEMA4D/RALB/HIF1A/RPS11/UBE2B/RHOG/TAGLN2/ANP32A/TSPO/ZYX/SIRPA/NAGK/RNF130/SERF2/PRR13/AGTRAP/DOK3/RPS16/MAP3K3/RNF19B/TSC22D4/ARAP1/GNAI3/SLC9A3R1/ARHGAP4/FLII/SLCO3A1/KLF13/FKBP1A/FURIN/TIMP1/PLEC/SIRT7/CDS2/ZBTB18/HNRNPD/NPL/MTMR6/ABCG1/UBXN1/FNDC3A/FAM214B/AP3D1/NUCB2/PIK3CA/FBXO6/ARF6/ACTR1A/PDCD6/SGK1/ST3GAL4/SAP30L/VPS29/CIB1/NPLOC4
GSE45365_NK_CELL_VS_CD8_TCELL_MCMV_INFECTION_DN	GSE45365_NK_CELL_VS_CD8_TCELL_MCMV_INFECTION_DN	182	0.861734	1.14047	0.046953	0.229145	0.194827	2185	tags=32%, list=7%, signal=30%	SRGN/DUSP1/BASP1/NFKBIA/RASSF2/TNFRSF1B/IRF1/TNFAIP2/EIF1/HLA-F/GBP1/AKAP13/TNIP1/MAP4K4/LSP1/TAP1/TNFAIP3/EEF1A1/GADD45B/PSME1/MED13L/ABCA7/TXN/MVP/JAK3/PDE4B/NR3C1/TRAFD1/CFP/RAB8B/STAT5A/GNG5/TANK/TNFRSF14/CEACAM1/NCOA3/NFKB1/SNN/CSF2RA/PSMD4/RAB11A/REL/HDLBP/NFKB2/STX4/ZEB1/HSPA8/NOSIP/PSME2/CSNK1G3/COA1/HIVEP1/RAB5B/CSTA/ENSA/CMTR1/KMT2A/F11R
GSE9316_CD4_TCELL_BALBC_VS_TH17_ENRI_CD4_TCELL_SKG_PMA_IONO_STIM_FR4NEG_DN	GSE9316_CD4_TCELL_BALBC_VS_TH17_ENRI_CD4_TCELL_SKG_PMA_IONO_STIM_FR4NEG_DN	188	0.861557	1.14046	0.048951	0.229145	0.194827	2390	tags=32%, list=8%, signal=30%	CXCR2/MCL1/CFLAR/IGF2R/ITGB2/PLXNC1/WIPF1/SHISA5/TPM3/DDX5/TMEM123/MARCKS/KMT2E/ELF1/ZFP36L1/FAM126B/HCK/NFKBIZ/RTN4/FGL2/WSB1/VAPA/GNB1/FLI1/KIF1B/IL2RG/MARK3/CD164/MTPN/YY1/SERP1/LTA4H/DDX6/RNF145/STXBP3/ETS1/DR1/HIVEP2/CHMP1B/DDX3Y/MAN1A1/RPS21/ZBTB18/EDEM3/CRK/TM9SF2/LACTB/GRIPAP1/UBE2D2/CCPG1/ID2/MAP3K8/LCOR/TNPO1/ARCN1/CTNNB1/RAP1B/PTGES3/RPL39/SMARCD3/CDC73
GSE17721_POLYIC_VS_CPG_1H_BMDC_DN	GSE17721_POLYIC_VS_CPG_1H_BMDC_DN	185	0.86143	1.14033	0.047952	0.229145	0.194827	2143	tags=28%, list=7%, signal=26%	NEAT1/RGS2/FOS/FPR1/UBC/CCNL1/CDC42EP3/EIF1/PELI1/TNIP1/SERPINB1/TLR2/ZFP36/LCP2/SF3B1/IL1RN/UBR2/GADD45B/SERINC1/SOS2/CD14/APAF1/ST8SIA4/RNF19B/TBC1D1/RCSD1/PGS1/SAMSN1/TOP1/PRDX5/HCAR2/PUM2/SLC38A2/RAB21/STXBP3/RASA2/LRRC4/SUPT6H/CBX4/BCL2L11/CPNE1/ST3GAL1/NPL/CPEB2/TLK2/ETF1/TBK1/CHURC1/SKIL/RNF19A/POLR2J
GSE29617_CTRL_VS_TIV_FLU_VACCINE_PBMC_2008_UP	GSE29617_CTRL_VS_TIV_FLU_VACCINE_PBMC_2008_UP	175	0.861215	1.14021	0.046953	0.229145	0.194827	2469	tags=37%, list=8%, signal=34%	NAMPT/RGS2/FOS/G0S2/MMP25/JMJD1C/JUNB/CCNL1/TLE3/HIF1A/ZFP36/ZFP36L1/BTG2/CYP4F3/CXCR4/IVNS1ABP/YPEL5/CREBRF/RICTOR/SNRK/FOSL2/PHF3/PDE4B/CYTIP/ANXA3/ITPRIP/YTHDC1/CCDC71L/NFE2L2/USP3/BCLAF1/PTP4A1/IST1/PI3/RAB1A/NDEL1/SRSF4/BCL3/JARID2/JUND/CSRNP1/ARID5A/KBTBD2/UBXN7/PIM3/OSM/REL/ELF4/ATG2A/GOLGA4/RAB18/SAMD8/PPTC7/EML4/ARG1/ETF1/IP6K2/CTNNB1/ARNTL/RELT/EXOC8/SREK1/SMNDC1/COQ10B/DYNC1LI2
GSE18893_CTRL_VS_TNF_TREATED_TREG_24H_UP	GSE18893_CTRL_VS_TNF_TREATED_TREG_24H_UP	183	0.861212	1.14013	0.046953	0.229145	0.194827	2459	tags=23%, list=8%, signal=21%	HLA-B/PTPRC/IFIT1/STK4/SAMD9L/CAMP/PSMB9/CRISPLD2/PROK2/ZDHHC18/HNRNPC/RAF1/KIAA1109/PXN/CD300A/TNFRSF1A/ITPK1/LPGAT1/SNX27/MFN2/TMEM127/CAMKK2/IL18R1/NDEL1/IDI1/CWC25/CEP19/PARP12/RAP2C/LIMD2/MDM2/TNKS2/ABCG1/ID2/TMEM170B/CMTR1/IP6K2/AP3D1/C1orf43/CSTB/TES/BAZ1B
GSE5679_RARA_AGONIST_AM580_VS_AM580_AND_ROSIGLITAZONE_TREATED_DC_DN	GSE5679_RARA_AGONIST_AM580_VS_AM580_AND_ROSIGLITAZONE_TREATED_DC_DN	185	0.861271	1.14012	0.047952	0.229145	0.194827	1763	tags=23%, list=6%, signal=22%	IFITM2/TXNIP/IFITM3/CFLAR/IFIT1/NCF1/ARHGAP9/APBB1IP/MX2/ADAM8/FLOT1/PPP1R18/DENND5A/STK10/QPCT/SLFN5/IFNAR1/FCGRT/FOSL2/ANXA1/ORAI2/IRAK3/KIF1B/KLF2/ADD1/PIK3R5/S1PR4/RGS14/ENTPD1/TMEM71/USP3/RPL4/ARHGEF1/STK38/OTUD5/TRAF3IP3/ZNF652/NDRG1/IL7R/RASGRP2/OSM/PIK3R1/TPST2
GSE20715_0H_VS_48H_OZONE_LUNG_UP	GSE20715_0H_VS_48H_OZONE_LUNG_UP	187	0.861298	1.14009	0.048951	0.229145	0.194827	1755	tags=24%, list=6%, signal=22%	SRGN/RGS2/IFITM3/PTPRC/SORL1/EVI2B/PLXNC1/ARHGDIB/TNFSF10/ACTR2/RAB31/PTPRE/SERPINB1/PRKCB/CNN2/CXCR4/SLC6A6/AKNA/YPEL5/SRSF5/SLC44A2/NMI/IFNAR1/IL2RG/MYLIP/GIMAP4/MICAL1/OAZ2/FAM107B/IK/MS4A6A/PSTPIP1/PBX2/HNRNPUL1/SLC40A1/DYNLT1/DAPK2/RPS21/LIMD2/CIRBP/AGER/PACS1/HDAC5/WWP2
GSE13547_2H_VS_12_H_ANTI_IGM_STIM_ZFX_KO_BCELL_UP	GSE13547_2H_VS_12_H_ANTI_IGM_STIM_ZFX_KO_BCELL_UP	156	0.860208	1.13998	0.041958	0.229145	0.194827	2048	tags=37%, list=7%, signal=34%	RGS2/DUSP1/RSAD2/SP100/TNFSF10/DDX17/GCA/APBB1IP/JUNB/MX2/YPEL3/PPP1R12A/BAZ2B/CD55/DOCK5/CASP4/EP300/DDX58/CASP1/CST7/ISG20/CD63/SLPI/IFIH1/NEDD9/THEMIS2/CYLD/ARID4A/KLF3/DDX60/CEP350/KLF2/ST8SIA4/IRF2/STAT2/RBL2/FOXO3/GAS7/ATF7IP/ZEB2/PRKDC/BBX/AKIRIN2/FRY/RPL37A/PCMTD1/DAPK2/LGALSL/CHD3/ITPR2/PPM1B/EIF4B/VAV3/GSK3B/STX4/NSMAF/CCPG1
GSE14350_IL2RB_KO_VS_WT_TEFF_UP	GSE14350_IL2RB_KO_VS_WT_TEFF_UP	183	0.861093	1.13997	0.046953	0.229145	0.194827	2019	tags=21%, list=7%, signal=20%	S100A8/CTSS/PLXNC1/NCF4/TMEM154/SSH2/CYBA/ANKRD12/PARP8/DENND5A/PHF20L1/IL1R2/IFIH1/UBE2J1/RILPL2/HLA-G/RPL13A/CNPY3/TACC1/ERGIC1/CLK1/NFAT5/KIF13A/CD74/RERE/HEXIM1/UHRF1BP1L/IGF1R/ATXN1/LNPEP/BICD2/FOXN3/DIP2B/ARFIP1/HERPUD2/NFKB2/ACADVL/PSME2/RNF11
GSE3982_MEMORY_CD4_TCELL_VS_BCELL_DN	GSE3982_MEMORY_CD4_TCELL_VS_BCELL_DN	187	0.861069	1.13979	0.048951	0.229145	0.194827	2610	tags=26%, list=9%, signal=24%	S100A8/BASP1/LYN/LYST/NADK/RAB31/SP110/ALOX5/NUMB/IL4R/LAT2/OAS1/PTPN6/CKAP4/ISG20/KIAA0040/UBE2J1/IL13RA1/CYBB/ZNF106/PTK2B/SCO2/ADD1/SYK/JUN/CD74/GSN/TFEB/DGKD/STX7/TMUB2/IGHM/LMO2/IGHA1/CTNNA1/P2RX1/PLCG2/RHOB/RUFY1/CAT/HHEX/CHFR/CLEC4A/SLC15A3/GM2A/NASP/ING1/CDK14
GSE37416_0H_VS_6H_F_TULARENSIS_LVS_NEUTROPHIL_UP	GSE37416_0H_VS_6H_F_TULARENSIS_LVS_NEUTROPHIL_UP	176	0.86081	1.13973	0.046953	0.229145	0.194827	2542	tags=54%, list=9%, signal=50%	FCGR3B/MCL1/ITM2B/LRP10/MMP25/ARHGAP9/ICAM3/GCA/TPM3/APBB1IP/FBXL5/CREB5/PYGL/BIN2/RNASET2/CEBPD/ACAP2/STX3/BTN3A1/FAM8A1/CD46/KIAA0040/TSPO/WDFY3/EIF4E3/NCOR1/FCGRT/USP32/SECTM1/ITGAL/MAP3K1/MVP/NRBF2/HIPK3/APAF1/HSD17B11/MAP3K3/UBE2D1/TBC1D1/TLE4/ZNF516/AIF1/SLC12A9/ARGLU1/JAK2/MSL3/ACTN4/RPS6KA3/STK38/ATM/ATF6/LPCAT2/HK3/MANSC1/ANKRD44/NSFL1C/CCNJL/BICD2/EIF3A/VCL/C1RL/TPST2/ITPR2/SLC25A44/EPS…
GSE12392_IFNAR_KO_VS_IFNB_KO_CD8_NEG_SPLEEN_DC_DN	GSE12392_IFNAR_KO_VS_IFNB_KO_CD8_NEG_SPLEEN_DC_DN	188	0.860922	1.13962	0.048951	0.229145	0.194827	2027	tags=27%, list=7%, signal=25%	SRGN/BASP1/LAPTM5/G0S2/NFKBIA/PTPRE/ACTR3/RALB/TNIP1/SELPLG/IL4R/FMNL1/STK10/EHD1/MMP8/PXN/IL1R2/NFKBIZ/CMTM6/INPP5D/DIAPH1/SVIL/PLAUR/CYTH1/CYTIP/LMNB1/ELOVL5/SOCS3/MIDN/STK40/ERGIC1/SIPA1L2/SYK/CD93/SPTBN1/SLC9A3R1/MPO/FLII/NDEL1/UGCG/EZR/HIVEP2/NFKB1/STK24/FOXN3/FOSB/BCL2L11/CYP1B1/ETF1/ITPKB
GSE16450_IMMATURE_VS_MATURE_NEURON_CELL_LINE_12H_IFNA_STIM_UP	GSE16450_IMMATURE_VS_MATURE_NEURON_CELL_LINE_12H_IFNA_STIM_UP	189	0.861239	1.13962	0.048951	0.229145	0.194827	1732	tags=32%, list=6%, signal=30%	SORL1/MYO1F/IFIT1/XAF1/S100A6/GMFG/EVI2B/ARHGAP9/CDC42EP3/S100A4/TMEM154/PTPRE/CREBBP/EPSTI1/KMT2E/BAZ2B/ARID4B/SYNE1/ASAP1/ZFP36L1/WDR26/DDX58/CYP4F3/STK10/IRF7/AKNA/KIAA0040/IL1R2/CYBB/ABCA7/GLRX/ZNF292/UTRN/CYTH1/HAL/ACAP1/KDM7A/DDX60/OS9/C16orf72/MYLIP/GIMAP4/ADD1/MAP3K3/CDC42SE2/RGS14/CLK1/ASH1L/RGL2/ARHGAP4/CREB1/CCNG2/SRPK2/CCNL2/PCMTD1/MAN1A1/RSBN1/RASGRP2/RAPGEF2/GSDMD
GSE36891_UNSTIM_VS_POLYIC_TLR3_STIM_PERITONEAL_MACROPHAGE_UP	GSE36891_UNSTIM_VS_POLYIC_TLR3_STIM_PERITONEAL_MACROPHAGE_UP	139	0.859527	1.13938	0.044955	0.229145	0.194827	1671	tags=16%, list=6%, signal=15%	FOS/TNFAIP2/IRS2/PPP1R15A/IER2/CEBPD/CEBPB/ZFP36/BTG2/NFIL3/TNFAIP3/PTGS2/KDM6B/HSPA1A/NFKBIZ/FOSL2/CYTIP/TNFAIP6/TMCC3/CEACAM3/REL/FOSB
GSE19198_6H_VS_24H_IL21_TREATED_TCELL_DN	GSE19198_6H_VS_24H_IL21_TREATED_TCELL_DN	179	0.860787	1.13938	0.046953	0.229145	0.194827	2437	tags=31%, list=8%, signal=28%	FCGR3B/IFITM3/MXD1/BASP1/FCGR2A/RASSF2/TSC22D3/JMJD1C/PREX1/NCF4/SSH2/GRB2/PELI1/ARHGAP26/CEBPD/FKBP5/FLOT1/TLR2/PAK2/DTX3L/SECTM1/SETD2/FNBP1/KDM7A/TPD52L2/RBPJ/THRAP3/ST8SIA4/AFF1/PIK3R5/FRAT1/SERPING1/SAMSN1/STAT5A/RERE/REPS2/MKNK1/C9orf72/MPP1/PLEKHA2/PIK3IP1/DIP2B/TLR5/RNF144B/SNX1/EPS15/POR/TBK1/FCHO2/ZBED1/ARID5B/TBC1D14/HELZ/FOXN2/SPIDR
GSE36392_TYPE_2_MYELOID_VS_MAC_IL25_TREATED_LUNG_UP	GSE36392_TYPE_2_MYELOID_VS_MAC_IL25_TREATED_LUNG_UP	183	0.860518	1.13921	0.047952	0.229145	0.194827	2221	tags=15%, list=8%, signal=14%	SRGN/SLC2A3/TMEM154/CLEC4E/PTGS2/IL1RN/MMP9/HNRNPK/IL1R2/PADI4/RILPL2/PPP1R3B/CCR1/DGAT2/HELZ2/RPH3A/SOCS3/ETS2/GNA13/GPCPD1/FGD4/PXK/TTN/KDM5B/ADAM19/CSTA/CXCL1
GSE22432_MULTIPOTENT_PROGENITOR_VS_CDC_UP	GSE22432_MULTIPOTENT_PROGENITOR_VS_CDC_UP	182	0.860726	1.13913	0.047952	0.229145	0.194827	2485	tags=26%, list=8%, signal=24%	HLA-E/ACSL1/MX2/PELI1/LY6E/BRD2/TAP1/CST7/SLC6A6/PSME1/CHD4/IFIH1/SLFN5/CSNK1D/SAMHD1/OS9/TRAFD1/NPEPPS/GBP4/FAS/NEK7/CHMP4B/ARFGEF1/CSRNP1/USP25/MLKL/PML/HBA2/PLCL2/TMOD3/PIK3IP1/ELF4/RNASEL/HERC3/DSC2/LMO2/NPC2/PSME2/BST2/TREML2/PANK2/ARID5B/KLHL24/NONO/MAML1/POU2F2/MXD3
GSE36009_UNSTIM_VS_LPS_STIM_DC_UP	GSE36009_UNSTIM_VS_LPS_STIM_DC_UP	174	0.860583	1.13913	0.046953	0.229145	0.194827	2602	tags=30%, list=9%, signal=28%	NAMPT/IFITM3/FCGR3A/ADAR/PARP14/TNFSF10/STAT3/STAT1/NABP1/PSMB9/TAP1/TAGAP/PSME1/KIAA0040/ZYX/NMI/SAMHD1/CCR1/PAK1/TNFRSF1A/BST1/CSGALNACT2/ARID4A/KLF2/RBCK1/ZBP1/CDC42SE2/STAT2/GBP4/HCAR2/NLRC5/CHSY1/NDRG1/DR1/STX7/PLEKHM1/RAP2C/NUAK2/MSRB2/PPP6R3/EXTL3/APOBEC3B/RIC8A/MBD4/IL10RA/PTPN1/PPP1R3D/CARD6/STK38L/DCUN1D1/ZNF608/DAXX/RNF114
GSE39110_UNTREATED_VS_IL2_TREATED_CD8_TCELL_DAY6_POST_IMMUNIZATION_UP	GSE39110_UNTREATED_VS_IL2_TREATED_CD8_TCELL_DAY6_POST_IMMUNIZATION_UP	184	0.860313	1.13911	0.047952	0.229145	0.194827	2097	tags=29%, list=7%, signal=27%	IFITM2/IFITM3/MYO1F/PLEK/AQP9/S100A6/SLC2A3/EFHD2/VIM/APOBR/MX2/ITGAX/PYGL/EPSTI1/PIK3AP1/ADAM8/SERPINB1/SELPLG/DOCK5/DENND5A/NBEAL2/AHNAK/ZYX/INPP5D/EIF4E3/PADI2/SAMHD1/EHBP1L1/MYADM/ANXA1/OSTF1/CCND3/IQGAP2/RBCK1/ENTPD1/GABARAPL2/GAS7/PRRG4/IL18R1/B4GALT1/SLCO3A1/CHSY1/ZEB2/FES/FRY/RARA/CD47/TPST2/FAM111A/PLAC8/ADAM19/USP48/SLC9A8/NHSL2
GSE17721_0.5H_VS_8H_LPS_BMDC_DN	GSE17721_0.5H_VS_8H_LPS_BMDC_DN	185	0.860474	1.13906	0.047952	0.229145	0.194827	2822	tags=37%, list=10%, signal=33%	B2M/SOD2/MSN/GCA/APBB1IP/EPSTI1/OAS2/TAP1/CAPZA1/SLPI/FGL2/MYD88/CPD/ANXA1/CD82/GNA13/SYF2/SAMSN1/STAT5A/OAZ2/GBP4/MAN1A2/PAFAH1B1/HIPK1/FAM107B/SPTLC2/SLC9A3R1/MAP3K5/VNN1/SENP6/PPP1CB/NDEL1/UBAP1/ABI1/ATM/GK/SLC40A1/MLLT6/ANXA5/ATXN7L3/VAMP3/CGGBP1/KAT2B/IER5/ZBTB37/SLC37A3/TRPC4AP/ADNP/MAP3K8/CMTR1/BST2/FAM214B/IL1RAP/ILF3/G3BP2/TAB3/RRM2B/SLC26A8/HDAC1/IFNAR2/PTPRA/RUNX2/FAM91A1/SIN3A/IREB2/M…
[truncated: 139 more rows]
